# Supplementary material for: Metabolic and transcriptomic reprogramming during contact inhibition-induced quiescence is mediated by YAP-dependent and YAP-independent mechanisms
Source: Nat Commun. 2024 Aug 8;15:6777. doi: 10.1038/s41467-024-51117-y (PMC11310444; doi:10.1038/s41467-024-51117-y)
Supplement: Supplementary file 4 — Supplementary Data 1 [file 41467_2024_51117_MOESM4_ESM.xlsx]

## Sheet: README
Summary of tabs in this document	Description
diff_summary	Summary of the number of differentially expressed features for
	each differential test run at QValue 0.05. Please refer to
	the diff tab for more details.
counts	Counts per feature: the number of observations in raw reads.
	* This is the input data for differential analysis in edgeR,
	but the values themselves are not normalized to account
	for differences in sequencing depth.
norm	Normalized expression per feature.
	* Units are CPM (counts per million). Normalization accounts
	for differences in sequencing depth across libraries, allowing
	expression levels to be directly compared between samples.
	* Additional normalization with TMM (trimmed mean of M-values)
	scaling was performed in edgeR. TMM normalization is more
	robust to outlier features, and seeks to ensure that the
	average log-fold-change across samples is 0.
avg	Average normalized expression per sample group.
	* Units are CPM (counts per million).
diff	Differential expression statistics, which may include:
	* Pair-wise comparisons between samples. You will see four columns
	per comparison, all starting with the set of the groups
	being compared, e.g., Disease/Control.
	* The four columns are: (1) logFC (log2 fold-change), (2) logCPM
	(log2 mean expression between both groups), (3) PValue,
	and (4) QValue. Note that the sample naming, such as Disease/Control
	(Disease divided by Control), indicates the direction of
	the logFC: positive values mean higher expression in the
	numerator (Disease), negative values mean higher expression
	in the denominator (Control).
lib	Normalization and dispersion estimates based on different differential
	comparisons. Normalization factors include the library size
	and TMM factor estimated by edgeR. Dispersion estimates include
	the common dispersion estimated for each comparison, and the
	corresponding biological coefficient of variation (BCV), equal
	to the square-root of the dispersion.
Glossary of terms	Description
Log-scale	All log-scaling is log2-scale.
feature	Genomic feature we are quantifying and comparing in this analysis.
	These could be genes or isoforms from RNA-seq, peaks from ChIP-seq
	or ATAC-seq, taxa from metagenomics, or many other NGS-derived
	quantities.
	* Features that have been excluded from analysis due to low
	expression have their values printed as "NA" and are placed
	at the bottom of the tables.
logFC	Log2 fold-change. The log-scaled fold-change is more natural
	to use for fair comparisons, as increases and decreases are
	symmetrized around 0. For example:
	* 0 = no change
	* 1 = 2-fold increase, -1 = 2-fold decrease
	* 2 = 4-fold increase, -2 = 4-fold decrease, and so on.
	* To convert back to linear scale, compute "2^(logFC)".
	* To reverse the order of the comparison, for example if logFC
	is calculated as Disease/Control but you want to see Control/Disease,
	reverse the sign (+2 becomes -2).
CPM	Counts per million: standard unit of normalized expression to
	account for difference in sequencing depth. Calcuated as the
	counts per feature over millions of counts per sample (column
	sum for that sample).
logCPM	Log2-scaled CPM. A pseudo-count (small constant value) will be
	added to avoid taking the log of 0.
PValue	Nominal p-value from a statistical test. This should NOT be used
	to assess statistical significance, as it is not corrected
	for multiple testing and would result in many false positives.
	We include it for completeness in the report.
QValue	Corrected p-value, to be used for assessing statistical significance.
	The term q-value has many synonyms, including FDR (false discovery
	rate), and Benjamini or Benjamini-Hochberg or B-H p-value.
lib.size	Library size: total number of reads in the library across all
	features.
norm.factors	TMM (trimmed mean of M-values) factors computed by edgeR. These
	are calculated based on an assumption that the average log
	fold-change across samples should be 0, excluding the top and
	bottom few percentiles. The overall normalization factor for
	each sample is the product of the lib.size and the norm.factor,
	divided by 1 million.
Common Dispersion	Experiment-wide variance estimate across all features in the
	data set. Higher values indicate more variable replicates.
	Related to the Biological Coefficient of Variation (BCV) (see
	blow).
Biological Coefficient of Variation (BCV)	Effective coefficient of variation for the comparison, equal
	to the square root of the dispersion. Typical values for well-controlled
	model systems are ~0.05-0.3, i.e., 5% to 30% variation relative
	to the mean.

## Sheet: diff_summary
Comparison	Significant at FDR<0.05 out of 33489 total	Up	Down
Q/P	13022	7131	5891

## Sheet: counts
Geneid	KAN102022_001	KAN102022_002	KAN102022_003	KAN102022_004	KAN102022_005	KAN102022_006
ENSMUSG00000102628	0	0	0	0	1	0
ENSMUSG00000104385	3	0	0	0	1	0
ENSMUSG00000086053	1	4	5	1	1	0
ENSMUSG00000102135	43	35	56	38	53	37
ENSMUSG00000100764	4	3	1	4	4	3
ENSMUSG00000102095	0	1	0	0	0	0
ENSMUSG00000102534	0	0	0	0	2	0
ENSMUSG00000100884	0	0	0	1	0	0
ENSMUSG00000100635	1	0	1	69	77	61
ENSMUSG00000102213	0	1	0	0	0	0
ENSMUSG00000100480	2	6	1	3	1	3
ENSMUSG00000103629	0	2	0	0	0	1
ENSMUSG00000100025	95	52	83	75	104	57
ENSMUSG00000100954	25	19	29	14	8	10
ENSMUSG00000051285	442	441	562	1045	1270	1007
ENSMUSG00000098201	1	1	0	4	3	1
ENSMUSG00000103509	35	25	52	72	92	111
ENSMUSG00000048538	22	14	17	8	6	6
ENSMUSG00000097797	6	7	9	4	5	2
ENSMUSG00000103498	0	0	0	0	0	1
ENSMUSG00000103067	0	0	1	0	0	0
ENSMUSG00000104226	0	0	1	1	0	0
ENSMUSG00000103903	6	4	0	11	16	7
ENSMUSG00000103557	0	0	0	0	1	0
ENSMUSG00000026312	0	0	0	0	1	0
ENSMUSG00000099926	0	0	0	3	0	1
ENSMUSG00000039748	686	484	686	81	79	67
ENSMUSG00000104158	0	1	0	0	1	0
ENSMUSG00000057363	883	683	989	934	998	668
ENSMUSG00000047216	0	0	0	0	1	0
ENSMUSG00000090243	4	7	4	55	69	33
ENSMUSG00000100701	13	6	12	22	12	7
ENSMUSG00000100555	3	5	3	7	7	5
ENSMUSG00000101395	0	0	0	2	6	0
ENSMUSG00000038702	681	556	871	2214	2491	1719
ENSMUSG00000101875	3	3	6	1	0	1
ENSMUSG00000099732	0	0	0	1	1	1
ENSMUSG00000101220	0	0	0	0	1	1
ENSMUSG00000100020	0	0	0	1	1	1
ENSMUSG00000101054	0	0	0	0	1	0
ENSMUSG00000100304	0	0	1	0	0	0
ENSMUSG00000101453	0	0	2	0	0	0
ENSMUSG00000101687	0	0	0	2	0	0
ENSMUSG00000100515	0	0	0	0	1	0
ENSMUSG00000033021	340	247	331	525	592	499
ENSMUSG00000078184	12	11	15	60	46	72
ENSMUSG00000104248	0	0	0	1	0	0
ENSMUSG00000033007	0	0	0	0	1	0
ENSMUSG00000102605	3	1	2	5	2	2
ENSMUSG00000070695	0	2	0	3	2	1
ENSMUSG00000025909	0	0	1	1	0	0
ENSMUSG00000102647	0	0	0	0	1	0
ENSMUSG00000086235	0	0	0	4	2	0
ENSMUSG00000102253	1	0	0	2	0	0
ENSMUSG00000101154	0	0	0	2	0	4
ENSMUSG00000103884	0	0	0	1	0	0
ENSMUSG00000084353	10	7	15	6	3	0
ENSMUSG00000103933	48	36	45	35	53	19
ENSMUSG00000066693	3	6	2	2	4	1
ENSMUSG00000100527	0	0	0	0	0	1
ENSMUSG00000099571	0	0	1	0	1	0
ENSMUSG00000101571	2	1	5	2	5	2
ENSMUSG00000101303	0	0	0	0	2	0
ENSMUSG00000102272	0	0	0	0	0	2
ENSMUSG00000103411	0	1	1	1	0	0
ENSMUSG00000101415	0	0	0	1	0	0
ENSMUSG00000061024	711	593	733	217	227	155
ENSMUSG00000101363	1	2	0	0	0	0
ENSMUSG00000099870	0	0	0	3	6	1
ENSMUSG00000023150	1494	1107	1694	1621	1855	1365
ENSMUSG00000026374	1157	947	1320	787	843	632
ENSMUSG00000026377	1208	1034	1355	749	765	499
ENSMUSG00000099936	0	0	0	2	0	0
ENSMUSG00000025911	7	8	15	124	117	108
ENSMUSG00000052748	362	237	429	330	417	339
ENSMUSG00000079671	4	3	7	3	0	3
ENSMUSG00000081441	14	9	14	7	11	7
ENSMUSG00000067879	0	0	0	0	2	0
ENSMUSG00000057335	4571	3300	4567	3358	3477	2694
ENSMUSG00000103634	18	12	9	9	13	16
ENSMUSG00000104154	13	10	29	16	25	20
ENSMUSG00002076271	0	0	0	1	2	0
ENSMUSG00000053286	521	368	508	477	563	429
ENSMUSG00000103928	28	19	44	24	22	30
ENSMUSG00000026484	1371	1129	1481	2277	2499	1788
ENSMUSG00000103238	45	9	47	33	54	34
ENSMUSG00000100981	0	0	0	2	0	0
ENSMUSG00000100551	8	10	8	23	28	11
ENSMUSG00000025912	488	371	550	154	223	130
ENSMUSG00000045210	1502	1232	1694	1967	2104	1693
ENSMUSG00000041763	3421	2937	3596	1829	1992	1751
ENSMUSG00000097893	1	1	5	2	4	2
ENSMUSG00000026504	318	245	343	506	560	457
ENSMUSG00000103367	17	17	21	6	11	3
ENSMUSG00000103584	0	0	0	0	1	0
ENSMUSG00000102475	1	0	3	1	1	1
ENSMUSG00000047343	0	1	1	0	1	0
ENSMUSG00000102211	1	1	2	0	0	0
ENSMUSG00000087082	0	0	1	0	0	1
ENSMUSG00000103251	1	2	3	3	4	3
ENSMUSG00000091844	62	23	31	17	22	23
ENSMUSG00000026483	832	698	880	3609	4069	2827
ENSMUSG00000100594	10	0	5	13	6	7
ENSMUSG00000082012	5	5	9	4	7	6
ENSMUSG00000019699	1673	1456	1967	2127	2415	1701
ENSMUSG00000104391	12	4	19	9	3	8
ENSMUSG00000102133	6	4	7	5	3	3
ENSMUSG00000102749	8	1	7	14	9	6
ENSMUSG00000103163	12	0	0	5	4	2
ENSMUSG00000103646	13	7	10	10	4	18
ENSMUSG00000102427	9	1	7	2	4	9
ENSMUSG00000097892	3	1	9	16	9	7
ENSMUSG00000063659	806	620	927	568	643	451
ENSMUSG00000026049	157	151	194	82	82	64
ENSMUSG00000103767	0	0	1	0	0	0
ENSMUSG00000043019	2570	1769	2765	3828	4152	3129
ENSMUSG00000015962	7	6	5	3	0	0
ENSMUSG00000032666	482	430	544	349	357	271
ENSMUSG00000102090	2	0	0	22	38	16
ENSMUSG00000103744	0	0	0	0	1	0
ENSMUSG00000015961	2853	2330	3071	1486	1743	1205
ENSMUSG00000089657	9	9	12	17	25	4
ENSMUSG00000102483	0	0	0	1	0	0
ENSMUSG00000014980	294	282	414	281	317	202
ENSMUSG00000026235	341	219	283	295	325	294
ENSMUSG00000032649	0	0	0	2	3	0
ENSMUSG00000101849	1	5	1	0	0	1
ENSMUSG00000101506	0	0	0	0	1	0
ENSMUSG00000102052	0	0	0	1	0	0
ENSMUSG00000026047	614	473	718	797	972	631
ENSMUSG00000091476	1	0	0	12	14	16
ENSMUSG00000102493	7	5	3	5	4	8
ENSMUSG00000004872	5	2	2	25	9	8
ENSMUSG00000041684	497	453	590	721	809	543
ENSMUSG00000032908	0	0	1	0	0	0
ENSMUSG00000099561	0	0	0	0	1	0
ENSMUSG00000026502	1721	1428	1953	1449	1409	1083
ENSMUSG00000103958	0	0	0	1	0	0
ENSMUSG00000104126	10	12	7	13	20	7
ENSMUSG00000086350	12	6	20	10	12	6
ENSMUSG00000026500	125	119	171	328	342	240
ENSMUSG00000026048	476	421	530	974	1162	855
ENSMUSG00000046828	0	0	0	5	0	1
ENSMUSG00000089703	5	2	5	5	7	2
ENSMUSG00000100966	0	0	0	3	2	1
ENSMUSG00000100769	0	0	0	0	2	4
ENSMUSG00000101567	2	0	2	3	7	6
ENSMUSG00000026245	1054	829	1091	448	506	363
ENSMUSG00000104018	23	11	8	12	14	16
ENSMUSG00000026482	501	343	448	1908	2067	1595
ENSMUSG00000086145	0	0	0	4	0	2
ENSMUSG00000080950	17	21	13	20	20	10
ENSMUSG00000099868	0	0	1	1	3	0
ENSMUSG00000012187	1	0	0	1	0	0
ENSMUSG00000008475	2289	2064	2530	1244	1251	950
ENSMUSG00000056870	3170	2929	3847	9891	10861	7707
ENSMUSG00000102319	191	72	177	258	257	311
ENSMUSG00000089877	9	6	13	16	24	20
ENSMUSG00000101701	1	0	0	0	0	0
ENSMUSG00000103071	17	6	14	28	31	36
ENSMUSG00000100434	1	1	0	1	4	1
ENSMUSG00000101937	5	2	1	5	2	0
ENSMUSG00000039630	16273	12933	17712	10269	11039	8636
ENSMUSG00000104279	6	4	4	6	9	1
ENSMUSG00000026495	28	16	32	36	32	27
ENSMUSG00000032883	921	666	1092	1108	1153	888
ENSMUSG00000026480	8	3	11	5	5	1
ENSMUSG00000026494	649	432	526	398	437	349
ENSMUSG00000102922	3	2	2	1	0	1
ENSMUSG00000025915	249	187	248	151	198	170
ENSMUSG00000089713	1	0	0	0	0	0
ENSMUSG00000079470	732	565	879	466	537	411
ENSMUSG00000099377	18	17	12	35	44	28
ENSMUSG00000047330	1	1	1	2	5	5
ENSMUSG00000072978	7	5	5	8	18	5
ENSMUSG00000046334	3	1	1	13	10	16
ENSMUSG00000050711	0	1	0	44	23	15
ENSMUSG00000099562	0	0	0	1	0	0
ENSMUSG00000055067	146	121	171	157	202	134
ENSMUSG00000054702	47	40	41	28	36	31
ENSMUSG00000096474	83	74	83	40	42	41
ENSMUSG00000102235	0	0	2	0	2	0
ENSMUSG00000026492	308	288	362	181	168	157
ENSMUSG00000038949	427	285	417	371	420	356
ENSMUSG00000026043	3458	2783	3841	111860	139239	91877
ENSMUSG00000046101	2	0	1	1	3	2
ENSMUSG00000098234	642	448	675	517	578	405
ENSMUSG00000099032	13	7	8	2	5	5
ENSMUSG00000038936	484	390	563	744	760	501
ENSMUSG00000042772	1790	1303	1926	992	1139	948
ENSMUSG00000100394	22	9	9	5	15	8
ENSMUSG00000103840	0	0	0	0	0	1
ENSMUSG00000087236	0	0	2	2	2	1
ENSMUSG00000100702	9	8	7	23	17	11
ENSMUSG00000026042	47275	34666	50473	71480	77796	56612
ENSMUSG00000104476	807	252	730	322	394	485
ENSMUSG00000100218	0	0	0	2	0	0
ENSMUSG00000073643	1121	896	1274	667	712	473
ENSMUSG00000100361	9	6	4	31	20	14
ENSMUSG00000104497	3	1	1	0	0	0
ENSMUSG00000100894	2	1	1	0	0	0
ENSMUSG00000100843	13	2	2	15	23	14
ENSMUSG00000025916	5	0	2	0	4	0
ENSMUSG00000087199	0	0	0	0	2	0
ENSMUSG00000026248	120	115	137	125	129	86
ENSMUSG00000026249	42	30	56	1492	1598	1079
ENSMUSG00000042751	144	113	141	936	1115	755
ENSMUSG00000067106	32	22	25	12	12	2
ENSMUSG00000099969	0	0	0	0	1	0
ENSMUSG00000100397	2	0	2	20	22	16
ENSMUSG00000099552	1	0	0	0	0	0
ENSMUSG00000043230	0	0	0	0	4	0
ENSMUSG00000101257	0	0	0	0	2	0
ENSMUSG00000103404	5	1	3	3	11	3
ENSMUSG00000026491	4992	3892	5200	1884	2102	1749
ENSMUSG00000073486	0	0	4	0	0	0
ENSMUSG00000025917	2067	1856	2497	1553	1614	1219
ENSMUSG00000104418	7	4	8	11	14	6
ENSMUSG00000025995	1424	1157	1552	602	710	551
ENSMUSG00000026479	286	179	332	17	30	13
ENSMUSG00000084817	180	182	210	92	99	72
ENSMUSG00000004364	2963	2851	3369	2155	2544	1884
ENSMUSG00000103076	34	12	39	22	41	41
ENSMUSG00000103525	12	9	22	7	12	12
ENSMUSG00000101722	0	0	0	1	1	2
ENSMUSG00000090637	0	0	0	8	5	3
ENSMUSG00000026478	6345	4586	6282	5820	6120	4688
ENSMUSG00000110100	0	0	0	1	0	0
ENSMUSG00000103818	24	9	27	9	6	7
ENSMUSG00000079138	1	4	2	1	1	0
ENSMUSG00000073538	0	0	1	0	0	0
ENSMUSG00000042708	6	0	0	0	3	0
ENSMUSG00000103543	0	0	0	0	1	0
ENSMUSG00000099432	0	0	0	1	2	0
ENSMUSG00000041144	4	5	2	110	131	118
ENSMUSG00000042699	7690	6280	8226	4403	4834	3561
ENSMUSG00000101262	60	28	31	141	158	102
ENSMUSG00000042684	1	1	1	10	2	3
ENSMUSG00000099858	1	7	3	26	35	16
ENSMUSG00000101337	4	0	0	2	3	1
ENSMUSG00000025986	2325	1675	2415	814	855	638
ENSMUSG00000100213	4	3	13	7	17	17
ENSMUSG00000103129	0	0	0	1	0	1
ENSMUSG00000100160	3	3	2	0	2	1
ENSMUSG00000101921	1	0	0	0	0	0
ENSMUSG00000081185	12	4	2	4	6	1
ENSMUSG00000100033	64	68	80	272	288	184
ENSMUSG00000096973	0	0	1	1	0	0
ENSMUSG00000101721	0	0	1	0	3	0
ENSMUSG00000097883	4	6	7	2	2	2
ENSMUSG00000056763	633	384	719	610	670	681
ENSMUSG00000099454	0	0	1	0	0	0
ENSMUSG00000099627	1	2	0	0	0	0
ENSMUSG00000100816	11	5	10	0	1	0
ENSMUSG00000042671	0	0	0	2	3	2
ENSMUSG00000026109	166	99	170	40	52	47
ENSMUSG00000026475	16	10	19	6	13	7
ENSMUSG00000101242	3	0	2	0	0	0
ENSMUSG00000099924	8	1	4	1	0	0
ENSMUSG00000099625	1	1	2	0	0	0
ENSMUSG00000101799	4	1	1	4	2	2
ENSMUSG00000045954	9949	8594	10825	2738	3324	2154
ENSMUSG00000099741	0	0	0	1	0	0
ENSMUSG00000066800	1	3	1	57	56	51
ENSMUSG00000100183	0	0	0	3	5	5
ENSMUSG00000067851	2785	2215	2858	2096	2513	1903
ENSMUSG00000102556	28	18	29	24	14	28
ENSMUSG00000038608	3	0	0	6	2	3
ENSMUSG00000042501	110	61	95	53	58	47
ENSMUSG00000103810	9	1	3	1	2	1
ENSMUSG00000083422	20	14	19	36	55	33
ENSMUSG00000042641	0	0	1	1	6	0
ENSMUSG00000103192	2	0	0	2	0	0
ENSMUSG00000100648	11	1	7	2	5	4
ENSMUSG00000099949	1	2	2	1	2	2
ENSMUSG00000045968	2	1	2	2	10	2
ENSMUSG00000043282	0	0	0	2	0	0
ENSMUSG00000102459	0	0	1	0	0	0
ENSMUSG00000026107	488	344	620	497	685	584
ENSMUSG00000099413	2	1	0	4	4	5
ENSMUSG00000103424	0	0	0	0	1	0
ENSMUSG00000101741	0	0	0	0	3	0
ENSMUSG00000054976	2	0	0	2	0	1
ENSMUSG00000101986	0	0	1	3	0	1
ENSMUSG00000087008	8	8	3	9	11	4
ENSMUSG00000100561	8	8	4	334	387	221
ENSMUSG00000026473	518	442	527	630	717	428
ENSMUSG00000100014	1	0	0	0	1	0
ENSMUSG00000101903	0	0	0	0	1	0
ENSMUSG00000055980	2160	1641	2149	5529	6134	4587
ENSMUSG00000100502	1	0	0	0	0	0
ENSMUSG00000022591	2	1	1	6	8	6
ENSMUSG00000100627	0	1	0	0	0	0
ENSMUSG00000048960	1152	903	1135	95	116	70
ENSMUSG00000101827	2	2	1	0	0	0
ENSMUSG00000026142	552	358	552	588	564	421
ENSMUSG00000104493	9	1	12	6	3	4
ENSMUSG00000067158	28	20	25	46	24	38
ENSMUSG00000079465	37	21	34	12	12	16
ENSMUSG00000004110	8	2	0	2	3	2
ENSMUSG00000097564	3	8	12	8	12	7
ENSMUSG00000096950	7	1	7	6	18	21
ENSMUSG00000056708	1143	887	1144	512	519	381
ENSMUSG00000026471	28	22	47	219	267	222
ENSMUSG00000057715	9	9	3	14	17	10
ENSMUSG00000026470	947	804	1004	776	836	586
ENSMUSG00000103825	1	0	1	0	0	0
ENSMUSG00000101610	2	3	0	2	0	0
ENSMUSG00000104181	10	0	7	5	4	5
ENSMUSG00000097628	5	5	5	4	0	0
ENSMUSG00000098163	0	0	0	0	0	1
ENSMUSG00000097171	0	0	0	0	0	1
ENSMUSG00000033722	288	187	334	318	300	242
ENSMUSG00000103670	0	0	0	0	0	1
ENSMUSG00000026150	1302	1081	1392	1514	1853	1352
ENSMUSG00000101450	22	4	30	18	23	28
ENSMUSG00000102280	0	0	1	0	0	0
ENSMUSG00000100744	0	0	1	1	3	0
ENSMUSG00000026469	966	793	997	719	662	536
ENSMUSG00000018417	511	395	483	1100	1194	938
ENSMUSG00000101724	2	0	0	4	3	0
ENSMUSG00000100313	4	0	3	1	1	1
ENSMUSG00000100696	3	0	0	7	4	2
ENSMUSG00000072324	3	1	5	5	11	4
ENSMUSG00000026490	6763	5160	6631	4019	4272	3417
ENSMUSG00000033701	497	430	449	232	295	244
ENSMUSG00000102194	20	5	13	14	9	12
ENSMUSG00000103636	0	0	0	0	1	0
ENSMUSG00000026468	6	3	1	3	1	0
ENSMUSG00000062939	4	1	0	1	1	0
ENSMUSG00000101628	0	0	1	0	0	0
ENSMUSG00000078291	13	6	5	6	10	1
ENSMUSG00000109599	1	0	0	4	1	4
ENSMUSG00000033684	3126	2135	3132	2350	2715	1739
ENSMUSG00000102299	1	0	2	0	0	1
ENSMUSG00000102558	2	0	1	0	0	1
ENSMUSG00000016918	6479	4615	6745	4745	5087	3664
ENSMUSG00000033671	3004	1882	2513	2113	2125	1950
ENSMUSG00000102837	0	1	3	8	0	0
ENSMUSG00000102833	3	0	3	3	3	5
ENSMUSG00000026489	10	6	8	141	208	138
ENSMUSG00000104520	0	0	0	0	1	0
ENSMUSG00000025938	11	5	21	6	8	2
ENSMUSG00000026159	1703	1280	1810	1314	1451	1084
ENSMUSG00000113880	3	5	5	0	0	1
ENSMUSG00000101784	1	3	0	4	3	2
ENSMUSG00000038496	3	0	0	1	0	1
ENSMUSG00000100432	2	1	10	509	511	331
ENSMUSG00000101315	0	0	1	0	0	0
ENSMUSG00000026166	3	8	8	2	0	0
ENSMUSG00000101173	0	0	0	2	0	0
ENSMUSG00000064302	2834	2106	2902	2230	2303	1849
ENSMUSG00000107722	24	3	11	13	12	8
ENSMUSG00000053161	0	0	0	1	5	0
ENSMUSG00000101896	0	0	2	8	5	8
ENSMUSG00000026466	1753	1369	1920	2436	2473	1995
ENSMUSG00000102964	41	13	49	39	52	81
ENSMUSG00000026380	10	13	19	77	80	69
ENSMUSG00000101624	0	0	0	2	3	2
ENSMUSG00000010609	97	76	92	184	225	142
ENSMUSG00000102923	0	2	0	3	0	0
ENSMUSG00000055676	16	10	12	23	22	12
ENSMUSG00000026163	0	1	1	0	2	0
ENSMUSG00000079140	2	1	1	3	2	2
ENSMUSG00000038855	460	343	523	1116	1203	907
ENSMUSG00000104388	19	3	12	11	13	17
ENSMUSG00000103123	1	0	0	4	4	0
ENSMUSG00000103772	6	3	8	4	3	5
ENSMUSG00000053963	1	0	0	0	6	0
ENSMUSG00000045658	4	3	2	119	132	98
ENSMUSG00000050565	2282	1901	2419	2106	2282	1706
ENSMUSG00000102750	1	0	1	3	5	5
ENSMUSG00000101934	0	0	0	1	1	0
ENSMUSG00000015484	0	0	0	0	0	1
ENSMUSG00000048402	379	280	384	374	386	350
ENSMUSG00000097408	2	1	9	2	5	2
ENSMUSG00000096939	1	0	0	0	0	0
ENSMUSG00000100767	1	1	1	40	37	27
ENSMUSG00000101179	0	0	0	0	1	0
ENSMUSG00000037035	41	18	43	21	5	7
ENSMUSG00000036766	3	1	0	3	9	3
ENSMUSG00000104396	2	0	1	0	0	0
ENSMUSG00000005886	1336	1116	1323	2097	2393	1772
ENSMUSG00000004451	1426	1166	1500	898	909	688
ENSMUSG00000103506	15	4	8	12	9	18
ENSMUSG00000098447	0	0	0	0	2	1
ENSMUSG00000103495	5	4	10	10	6	5
ENSMUSG00000102639	1	0	0	1	0	4
ENSMUSG00000098923	238	155	219	203	239	149
ENSMUSG00000104170	4	1	7	0	6	7
ENSMUSG00000101731	1	1	0	1	0	2
ENSMUSG00000103085	21	4	17	21	20	14
ENSMUSG00000102664	21	4	12	17	18	25
ENSMUSG00000101476	0	0	0	4	0	0
ENSMUSG00000101171	1	3	1	3	3	3
ENSMUSG00000060985	0	0	0	0	1	0
ENSMUSG00000026602	1	0	0	0	2	0
ENSMUSG00000026496	2159	1764	2164	896	1077	786
ENSMUSG00000025935	3915	3254	4400	3904	4598	3171
ENSMUSG00000025937	560	459	616	584	607	503
ENSMUSG00000102982	14	5	7	8	2	10
ENSMUSG00000067813	0	0	0	1	0	0
ENSMUSG00000097711	13	11	13	1	2	1
ENSMUSG00000102166	0	0	0	0	3	0
ENSMUSG00000104209	2	0	1	2	0	0
ENSMUSG00000026601	8	12	5	14	9	8
ENSMUSG00000078193	396	395	426	324	347	232
ENSMUSG00000026600	2038	1466	2214	1285	1378	1021
ENSMUSG00000103199	0	0	1	0	0	0
ENSMUSG00000101523	134	114	130	245	274	168
ENSMUSG00000058729	614	521	724	164	169	126
ENSMUSG00000104202	2	4	4	7	6	8
ENSMUSG00000026499	1664	1320	1740	1439	1635	1227
ENSMUSG00000103649	0	0	0	1	0	0
ENSMUSG00000103156	0	0	0	0	0	2
ENSMUSG00000026596	2438	1804	2333	977	932	676
ENSMUSG00000104293	44	16	33	8	9	14
ENSMUSG00000026219	8014	6038	8044	7285	7585	6356
ENSMUSG00000103505	20	6	8	7	37	17
ENSMUSG00000104503	36	12	25	27	36	38
ENSMUSG00000073633	33	27	40	69	78	63
ENSMUSG00000026220	0	0	0	142	140	110
ENSMUSG00000118590	0	0	0	1	1	0
ENSMUSG00000099693	1	0	0	0	1	0
ENSMUSG00000026104	67	73	96	162	142	117
ENSMUSG00000026383	246	192	219	80	91	65
ENSMUSG00000102687	1	0	0	0	0	0
ENSMUSG00000060519	247	184	280	622	673	451
ENSMUSG00000060743	1968	1769	2272	3555	3707	2802
ENSMUSG00000073485	18	15	30	42	39	38
ENSMUSG00000038806	719	627	814	759	823	644
ENSMUSG00000052477	3	3	2	3	1	2
ENSMUSG00000103979	2	0	0	1	2	1
ENSMUSG00000064281	72	73	90	97	118	79
ENSMUSG00000118640	0	0	0	2	1	0
ENSMUSG00000089976	0	0	0	0	1	0
ENSMUSG00000033557	1557	1151	1601	1703	1846	1312
ENSMUSG00000102961	0	1	0	0	0	0
ENSMUSG00000046057	8	5	12	7	9	4
ENSMUSG00000101279	1	0	0	0	0	0
ENSMUSG00000025932	846	603	812	1960	1984	1651
ENSMUSG00000102588	8	3	3	12	6	6
ENSMUSG00000089844	1	0	1	1	0	1
ENSMUSG00000073631	0	0	0	2	0	0
ENSMUSG00000026520	555	400	506	206	240	173
ENSMUSG00000103492	0	0	1	1	0	0
ENSMUSG00000081201	5	13	11	10	16	10
ENSMUSG00000038793	1	0	0	3	9	3
ENSMUSG00000082193	52	26	29	33	45	24
ENSMUSG00000072109	1	1	0	0	1	1
ENSMUSG00000090128	0	0	0	1	0	0
ENSMUSG00000090186	0	0	0	1	0	0
ENSMUSG00000089716	0	0	0	1	0	1
ENSMUSG00000090252	1	0	0	1	0	0
ENSMUSG00000026384	649	557	701	718	711	583
ENSMUSG00000091876	10	8	10	15	16	19
ENSMUSG00000103146	37	20	26	11	5	12
ENSMUSG00000079455	0	1	1	1	1	0
ENSMUSG00000091199	0	0	0	1	3	0
ENSMUSG00000100042	0	0	0	1	2	3
ENSMUSG00000089652	3	2	0	0	3	1
ENSMUSG00000089937	1	2	0	2	0	1
ENSMUSG00000118591	0	0	0	0	1	0
ENSMUSG00000036975	89	46	73	76	77	42
ENSMUSG00000101751	0	0	0	2	2	0
ENSMUSG00000089714	5	14	14	7	11	6
ENSMUSG00000118607	0	1	0	1	0	0
ENSMUSG00000073737	21	25	17	4	13	1
ENSMUSG00000092083	2	0	0	1	1	1
ENSMUSG00000026519	1012	696	1107	640	787	575
ENSMUSG00000101652	3	1	3	2	1	3
ENSMUSG00000100814	1	0	0	0	1	0
ENSMUSG00000085563	2	0	1	1	0	0
ENSMUSG00000036962	0	0	1	0	1	0
ENSMUSG00000070034	4	2	1	7	2	5
ENSMUSG00000025925	656	496	683	188	238	162
ENSMUSG00000104379	5	1	6	7	8	3
ENSMUSG00000038776	591	432	686	1299	1499	1049
ENSMUSG00000050777	14	9	20	15	9	6
ENSMUSG00000103516	0	0	0	0	0	1
ENSMUSG00000032719	3	1	3	9	3	3
ENSMUSG00000100652	1	1	0	8	6	5
ENSMUSG00000038768	2	2	2	3	1	3
ENSMUSG00000070031	0	0	1	4	3	1
ENSMUSG00000067795	0	0	0	0	3	0
ENSMUSG00000090246	4	2	3	1	0	2
ENSMUSG00000043716	11570	9713	12642	10412	11359	7581
ENSMUSG00000026516	1645	1347	2014	1039	1131	940
ENSMUSG00000025921	693	560	788	241	290	177
ENSMUSG00000104165	0	0	0	2	1	0
ENSMUSG00000100868	0	0	0	2	0	0
ENSMUSG00000062169	802	645	910	405	487	361
ENSMUSG00000026103	5464	4377	6069	4366	5102	4156
ENSMUSG00000002881	1885	1786	2115	1024	1146	890
ENSMUSG00000097833	0	1	3	4	0	2
ENSMUSG00000101501	3	2	1	1	3	2
ENSMUSG00000100120	0	0	0	0	0	1
ENSMUSG00000099878	0	0	0	1	0	0
ENSMUSG00000100007	12	15	22	18	20	9
ENSMUSG00000058665	87	52	69	156	175	161
ENSMUSG00000099957	0	0	0	0	0	1
ENSMUSG00000101386	0	0	1	0	0	0
ENSMUSG00000101922	0	0	0	0	0	1
ENSMUSG00000100761	0	0	0	0	1	0
ENSMUSG00000099336	0	0	0	1	0	0
ENSMUSG00000102360	0	0	1	0	0	0
ENSMUSG00000097881	0	0	0	0	5	0
ENSMUSG00000104332	3	3	3	0	0	3
ENSMUSG00000043015	47	32	71	56	75	80
ENSMUSG00000038733	3633	3032	3898	4019	4543	3326
ENSMUSG00000003721	298	256	346	313	355	245
ENSMUSG00000104253	16	6	14	20	31	33
ENSMUSG00000054135	15	7	17	2	6	4
ENSMUSG00000101791	0	1	0	2	1	1
ENSMUSG00000081214	144	126	153	111	147	109
ENSMUSG00000103260	0	1	6	3	4	1
ENSMUSG00000041439	27	15	22	12	19	9
ENSMUSG00000100302	1	1	0	0	1	0
ENSMUSG00000026514	0	0	0	2	5	2
ENSMUSG00000102276	0	0	0	0	0	1
ENSMUSG00000089888	1	2	1	1	0	0
ENSMUSG00000089927	1	0	0	0	0	0
ENSMUSG00000026102	312	235	328	394	417	339
ENSMUSG00000050625	0	0	0	3	3	2
ENSMUSG00000041426	302	246	273	316	369	253
ENSMUSG00000026339	1145	816	1178	1288	1390	1096
ENSMUSG00000083582	0	0	0	2	0	0
ENSMUSG00000050534	0	2	0	0	0	0
ENSMUSG00000081130	0	0	2	1	3	0
ENSMUSG00000043629	1	0	0	0	0	0
ENSMUSG00000047369	0	2	5	0	3	4
ENSMUSG00000001674	1138	930	1327	465	550	360
ENSMUSG00000060715	2	0	0	3	1	2
ENSMUSG00000100913	1	0	0	5	9	4
ENSMUSG00000026222	0	0	0	6	0	2
ENSMUSG00000100405	5	7	9	1	6	2
ENSMUSG00000004880	1703	1304	1814	420	472	413
ENSMUSG00000052760	3	2	0	16	27	16
ENSMUSG00000026098	200	165	203	211	199	177
ENSMUSG00000026097	107	112	142	81	85	54
ENSMUSG00000036707	2736	2175	2892	2627	2726	2024
ENSMUSG00000026223	902	647	964	4906	5330	3628
ENSMUSG00000026224	0	0	2	1	2	0
ENSMUSG00000049608	0	0	0	0	0	1
ENSMUSG00000099342	23	18	24	19	10	19
ENSMUSG00000026096	100	89	140	112	160	127
ENSMUSG00000101838	1	0	1	0	1	2
ENSMUSG00000036815	2	0	0	0	1	0
ENSMUSG00000102801	0	0	0	0	3	0
ENSMUSG00000104205	0	0	0	1	1	0
ENSMUSG00000102240	0	0	0	0	2	0
ENSMUSG00000026095	98	66	82	106	101	69
ENSMUSG00000100267	0	0	0	0	0	1
ENSMUSG00000026226	1	0	3	0	0	0
ENSMUSG00000025920	314	262	350	331	407	274
ENSMUSG00000089982	0	0	0	0	2	0
ENSMUSG00000025939	715	645	847	1405	1635	1111
ENSMUSG00000102457	4	5	1	10	13	8
ENSMUSG00000096141	3	0	0	5	3	2
ENSMUSG00000026229	4759	4000	5205	2308	2555	1855
ENSMUSG00000026228	5	1	6	1	3	0
ENSMUSG00000103272	44	15	39	14	11	23
ENSMUSG00000026094	810	651	928	1430	1617	1201
ENSMUSG00000026341	10795	9413	11953	4534	5178	3550
ENSMUSG00000079658	1142	1077	1413	691	773	536
ENSMUSG00000097744	1	0	4	0	0	0
ENSMUSG00000100959	3	0	0	0	0	1
ENSMUSG00000026342	574	424	593	1627	1612	1194
ENSMUSG00000025940	542	473	615	279	292	226
ENSMUSG00000026343	262	211	308	316	374	275
ENSMUSG00000025779	51	57	63	101	138	77
ENSMUSG00000100093	1	1	0	1	3	2
ENSMUSG00000091020	4	1	3	26	30	24
ENSMUSG00000026344	0	4	3	13	11	4
ENSMUSG00000042686	19	17	14	1	9	5
ENSMUSG00000100110	0	0	0	1	0	0
ENSMUSG00000025777	2	1	0	3	4	1
ENSMUSG00000100398	1	0	1	0	0	0
ENSMUSG00000101589	7	8	5	24	24	18
ENSMUSG00000102048	4	1	4	4	10	4
ENSMUSG00000042807	69	68	73	125	172	114
ENSMUSG00000067780	1	1	1	301	308	217
ENSMUSG00000100053	0	0	0	2	1	0
ENSMUSG00000102868	1	2	2	3	0	1
ENSMUSG00000085125	0	0	0	5	6	3
ENSMUSG00000025776	4	0	2	143	134	76
ENSMUSG00000099895	0	0	2	0	0	0
ENSMUSG00000100554	0	0	0	1	8	2
ENSMUSG00000099591	1	1	0	2	0	0
ENSMUSG00000109887	0	0	0	0	1	0
ENSMUSG00000102001	0	0	0	0	1	0
ENSMUSG00000025983	5	0	4	3	8	5
ENSMUSG00000041303	1084	890	1242	976	1039	766
ENSMUSG00000049690	55	27	52	311	257	231
ENSMUSG00000101685	6	2	4	41	34	35
ENSMUSG00000101306	0	0	0	0	0	1
ENSMUSG00000104519	2	0	1	0	0	2
ENSMUSG00000102723	0	0	1	4	0	4
ENSMUSG00000103824	3	0	0	3	0	1
ENSMUSG00000022995	1664	1358	1703	2278	2595	2079
ENSMUSG00000101385	0	0	0	1	0	0
ENSMUSG00000103722	15	16	14	25	20	34
ENSMUSG00000103317	10	1	5	5	10	7
ENSMUSG00000102950	23	6	25	9	9	21
ENSMUSG00000042596	0	0	1	1	0	0
ENSMUSG00000102760	18	6	23	10	16	20
ENSMUSG00000100720	53	39	43	23	29	18
ENSMUSG00000073678	247	139	208	322	307	266
ENSMUSG00000103379	0	0	0	1	0	0
ENSMUSG00000104136	2	0	3	1	1	2
ENSMUSG00000101130	0	1	0	4	3	0
ENSMUSG00000026511	1004	874	1114	933	1066	752
ENSMUSG00000103018	0	0	0	0	1	1
ENSMUSG00000091013	0	0	0	1	1	0
ENSMUSG00000036155	686	473	682	450	467	361
ENSMUSG00000104039	1	0	1	3	0	5
ENSMUSG00000038633	2404	1859	2943	1811	1886	1289
ENSMUSG00000104378	3	1	8	2	6	4
ENSMUSG00000099471	183	174	213	130	139	113
ENSMUSG00000100147	0	0	0	1	0	0
ENSMUSG00000103390	0	0	0	0	1	0
ENSMUSG00000026594	39	30	54	109	112	114
ENSMUSG00000025927	1	0	1	0	1	3
ENSMUSG00000101117	0	2	0	2	1	0
ENSMUSG00000100204	5	8	6	13	13	11
ENSMUSG00000101964	0	0	0	0	1	0
ENSMUSG00000047539	490	399	440	390	462	330
ENSMUSG00000097260	1	0	0	17	24	11
ENSMUSG00000073482	1	0	1	4	2	0
ENSMUSG00000033544	0	0	0	86	106	69
ENSMUSG00000103303	1	0	0	1	1	0
ENSMUSG00000102960	0	0	1	1	5	1
ENSMUSG00000101905	0	0	0	0	0	1
ENSMUSG00000026348	0	0	0	0	2	0
ENSMUSG00000102014	3	2	3	1	0	1
ENSMUSG00000026510	669	550	781	702	628	559
ENSMUSG00000062590	148	104	199	257	361	235
ENSMUSG00000043760	2	1	1	11	9	5
ENSMUSG00000091806	2	0	0	0	0	3
ENSMUSG00000104095	0	0	0	0	1	0
ENSMUSG00000090142	6	5	4	2	6	2
ENSMUSG00000099906	0	0	1	0	0	2
ENSMUSG00000026349	936	629	1131	1189	1570	1323
ENSMUSG00000041872	1	0	0	0	0	0
ENSMUSG00000052331	511	366	552	1595	1655	1363
ENSMUSG00000026234	32055	25773	33649	10250	10512	8227
ENSMUSG00000101674	0	0	0	1	0	0
ENSMUSG00000102503	6	2	6	21	32	43
ENSMUSG00000102642	26	7	16	45	35	29
ENSMUSG00000073627	33	18	47	23	24	11
ENSMUSG00000026509	7861	6935	8330	4012	4445	2889
ENSMUSG00000110510	0	0	0	3	1	2
ENSMUSG00000102234	1	3	9	2	1	3
ENSMUSG00000104415	1	1	0	0	0	0
ENSMUSG00000026237	0	0	0	0	1	0
ENSMUSG00000051590	11	8	10	0	8	2
ENSMUSG00000041859	3209	2608	3446	752	812	577
ENSMUSG00000099714	0	0	1	0	1	0
ENSMUSG00000097934	2	1	5	0	11	5
ENSMUSG00000026592	5	0	0	1	0	0
ENSMUSG00000025982	8600	6853	8995	8737	10259	7924
ENSMUSG00000103030	3	3	5	8	4	2
ENSMUSG00000026238	17644	15769	17989	10006	10614	7921
ENSMUSG00000025931	330	219	314	147	167	113
ENSMUSG00000100929	0	0	0	1	0	0
ENSMUSG00000041809	4	4	7	25	24	15
ENSMUSG00000026239	340	295	336	416	428	287
ENSMUSG00000025981	540	457	654	200	218	178
ENSMUSG00000101122	23	15	28	17	15	14
ENSMUSG00000041779	992	632	959	622	610	523
ENSMUSG00000100819	0	0	1	0	0	0
ENSMUSG00000036104	1473	1146	1618	1830	1902	1450
ENSMUSG00000025933	17	19	21	49	68	35
ENSMUSG00000026240	522	381	503	372	361	266
ENSMUSG00000070565	1730	1291	1645	654	689	520
ENSMUSG00000102326	8	1	5	2	4	2
ENSMUSG00000102391	3	5	6	1	6	1
ENSMUSG00000087632	11	2	4	0	1	0
ENSMUSG00000103808	30	14	27	4	4	14
ENSMUSG00000025980	14315	12009	14563	4637	4787	3656
ENSMUSG00000049881	357	307	348	78	99	61
ENSMUSG00000073676	749	594	789	308	328	283
ENSMUSG00000100736	3	1	1	11	6	10
ENSMUSG00000089670	2	5	1	1	1	2
ENSMUSG00000025934	0	0	0	10	9	0
ENSMUSG00000096375	0	0	1	5	8	2
ENSMUSG00000036086	223	158	223	240	251	180
ENSMUSG00000099760	2	0	0	0	2	0
ENSMUSG00000104164	40	12	29	16	17	32
ENSMUSG00000058603	260	288	316	148	182	171
ENSMUSG00000102782	5	0	3	4	1	2
ENSMUSG00000103999	3	8	6	0	1	2
ENSMUSG00000025936	2	0	0	0	0	0
ENSMUSG00000033488	0	0	1	2	0	0
ENSMUSG00000087093	1	0	0	2	0	0
ENSMUSG00000067750	0	0	0	0	1	0
ENSMUSG00000025979	973	887	1026	974	1158	712
ENSMUSG00000061863	0	1	2	1	1	1
ENSMUSG00000053333	202	181	235	291	297	254
ENSMUSG00000100768	2	3	11	7	3	5
ENSMUSG00000104121	5	3	6	7	5	4
ENSMUSG00000102383	16	2	5	2	2	10
ENSMUSG00000104400	6	0	4	3	3	1
ENSMUSG00000102293	0	0	1	1	2	2
ENSMUSG00000102649	3	1	5	2	2	3
ENSMUSG00000084106	708	667	738	486	493	414
ENSMUSG00000102571	0	1	0	5	4	1
ENSMUSG00000102956	0	0	1	1	0	0
ENSMUSG00000103984	12	4	5	5	13	11
ENSMUSG00000025978	216	154	213	469	481	376
ENSMUSG00000097649	17	21	38	42	26	39
ENSMUSG00000046994	400	254	399	106	117	81
ENSMUSG00000101940	0	0	1	1	2	0
ENSMUSG00000079440	0	1	0	0	0	0
ENSMUSG00000100940	0	0	0	0	0	1
ENSMUSG00000028033	47	23	50	135	145	116
ENSMUSG00000036500	0	2	0	0	0	0
ENSMUSG00000104138	1	0	1	2	5	0
ENSMUSG00000082935	25	28	35	44	67	33
ENSMUSG00000103748	7	1	0	5	3	0
ENSMUSG00000025977	0	0	0	1	0	2
ENSMUSG00000100215	55	37	53	377	437	236
ENSMUSG00000101945	1	1	2	0	4	0
ENSMUSG00000101085	0	0	0	1	0	0
ENSMUSG00000038349	18	24	11	43	44	40
ENSMUSG00000102145	1	0	0	0	0	0
ENSMUSG00000100309	4	9	2	9	3	7
ENSMUSG00000056211	1637	1238	1818	925	1113	929
ENSMUSG00000102831	0	0	0	1	0	3
ENSMUSG00000099950	0	0	0	1	0	0
ENSMUSG00000104239	12	6	9	6	12	6
ENSMUSG00000102179	24	5	7	8	5	6
ENSMUSG00000103497	4	2	4	5	4	3
ENSMUSG00000100944	0	0	1	3	1	1
ENSMUSG00000101332	0	0	0	0	3	0
ENSMUSG00000026247	0	1	0	0	5	1
ENSMUSG00000026353	3451	2874	3916	3699	3871	2899
ENSMUSG00000036480	0	0	0	1	2	1
ENSMUSG00000026589	384	284	432	638	745	521
ENSMUSG00000103021	1	1	0	0	0	0
ENSMUSG00000103501	0	0	0	3	1	2
ENSMUSG00000026354	4	2	11	3	6	9
ENSMUSG00000102245	0	3	0	3	4	0
ENSMUSG00000004031	2	0	1	2	4	1
ENSMUSG00000026251	1	0	0	0	1	2
ENSMUSG00000026355	2412	2080	2622	798	875	652
ENSMUSG00000038331	231	166	191	225	230	251
ENSMUSG00000087022	23	20	32	142	114	105
ENSMUSG00000104310	0	0	0	7	3	5
ENSMUSG00000101129	1	0	0	1	3	2
ENSMUSG00000097519	32	40	48	10	10	12
ENSMUSG00000038323	299	293	379	232	256	196
ENSMUSG00000026356	2302	1923	2482	2287	2513	1756
ENSMUSG00000026253	0	0	0	0	1	0
ENSMUSG00000100078	269	234	295	709	747	500
ENSMUSG00000048495	367	289	414	278	303	211
ENSMUSG00000025971	167	133	188	229	274	204
ENSMUSG00000101826	2	0	0	1	8	2
ENSMUSG00000042581	0	0	0	1	2	0
ENSMUSG00000103742	0	0	0	0	0	2
ENSMUSG00000104130	1	0	0	0	0	0
ENSMUSG00000089648	11	4	9	23	25	8
ENSMUSG00000094122	19	28	26	311	314	208
ENSMUSG00000102800	1	0	0	0	1	0
ENSMUSG00000103281	0	1	0	0	0	0
ENSMUSG00000086825	0	0	0	0	1	0
ENSMUSG00000026399	3	0	0	0	2	0
ENSMUSG00000085526	0	0	0	0	1	0
ENSMUSG00000102743	0	0	0	0	2	0
ENSMUSG00000103751	0	0	0	3	0	0
ENSMUSG00000039384	373	273	405	245	281	236
ENSMUSG00000044854	6	14	13	4	10	7
ENSMUSG00000102682	0	0	0	0	1	0
ENSMUSG00000102794	0	0	0	0	0	1
ENSMUSG00000101574	1	1	0	1	2	1
ENSMUSG00000103308	8	1	8	8	10	3
ENSMUSG00000102606	2	2	2	165	140	112
ENSMUSG00000103314	4	1	10	31	41	16
ENSMUSG00000092578	1	0	1	1	0	0
ENSMUSG00000042554	0	0	0	1	0	0
ENSMUSG00000039377	185	177	185	520	519	392
ENSMUSG00000102158	6	3	7	3	15	6
ENSMUSG00000026254	1792	1642	1974	1161	1254	927
ENSMUSG00000101468	0	0	0	0	2	0
ENSMUSG00000026405	1	0	0	1	1	1
ENSMUSG00000101227	0	0	0	1	0	0
ENSMUSG00000026621	0	0	1	0	4	2
ENSMUSG00000073730	0	0	2	0	0	2
ENSMUSG00000101904	0	0	0	0	2	1
ENSMUSG00000102766	0	0	0	0	0	1
ENSMUSG00000100257	0	0	0	2	0	0
ENSMUSG00000097970	19	8	22	4	20	11
ENSMUSG00000100775	13	11	17	1	10	7
ENSMUSG00000026255	1	2	0	23	15	7
ENSMUSG00000026158	246	196	229	433	462	324
ENSMUSG00000097920	3	0	2	1	1	0
ENSMUSG00000026156	1	0	0	3	0	0
ENSMUSG00000073481	388	347	471	648	782	539
ENSMUSG00002076207	0	0	2	0	2	0
ENSMUSG00000039349	2	0	0	2	3	0
ENSMUSG00000026587	2	0	0	0	0	0
ENSMUSG00000102618	0	0	1	1	0	0
ENSMUSG00000026620	41	26	35	41	42	36
ENSMUSG00000103478	0	0	0	0	0	1
ENSMUSG00000026155	650	496	636	506	551	489
ENSMUSG00000026154	125	87	123	254	297	187
ENSMUSG00000102495	0	0	0	0	0	3
ENSMUSG00000073530	9	15	15	2123	2427	1759
ENSMUSG00000047661	0	0	0	0	8	0
ENSMUSG00000104014	0	0	0	0	0	1
ENSMUSG00000061992	1	3	0	3	4	4
ENSMUSG00000038305	243	203	304	1836	2032	1568
ENSMUSG00000091283	0	0	3	0	0	0
ENSMUSG00000054770	168	105	252	329	429	341
ENSMUSG00000026039	1920	1425	2026	283	388	247
ENSMUSG00000040782	2430	1770	2555	2826	2983	2075
ENSMUSG00000103572	42	16	46	28	31	23
ENSMUSG00002074853	10	6	12	36	44	26
ENSMUSG00000039318	1328	1068	1410	821	983	702
ENSMUSG00000103613	0	0	1	0	0	0
ENSMUSG00000063558	14	11	13	83	177	130
ENSMUSG00000026153	953	739	1037	1064	1261	1071
ENSMUSG00000102398	4	0	7	4	2	5
ENSMUSG00000026409	54	37	71	118	172	121
ENSMUSG00000015829	3	0	0	11	10	10
ENSMUSG00000103225	0	0	0	0	2	0
ENSMUSG00000046404	228	185	307	263	336	230
ENSMUSG00000104515	0	0	0	2	0	0
ENSMUSG00000104111	0	0	0	0	2	0
ENSMUSG00000042510	18	14	12	22	18	18
ENSMUSG00000100106	2	0	2	0	1	0
ENSMUSG00000090394	213	171	241	467	525	368
ENSMUSG00000064294	1	0	1	0	5	0
ENSMUSG00000026729	0	0	3	1	1	1
ENSMUSG00000026415	0	0	0	1	2	1
ENSMUSG00000026618	1730	1329	2003	871	892	670
ENSMUSG00000102526	4	1	11	12	11	6
ENSMUSG00000026417	0	0	0	0	3	0
ENSMUSG00000026725	11	2	8	98	75	74
ENSMUSG00000042474	0	0	0	0	1	0
ENSMUSG00000038242	0	0	1	5	1	1
ENSMUSG00000089822	0	0	0	0	1	1
ENSMUSG00000026617	688	616	743	284	251	267
ENSMUSG00000058267	521	516	614	503	549	390
ENSMUSG00000097261	8	4	14	2	7	11
ENSMUSG00000014226	3835	3408	4208	1714	1845	1411
ENSMUSG00000103006	14	7	13	10	21	16
ENSMUSG00000079554	0	0	0	4	8	10
ENSMUSG00000103839	24	22	38	87	96	116
ENSMUSG00000016524	2	1	0	0	0	1
ENSMUSG00000026147	0	0	0	182	158	127
ENSMUSG00000016528	3171	2631	3396	1673	1753	1100
ENSMUSG00000102856	97	28	64	39	36	43
ENSMUSG00002075689	0	2	0	0	0	0
ENSMUSG00000051223	5740	5588	6865	3479	3909	2749
ENSMUSG00000016526	68	55	57	6	17	4
ENSMUSG00000026615	9755	7023	9612	11591	12409	9552
ENSMUSG00000051295	0	0	0	0	1	0
ENSMUSG00000097615	1	0	0	0	0	0
ENSMUSG00000026614	0	0	0	1	0	0
ENSMUSG00000103799	0	0	0	0	0	1
ENSMUSG00000102546	18	17	24	12	10	8
ENSMUSG00000039246	63	41	67	130	161	132
ENSMUSG00000103056	3	0	1	0	0	0
ENSMUSG00000102217	0	0	1	1	0	0
ENSMUSG00000103690	7	0	0	0	1	1
ENSMUSG00000048000	2100	1564	2107	2110	2351	1915
ENSMUSG00000026141	2	0	5	4	2	2
ENSMUSG00000026258	0	0	0	0	0	1
ENSMUSG00000099997	17	16	11	20	33	15
ENSMUSG00000100131	128	88	139	72	107	118
ENSMUSG00000067736	96	59	138	60	84	76
ENSMUSG00000026034	1263	770	1766	2611	3017	2739
ENSMUSG00000101939	6571	3158	6883	6767	7722	5501
ENSMUSG00000101111	514	224	588	637	793	559
ENSMUSG00000026721	657	487	602	1251	1318	1123
ENSMUSG00000100862	969	486	1160	774	1010	764
ENSMUSG00000102070	743	322	844	624	871	622
ENSMUSG00000101249	121	112	152	225	280	233
ENSMUSG00000039239	1356	1051	1456	3167	3569	2503
ENSMUSG00000100393	3	2	2	7	11	4
ENSMUSG00000102619	10	0	7	4	1	0
ENSMUSG00000001305	1094	908	1171	419	462	288
ENSMUSG00000097784	13	3	16	13	26	16
ENSMUSG00000104302	4	1	2	0	0	3
ENSMUSG00000097935	6	2	13	1	7	2
ENSMUSG00000103522	5	1	1	3	3	4
ENSMUSG00000104312	2	0	0	0	0	0
ENSMUSG00000103693	12	2	6	13	9	11
ENSMUSG00000104026	14	3	10	4	7	16
ENSMUSG00000039224	4	4	0	10	8	1
ENSMUSG00000118401	9	2	2	6	6	7
ENSMUSG00000104020	7	2	4	3	5	5
ENSMUSG00000103391	4	2	2	3	2	4
ENSMUSG00000103432	27	2	14	8	6	10
ENSMUSG00000102172	2	0	0	1	1	3
ENSMUSG00000103200	3	1	4	5	3	0
ENSMUSG00000103632	5	2	12	6	7	5
ENSMUSG00000102852	0	2	0	0	2	0
ENSMUSG00000057499	1	1	0	0	3	1
ENSMUSG00000026259	107	68	95	6	7	14
ENSMUSG00000026035	376	304	414	279	317	219
ENSMUSG00000026611	0	1	6	2	9	6
ENSMUSG00000106839	1	0	0	0	0	0
ENSMUSG00000107163	0	0	0	1	0	0
ENSMUSG00000079434	4	0	1	1	1	4
ENSMUSG00000089947	0	0	0	0	1	0
ENSMUSG00000091123	0	0	0	0	0	1
ENSMUSG00000090994	5	9	10	23	23	14
ENSMUSG00000089730	0	0	0	0	1	0
ENSMUSG00000073725	397	318	497	804	877	701
ENSMUSG00000040423	2261	1810	2099	1866	2038	1550
ENSMUSG00000103343	23	9	38	6	10	12
ENSMUSG00000103846	13	2	8	6	4	2
ENSMUSG00000103739	42	20	40	7	14	24
ENSMUSG00000100808	0	0	0	0	1	0
ENSMUSG00000100450	0	1	1	1	1	0
ENSMUSG00000026036	474	383	493	247	321	248
ENSMUSG00000026715	15	4	11	5	4	9
ENSMUSG00000103222	1	0	2	0	0	0
ENSMUSG00000103680	0	0	2	0	0	0
ENSMUSG00000043467	793	508	638	761	901	748
ENSMUSG00000104016	0	1	0	0	0	0
ENSMUSG00000026037	1265	1059	1415	454	532	384
ENSMUSG00000039210	473	331	438	361	347	331
ENSMUSG00000104394	44	22	54	14	17	32
ENSMUSG00000085054	18	7	11	13	24	34
ENSMUSG00000104245	0	2	0	0	0	0
ENSMUSG00000103923	0	0	0	0	0	3
ENSMUSG00000026427	519	416	595	573	727	460
ENSMUSG00000026610	3	2	3	15	11	8
ENSMUSG00000103732	1	0	0	0	0	0
ENSMUSG00000104482	0	0	0	0	0	2
ENSMUSG00000038174	472	306	472	469	622	437
ENSMUSG00000033569	0	0	0	3	2	1
ENSMUSG00000026032	97	109	130	94	100	93
ENSMUSG00000100202	2	0	0	0	1	0
ENSMUSG00000026430	137	102	149	130	150	120
ENSMUSG00000059647	23	19	19	12	12	13
ENSMUSG00000080849	1	1	2	1	0	5
ENSMUSG00000103209	0	0	1	1	0	0
ENSMUSG00000104027	0	0	0	0	0	2
ENSMUSG00000104100	0	0	0	1	1	0
ENSMUSG00000102250	1	0	0	1	0	0
ENSMUSG00000102465	0	0	0	0	0	1
ENSMUSG00000104132	1	0	0	0	0	0
ENSMUSG00000103004	0	0	0	0	1	0
ENSMUSG00000101618	0	0	0	1	0	0
ENSMUSG00000099458	0	0	0	2	1	0
ENSMUSG00000073722	0	0	1	0	0	0
ENSMUSG00000100310	0	0	0	0	1	0
ENSMUSG00000101514	0	0	0	1	0	0
ENSMUSG00000101372	5	4	3	13	24	14
ENSMUSG00000086240	65	53	61	38	32	20
ENSMUSG00000081557	1	0	1	1	2	2
ENSMUSG00000058590	1	0	0	0	0	0
ENSMUSG00000026609	2	1	0	3	2	2
ENSMUSG00000047528	6	1	3	1	0	0
ENSMUSG00000099492	26	45	44	75	93	70
ENSMUSG00000102059	46	40	52	50	56	46
ENSMUSG00000101726	2	5	2	3	2	0
ENSMUSG00000100261	0	1	1	6	3	4
ENSMUSG00000101180	0	0	0	0	1	0
ENSMUSG00000042349	136	94	152	279	362	330
ENSMUSG00000026031	782	514	787	615	697	623
ENSMUSG00000100236	0	0	1	1	1	0
ENSMUSG00000048874	3027	2402	2955	2513	2573	2099
ENSMUSG00000103783	16	3	16	9	11	15
ENSMUSG00000104315	34	22	25	15	18	15
ENSMUSG00000026064	28	13	37	43	51	29
ENSMUSG00000026608	852	621	918	843	910	699
ENSMUSG00000026029	631	566	661	386	414	348
ENSMUSG00000117310	17	7	10	8	20	15
ENSMUSG00000102719	43	22	25	18	24	32
ENSMUSG00000117091	2	0	0	0	0	0
ENSMUSG00000099719	5	6	1	0	2	1
ENSMUSG00000086727	0	1	0	0	0	0
ENSMUSG00000100237	0	0	0	0	1	0
ENSMUSG00000100910	0	1	0	0	0	0
ENSMUSG00000053332	2479	1807	3110	2173	2458	2076
ENSMUSG00000050217	0	1	0	0	0	0
ENSMUSG00000100205	0	1	0	0	0	0
ENSMUSG00000094215	1	0	0	1	3	0
ENSMUSG00000101093	2	0	0	0	0	0
ENSMUSG00000026028	1955	1370	2023	1189	1285	920
ENSMUSG00000070960	6	0	4	6	11	8
ENSMUSG00000082159	0	1	0	0	0	4
ENSMUSG00000026425	878	693	964	911	891	813
ENSMUSG00000102733	5	2	7	4	5	3
ENSMUSG00000104060	11	2	10	1	6	10
ENSMUSG00000101778	17	12	23	22	7	22
ENSMUSG00000099959	3	0	1	0	2	0
ENSMUSG00000104498	0	0	1	0	1	0
ENSMUSG00000055184	48	31	39	17	16	5
ENSMUSG00000091318	0	0	0	0	2	3
ENSMUSG00000104433	1	0	0	0	1	1
ENSMUSG00000026432	0	0	0	0	1	1
ENSMUSG00000037624	119	102	138	258	273	192
ENSMUSG00000102926	0	0	2	0	0	0
ENSMUSG00000095841	0	0	1	0	0	1
ENSMUSG00000100497	1	0	0	0	0	0
ENSMUSG00000103669	0	3	1	1	0	4
ENSMUSG00000102824	91	88	114	155	183	103
ENSMUSG00000100481	11	5	6	18	15	10
ENSMUSG00000100590	2	0	1	1	0	0
ENSMUSG00000104507	0	0	4	1	3	7
ENSMUSG00000101754	1	0	0	0	0	0
ENSMUSG00000103087	0	4	1	0	0	0
ENSMUSG00000101612	0	0	1	2	3	2
ENSMUSG00000026709	300	204	294	227	258	193
ENSMUSG00000102864	15	5	11	5	3	3
ENSMUSG00000026134	1067	811	1073	463	432	343
ENSMUSG00000101682	1	5	0	1	1	1
ENSMUSG00000102714	19	7	12	5	5	5
ENSMUSG00000102093	1	0	0	15	17	14
ENSMUSG00000103746	9	7	10	4	5	7
ENSMUSG00000102198	1	0	0	0	1	0
ENSMUSG00000004552	0	0	0	2	0	1
ENSMUSG00000026605	5523	4508	5551	878	955	791
ENSMUSG00000026027	142	116	168	114	110	128
ENSMUSG00000052688	7	6	9	79	64	37
ENSMUSG00000004768	789	646	839	447	515	377
ENSMUSG00000042215	981	710	955	240	256	211
ENSMUSG00000103072	1	2	1	0	0	0
ENSMUSG00000026708	249	253	321	82	104	67
ENSMUSG00000072295	0	0	0	0	3	0
ENSMUSG00000099752	0	0	0	1	1	0
ENSMUSG00000026604	2962	2221	2838	2720	2926	2181
ENSMUSG00000042268	0	0	0	0	0	2
ENSMUSG00000102248	3	2	4	8	4	5
ENSMUSG00000097925	2	1	0	0	0	0
ENSMUSG00000104435	4	3	9	5	12	5
ENSMUSG00000042197	1948	1596	1954	1499	1843	1393
ENSMUSG00000026705	577	434	673	580	538	470
ENSMUSG00000081402	8	7	8	29	34	25
ENSMUSG00000026603	1139	835	1235	744	869	596
ENSMUSG00000103467	34	11	47	11	13	13
ENSMUSG00000042251	0	3	0	1	1	0
ENSMUSG00000044835	0	0	0	1	0	0
ENSMUSG00000049160	2	0	0	0	0	0
ENSMUSG00000013275	597	445	609	689	730	541
ENSMUSG00000026288	0	1	2	5	8	10
ENSMUSG00000042182	219	175	266	126	109	80
ENSMUSG00000104416	5	5	4	5	2	3
ENSMUSG00000102817	0	0	0	0	3	0
ENSMUSG00000010175	0	0	2	0	2	0
ENSMUSG00000093064	79	33	64	123	253	72
ENSMUSG00000026433	69	68	82	121	112	96
ENSMUSG00000026434	9205	7825	9438	4238	4374	3292
ENSMUSG00000103569	58	36	54	12	14	22
ENSMUSG00000103975	6	4	4	5	5	1
ENSMUSG00000100037	0	0	0	0	2	0
ENSMUSG00000026701	144	134	144	36	41	37
ENSMUSG00000104163	0	1	0	0	0	0
ENSMUSG00000038079	371	286	444	426	475	324
ENSMUSG00000026435	22	13	21	38	51	24
ENSMUSG00000097573	3	2	9	4	13	11
ENSMUSG00000026700	0	0	1	0	0	0
ENSMUSG00000026436	1954	1361	1978	1699	1663	1412
ENSMUSG00000089872	499	365	573	536	596	394
ENSMUSG00000040323	14	6	19	22	16	13
ENSMUSG00000102399	2	0	0	1	1	0
ENSMUSG00000000817	0	2	1	0	0	0
ENSMUSG00000103625	9	4	9	2	6	1
ENSMUSG00000026634	746	573	953	932	1177	850
ENSMUSG00000040297	2542	1751	2857	1732	1982	1400
ENSMUSG00000102254	0	0	0	15	9	5
ENSMUSG00000103158	0	1	1	0	0	0
ENSMUSG00000037568	766	587	740	507	540	387
ENSMUSG00000104487	0	0	0	0	1	0
ENSMUSG00000103723	0	2	0	0	1	0
ENSMUSG00000103964	1	3	1	0	0	0
ENSMUSG00000026698	222	136	233	472	509	380
ENSMUSG00000103393	0	0	0	1	0	0
ENSMUSG00000066595	585	488	738	180	181	182
ENSMUSG00000097845	0	0	0	0	1	0
ENSMUSG00000059149	3	9	1	32	37	24
ENSMUSG00000103966	0	3	0	2	1	5
ENSMUSG00000026437	290	234	356	154	163	129
ENSMUSG00000099874	0	0	1	0	0	0
ENSMUSG00000026289	588	379	648	485	567	425
ENSMUSG00000079550	10	0	6	8	29	15
ENSMUSG00000087968	54	20	29	67	119	40
ENSMUSG00000089281	67	18	54	73	90	33
ENSMUSG00000101586	1	0	0	0	0	0
ENSMUSG00000079330	0	0	1	0	1	0
ENSMUSG00000118219	0	0	1	1	1	0
ENSMUSG00000101549	33	18	42	3	7	3
ENSMUSG00000089808	2	0	0	2	0	0
ENSMUSG00000042115	362	284	388	392	444	309
ENSMUSG00000026632	77	56	88	131	142	145
ENSMUSG00000040265	33	17	34	143	149	131
ENSMUSG00000062510	178	93	147	26	23	27
ENSMUSG00000090260	0	3	0	5	11	17
ENSMUSG00000102994	0	0	0	2	0	4
ENSMUSG00000103576	0	0	0	0	1	0
ENSMUSG00000078190	1779	977	2786	3091	4802	4888
ENSMUSG00000026630	6	3	5	1	0	4
ENSMUSG00000009772	247	161	266	195	273	200
ENSMUSG00000100658	2	0	0	2	4	0
ENSMUSG00000091017	0	0	0	0	2	0
ENSMUSG00000056055	14	3	12	8	7	7
ENSMUSG00000026628	216	155	196	55	76	50
ENSMUSG00000042066	395	300	414	350	365	294
ENSMUSG00000026024	597	500	614	466	510	421
ENSMUSG00000073478	41	12	27	31	30	19
ENSMUSG00000103685	2	0	5	4	0	10
ENSMUSG00000026694	323	264	332	206	199	173
ENSMUSG00000103174	1	2	0	7	2	10
ENSMUSG00000037499	174	167	240	692	894	471
ENSMUSG00000026627	168	103	161	86	155	100
ENSMUSG00000070738	768	622	825	579	667	455
ENSMUSG00000101942	0	0	0	0	0	1
ENSMUSG00000103996	2	0	3	0	2	0
ENSMUSG00000103591	8	4	10	2	7	4
ENSMUSG00000026023	1	2	1	6	11	15
ENSMUSG00000026626	1278	996	1364	1497	1747	1180
ENSMUSG00000041075	1111	867	1192	1717	2112	1467
ENSMUSG00000042046	736	560	711	1516	1607	1216
ENSMUSG00000097819	0	0	1	2	0	2
ENSMUSG00000103433	2	5	4	0	1	2
ENSMUSG00000097760	20	14	21	10	9	4
ENSMUSG00000103114	5	0	2	3	3	0
ENSMUSG00000104341	1	0	1	0	0	1
ENSMUSG00000102246	10	3	8	3	1	2
ENSMUSG00000047361	0	0	6	30	24	23
ENSMUSG00000026021	792	693	886	918	1040	676
ENSMUSG00000026696	419	334	451	1032	1085	881
ENSMUSG00000103821	26	12	17	14	23	17
ENSMUSG00000101400	2	0	8	1	1	2
ENSMUSG00000026697	0	0	0	112	127	99
ENSMUSG00000091060	0	0	0	0	2	2
ENSMUSG00000037474	913	730	1053	338	338	255
ENSMUSG00000026439	697	587	744	676	773	555
ENSMUSG00000048174	44	44	45	43	83	58
ENSMUSG00000005501	978	731	995	1185	1194	1005
ENSMUSG00000084021	6	3	0	2	1	1
ENSMUSG00000083478	2	0	0	0	0	0
ENSMUSG00000118514	1	0	0	0	0	0
ENSMUSG00000026020	4188	3171	4439	1246	1361	1092
ENSMUSG00000037461	1131	838	1289	726	855	748
ENSMUSG00000102970	8	4	9	1	1	3
ENSMUSG00000067336	5357	4137	5167	5167	5325	4282
ENSMUSG00000104052	12	5	8	10	8	8
ENSMUSG00000092220	0	0	0	0	1	0
ENSMUSG00000041040	802	674	854	752	755	565
ENSMUSG00000103696	15	14	20	17	10	13
ENSMUSG00000053024	0	0	0	2	0	1
ENSMUSG00000089675	0	0	0	1	0	0
ENSMUSG00000026623	3041	2493	3214	2405	2735	1974
ENSMUSG00000102840	9	7	14	1	0	0
ENSMUSG00000026018	7	5	7	13	13	12
ENSMUSG00000026622	857	712	834	105	124	74
ENSMUSG00000055833	0	2	8	10	9	7
ENSMUSG00000037434	181	123	172	302	331	260
ENSMUSG00000090124	0	1	1	1	2	1
ENSMUSG00000090145	0	0	0	3	2	4
ENSMUSG00000054545	0	0	0	2	2	5
ENSMUSG00000081602	0	0	0	0	0	1
ENSMUSG00000081488	0	0	0	0	0	1
ENSMUSG00000083277	0	0	0	1	0	1
ENSMUSG00000026019	1224	963	1381	445	428	371
ENSMUSG00000081984	0	1	0	0	0	0
ENSMUSG00000089960	1	0	0	0	0	0
ENSMUSG00000079429	2	3	5	5	11	3
ENSMUSG00000040225	5487	4845	5555	2332	2672	2511
ENSMUSG00000044783	3741	2661	4002	1827	1913	1672
ENSMUSG00000026017	276	187	302	612	688	527
ENSMUSG00000082609	19	21	25	110	119	96
ENSMUSG00000026692	0	0	0	0	0	1
ENSMUSG00000037395	604	498	709	1382	1534	1141
ENSMUSG00000097316	44	46	67	256	234	171
ENSMUSG00000040181	0	0	0	10	4	5
ENSMUSG00000036251	1	1	1	2	0	2
ENSMUSG00000026442	5	0	1	1	3	1
ENSMUSG00000073664	1968	1338	1917	2199	2504	2107
ENSMUSG00000026443	0	2	0	0	0	0
ENSMUSG00000102709	1	0	3	0	0	0
ENSMUSG00000026295	1	0	0	0	0	1
ENSMUSG00000040170	0	0	0	1	4	0
ENSMUSG00000062310	4	3	6	1	0	0
ENSMUSG00000100798	0	2	1	1	0	0
ENSMUSG00000049439	1000	850	1150	746	869	624
ENSMUSG00000103822	9	5	9	1	2	5
ENSMUSG00000049866	955	855	1057	132	166	113
ENSMUSG00000101736	1	0	0	0	0	0
ENSMUSG00000097398	1	0	1	1	0	0
ENSMUSG00000099848	5	0	1	1	0	0
ENSMUSG00000058248	0	0	0	3	7	2
ENSMUSG00000099378	0	0	1	0	0	0
ENSMUSG00000099544	2	1	0	0	0	0
ENSMUSG00000095576	0	0	0	1	0	0
ENSMUSG00000036206	1834	1512	2015	685	752	561
ENSMUSG00000102700	10	9	13	2	5	0
ENSMUSG00000102083	1	3	5	2	2	0
ENSMUSG00000026691	0	0	0	1	0	0
ENSMUSG00000026131	17477	9537	13186	6257	6627	5818
ENSMUSG00000071890	1	0	0	0	1	1
ENSMUSG00000037375	147	85	188	133	150	110
ENSMUSG00000103596	5	6	17	3	0	3
ENSMUSG00000099382	0	0	0	0	1	0
ENSMUSG00000103364	30	3	18	5	4	6
ENSMUSG00000047384	0	0	2	3	1	4
ENSMUSG00000096992	2	0	3	0	0	0
ENSMUSG00000055013	1081	846	1093	2304	2219	1628
ENSMUSG00000103001	3	0	1	0	3	0
ENSMUSG00000104114	15	3	11	8	5	2
ENSMUSG00000101662	4	0	0	1	1	1
ENSMUSG00000102336	0	2	7	5	8	2
ENSMUSG00000102009	0	1	1	0	1	0
ENSMUSG00002076983	2	0	2	0	2	0
ENSMUSG00000103252	9	1	2	6	9	5
ENSMUSG00000026586	5405	4481	5872	8942	9704	7360
ENSMUSG00000042111	318	234	304	253	267	171
ENSMUSG00000092188	1	4	3	0	0	4
ENSMUSG00000103195	60	19	63	55	58	74
ENSMUSG00000092627	2	0	1	0	0	0
ENSMUSG00000016262	2010	1585	2126	2679	2906	2263
ENSMUSG00000089812	45	35	42	17	20	15
ENSMUSG00000102162	1	0	0	3	3	1
ENSMUSG00000040124	418	304	431	825	924	639
ENSMUSG00000101869	0	0	1	1	1	0
ENSMUSG00000102117	29	21	16	37	35	23
ENSMUSG00000040113	0	0	0	0	1	0
ENSMUSG00000067081	0	0	0	1	0	0
ENSMUSG00000026782	1020	931	1139	922	1013	763
ENSMUSG00000054387	1212	800	1390	1406	1800	1589
ENSMUSG00000100228	42	36	59	179	196	139
ENSMUSG00000016200	0	0	1	1	5	0
ENSMUSG00000026127	687	535	669	326	380	297
ENSMUSG00000026301	0	0	0	0	4	0
ENSMUSG00000044337	131	91	131	374	424	351
ENSMUSG00000026014	648	471	674	128	172	189
ENSMUSG00000101028	0	0	0	1	2	2
ENSMUSG00000081562	5	1	0	6	7	2
ENSMUSG00000026447	233	183	272	153	198	145
ENSMUSG00000103292	3	2	6	3	2	1
ENSMUSG00000084151	0	0	0	1	0	0
ENSMUSG00000101188	688	586	734	608	621	407
ENSMUSG00000101102	0	0	1	0	0	0
ENSMUSG00000102425	7	2	13	10	15	8
ENSMUSG00000016181	398	328	459	320	309	250
ENSMUSG00000026126	0	3	1	0	0	2
ENSMUSG00000046062	3432	2570	3704	2617	2999	2001
ENSMUSG00000026012	4	1	5	2	1	1
ENSMUSG00000100280	0	0	0	1	0	0
ENSMUSG00000101223	0	2	0	0	0	0
ENSMUSG00000083355	2	2	1	4	9	0
ENSMUSG00000026638	0	2	0	3	4	1
ENSMUSG00000026585	900	818	992	1541	1605	1161
ENSMUSG00000034432	1003	805	1038	714	903	632
ENSMUSG00000026125	0	0	0	0	0	1
ENSMUSG00000056128	0	0	0	0	3	0
ENSMUSG00000101803	0	0	0	1	2	0
ENSMUSG00000026011	0	0	0	2	2	0
ENSMUSG00000079144	148	113	170	208	255	176
ENSMUSG00000081382	86	68	85	192	139	120
ENSMUSG00000080800	0	0	0	0	1	3
ENSMUSG00000037529	0	0	0	1	1	0
ENSMUSG00000026009	3	0	0	7	4	2
ENSMUSG00000082804	1	4	2	1	3	1
ENSMUSG00000102168	0	0	0	0	2	0
ENSMUSG00000026584	405	312	463	445	561	423
ENSMUSG00000052062	129	99	110	791	797	616
ENSMUSG00000103656	5	3	1	3	12	5
ENSMUSG00000104402	2	0	5	5	7	4
ENSMUSG00000104081	2	0	1	3	1	1
ENSMUSG00000103002	5	1	1	6	5	13
ENSMUSG00000085019	0	0	1	1	0	0
ENSMUSG00000102359	3	2	0	3	2	3
ENSMUSG00000085400	0	0	0	3	3	3
ENSMUSG00000100750	0	0	1	0	0	0
ENSMUSG00000037318	1	2	2	15	20	15
ENSMUSG00000084333	33	22	37	18	20	10
ENSMUSG00000090080	1	0	0	0	0	0
ENSMUSG00000048126	6008	4074	6125	19376	20378	15252
ENSMUSG00000037509	16	10	23	73	81	71
ENSMUSG00000103061	8	2	10	2	4	15
ENSMUSG00000103978	0	0	0	0	0	1
ENSMUSG00000102612	0	0	0	0	1	0
ENSMUSG00000104002	14	6	10	4	5	2
ENSMUSG00000026303	1	0	0	2	0	0
ENSMUSG00000041757	6	9	18	106	90	88
ENSMUSG00000026304	0	0	0	2	0	0
ENSMUSG00000100791	0	0	1	0	1	0
ENSMUSG00000103421	0	0	0	1	0	0
ENSMUSG00000041406	397	323	420	135	161	117
ENSMUSG00000041396	51	58	67	49	48	40
ENSMUSG00000037503	2184	1822	2228	2100	2543	1837
ENSMUSG00000026639	75	38	48	55	47	47
ENSMUSG00000104358	0	0	0	2	2	0
ENSMUSG00000026582	2	4	3	0	0	0
ENSMUSG00000070644	0	0	1	2	3	4
ENSMUSG00000026123	786	694	853	443	544	432
ENSMUSG00000103716	0	1	0	1	0	0
ENSMUSG00000103548	6	7	9	14	19	13
ENSMUSG00000103760	1	0	0	15	5	5
ENSMUSG00000026581	1	0	3	1	0	0
ENSMUSG00000101714	0	0	1	0	0	0
ENSMUSG00000016194	0	0	2	62	72	36
ENSMUSG00000102531	0	0	0	0	0	2
ENSMUSG00000103089	0	0	0	4	2	5
ENSMUSG00000103096	0	1	0	0	0	0
ENSMUSG00000102279	0	0	0	2	0	0
ENSMUSG00000009633	1	4	0	344	348	208
ENSMUSG00000103708	0	0	0	1	0	0
ENSMUSG00000104348	0	0	0	8	18	12
ENSMUSG00000070643	19	9	15	39	25	16
ENSMUSG00000101004	1	1	1	3	1	0
ENSMUSG00000045216	1239	976	1196	859	1064	747
ENSMUSG00000104523	0	0	0	0	0	1
ENSMUSG00000102202	1	0	0	0	0	0
ENSMUSG00000026580	79	54	94	13	34	15
ENSMUSG00000090553	931	817	1013	644	708	440
ENSMUSG00000016179	0	0	0	75	65	64
ENSMUSG00000102648	1	0	0	2	2	1
ENSMUSG00000104182	0	0	0	3	2	2
ENSMUSG00000026579	51	29	46	109	65	71
ENSMUSG00000089790	0	1	0	0	0	0
ENSMUSG00000040918	223	168	251	106	121	70
ENSMUSG00000102976	661	496	702	512	560	516
ENSMUSG00000037470	3948	2764	3995	3268	3679	2769
ENSMUSG00000026640	390	289	424	887	941	801
ENSMUSG00000026578	146	122	149	149	149	113
ENSMUSG00000102523	3	7	4	9	10	10
ENSMUSG00000102621	8	3	3	3	8	11
ENSMUSG00000102841	4	2	0	17	4	9
ENSMUSG00000103776	0	0	0	2	3	1
ENSMUSG00000047180	11	12	12	9	10	4
ENSMUSG00000103597	0	0	0	0	1	0
ENSMUSG00000094410	3146	2282	3171	1920	2357	1987
ENSMUSG00000051998	5	3	1	7	1	2
ENSMUSG00000026577	364	277	410	432	547	420
ENSMUSG00000026305	9999	8239	10096	1625	1955	1415
ENSMUSG00000016494	558	526	683	866	982	705
ENSMUSG00000097325	2	2	1	3	0	2
ENSMUSG00000096929	40	15	57	74	83	74
ENSMUSG00000104525	25	1	9	10	10	9
ENSMUSG00000103867	3	1	5	2	9	1
ENSMUSG00000070732	0	3	2	3	4	0
ENSMUSG00000100018	1	0	0	4	3	2
ENSMUSG00000034353	8	4	6	28	40	33
ENSMUSG00000026575	337	280	356	301	316	243
ENSMUSG00000103493	3	0	1	1	2	6
ENSMUSG00000016493	20	10	30	68	64	81
ENSMUSG00000104010	1	2	3	12	4	9
ENSMUSG00000103443	13	1	18	17	24	25
ENSMUSG00000026576	3417	2584	3670	7474	8021	6045
ENSMUSG00000104011	0	0	1	9	2	7
ENSMUSG00000097281	0	0	0	4	2	5
ENSMUSG00000102389	0	0	0	3	4	1
ENSMUSG00000103383	1	2	6	3	1	3
ENSMUSG00000025969	5592	4017	5666	3744	3890	3059
ENSMUSG00000100811	0	0	0	1	0	0
ENSMUSG00000026574	16	17	16	264	355	275
ENSMUSG00000103032	20	6	14	6	5	10
ENSMUSG00000100426	0	0	0	0	3	0
ENSMUSG00000103659	0	1	0	2	0	1
ENSMUSG00000104117	1	1	0	4	4	5
ENSMUSG00000103320	0	0	0	1	1	2
ENSMUSG00000026573	0	0	0	1	0	0
ENSMUSG00000102408	0	0	1	0	0	0
ENSMUSG00000034343	826	587	926	465	555	386
ENSMUSG00000083064	17	5	20	17	27	15
ENSMUSG00000026572	0	0	0	1	1	0
ENSMUSG00000089967	0	0	0	7	2	5
ENSMUSG00000037447	189	160	230	194	198	194
ENSMUSG00000102762	0	1	0	0	0	1
ENSMUSG00000016481	667	551	898	736	887	650
ENSMUSG00000040848	556	470	627	1122	1211	838
ENSMUSG00000040843	777	646	897	936	1044	652
ENSMUSG00000102302	82	35	95	54	60	59
ENSMUSG00000040836	461	315	479	303	334	255
ENSMUSG00000026307	144	101	156	120	130	107
ENSMUSG00000040865	2251	1486	2036	2216	2267	1866
ENSMUSG00000081617	0	0	0	0	3	0
ENSMUSG00000081429	0	0	0	2	2	1
ENSMUSG00000084799	50	27	40	79	91	78
ENSMUSG00000101599	124	83	182	167	221	197
ENSMUSG00000049515	2	1	2	3	3	0
ENSMUSG00000026571	1319	1037	1465	2518	2775	2052
ENSMUSG00000104427	0	0	0	0	0	1
ENSMUSG00000102401	16	8	18	26	18	20
ENSMUSG00000026308	108	76	100	4	7	2
ENSMUSG00000026616	0	0	0	0	1	1
ENSMUSG00000026568	290	228	340	473	514	376
ENSMUSG00000103763	5	5	4	0	8	4
ENSMUSG00000102307	2	0	0	0	0	0
ENSMUSG00000047443	626	575	730	16	20	10
ENSMUSG00000026463	1012	793	939	719	722	551
ENSMUSG00000010453	1040	785	1214	1193	1324	1167
ENSMUSG00000102509	8	2	10	1	1	5
ENSMUSG00000103166	1	0	0	0	0	0
ENSMUSG00000100830	0	2	0	0	0	0
ENSMUSG00000010311	187	168	224	51	48	51
ENSMUSG00000090208	1	0	0	2	0	0
ENSMUSG00000037432	3	0	0	1	0	1
ENSMUSG00000041577	4	1	8	117	122	98
ENSMUSG00000100987	2	1	4	4	6	5
ENSMUSG00000041559	112	50	114	7457	7363	6315
ENSMUSG00000020423	304	226	281	451	469	347
ENSMUSG00000102380	0	1	0	2	11	4
ENSMUSG00000026309	337	277	406	377	425	405
ENSMUSG00000073559	11	7	24	8	18	7
ENSMUSG00000067071	92	77	78	172	176	94
ENSMUSG00000026450	0	1	0	7	6	11
ENSMUSG00000001143	231	146	245	289	353	256
ENSMUSG00000037408	487	314	550	265	346	206
ENSMUSG00000104316	18	4	7	8	7	10
ENSMUSG00000055866	168	153	219	227	295	204
ENSMUSG00000025968	1734	1441	1905	1303	1409	1013
ENSMUSG00000101958	0	0	1	1	5	2
ENSMUSG00000034292	124	86	132	85	133	99
ENSMUSG00000001138	144	98	163	180	214	157
ENSMUSG00000025967	8868	7714	9923	7152	7685	5116
ENSMUSG00000064246	0	1	1	9	9	9
ENSMUSG00000046856	0	0	0	0	0	1
ENSMUSG00000086730	0	0	1	1	0	0
ENSMUSG00000102536	0	0	0	0	0	2
ENSMUSG00000087561	1	0	0	0	0	0
ENSMUSG00000026311	194	164	212	284	366	210
ENSMUSG00000042451	0	0	2	1	0	0
ENSMUSG00000100980	9	8	16	23	22	18
ENSMUSG00000007805	137	105	87	115	157	93
ENSMUSG00000026567	0	0	2	1	2	8
ENSMUSG00000027520	3	0	0	0	0	0
ENSMUSG00000101414	10	2	13	8	10	6
ENSMUSG00000067653	4	2	1	4	6	11
ENSMUSG00000081643	17	17	17	9	7	5
ENSMUSG00000042429	2	2	0	12	10	16
ENSMUSG00000103059	0	0	1	0	0	0
ENSMUSG00000103583	0	0	1	0	0	0
ENSMUSG00000079610	47	47	57	72	119	102
ENSMUSG00000026566	772	518	831	1749	2073	1343
ENSMUSG00000103098	7	5	3	9	8	13
ENSMUSG00000026313	787	605	816	1014	1067	887
ENSMUSG00000103101	1	0	0	0	0	0
ENSMUSG00000102565	5	1	7	3	2	3
ENSMUSG00000040723	0	1	4	0	8	3
ENSMUSG00000026458	17	9	13	17	24	14
ENSMUSG00000103242	0	1	1	0	0	1
ENSMUSG00000026260	1230	1058	1315	623	695	550
ENSMUSG00000040713	133	80	127	463	566	382
ENSMUSG00000042305	1664	1438	1894	713	701	534
ENSMUSG00000089829	0	0	1	3	0	0
ENSMUSG00000050526	0	0	0	0	1	0
ENSMUSG00000026121	241	138	202	357	359	255
ENSMUSG00000087589	11	9	11	22	30	26
ENSMUSG00000063583	0	0	0	0	2	0
ENSMUSG00000073616	223	164	222	207	311	177
ENSMUSG00000026456	604	467	672	946	1237	899
ENSMUSG00000044055	1	0	0	0	0	0
ENSMUSG00000046337	0	0	2	2	8	4
ENSMUSG00000100546	0	0	0	1	0	1
ENSMUSG00000089906	2	0	0	0	0	0
ENSMUSG00000061518	878	785	947	488	652	435
ENSMUSG00000034220	2203	1640	2256	2312	2478	1709
ENSMUSG00000026457	2034	1761	2278	2177	2470	1726
ENSMUSG00000101061	1	0	4	2	6	2
ENSMUSG00000102722	1	0	0	1	0	1
ENSMUSG00000037351	2346	1784	2440	1379	1554	1046
ENSMUSG00000102416	0	0	1	2	6	3
ENSMUSG00000034212	2	0	3	6	10	6
ENSMUSG00000005763	0	0	1	0	1	2
ENSMUSG00000047067	15	18	23	31	49	23
ENSMUSG00000097251	7	3	5	10	21	29
ENSMUSG00000026455	451	279	500	491	458	391
ENSMUSG00000103768	2	0	0	0	0	0
ENSMUSG00000042229	495	391	565	475	553	360
ENSMUSG00000096712	23	15	19	14	3	2
ENSMUSG00000101955	0	1	0	0	0	0
ENSMUSG00000026117	0	0	0	0	2	1
ENSMUSG00000046367	0	0	3	0	1	0
ENSMUSG00000026269	156	126	220	173	209	171
ENSMUSG00000100632	2	3	1	10	3	0
ENSMUSG00000025964	0	1	3	12	29	14
ENSMUSG00000069085	0	0	0	1	1	1
ENSMUSG00000083066	0	0	0	0	0	1
ENSMUSG00000025963	0	1	0	5	2	2
ENSMUSG00000026270	237	186	244	233	273	176
ENSMUSG00000026271	1	0	0	0	4	1
ENSMUSG00000026116	1734	1247	1742	852	925	803
ENSMUSG00000042207	1145	878	1233	2630	2873	2273
ENSMUSG00000103016	0	0	0	1	1	0
ENSMUSG00000102930	14	6	12	5	3	4
ENSMUSG00000103159	23	10	25	6	3	7
ENSMUSG00000080054	25	14	19	65	60	42
ENSMUSG00000025962	417	311	460	251	281	235
ENSMUSG00000097435	0	0	0	1	0	0
ENSMUSG00000044689	0	1	0	0	0	0
ENSMUSG00000026452	1	1	1	1	2	3
ENSMUSG00000025959	1325	1024	1319	372	455	347
ENSMUSG00000086721	6	8	5	12	8	1
ENSMUSG00000101895	0	0	0	1	2	0
ENSMUSG00000099658	0	1	0	0	0	0
ENSMUSG00000050122	0	0	0	0	0	2
ENSMUSG00000026114	0	1	1	2	0	0
ENSMUSG00000073557	443	268	442	588	734	589
ENSMUSG00000103614	4	2	4	10	1	12
ENSMUSG00000103976	52	8	22	30	55	54
ENSMUSG00000101168	0	0	1	0	1	1
ENSMUSG00000026429	92	54	94	36	46	27
ENSMUSG00000042793	60	63	85	24	38	17
ENSMUSG00000097993	0	0	4	165	205	183
ENSMUSG00000097988	0	0	0	0	0	2
ENSMUSG00000025958	1678	1263	1652	1674	1753	1300
ENSMUSG00000025956	165	102	155	250	261	178
ENSMUSG00000101832	0	2	1	1	1	4
ENSMUSG00000100437	0	0	2	0	1	0
ENSMUSG00000087213	8	9	9	1	3	1
ENSMUSG00000031506	0	1	0	6	13	8
ENSMUSG00000070871	792	573	855	405	417	276
ENSMUSG00000026426	932	821	942	1184	1306	934
ENSMUSG00000085311	8	9	24	14	13	14
ENSMUSG00000045005	438	323	453	1271	1400	990
ENSMUSG00000102140	3	1	6	8	14	9
ENSMUSG00000026424	0	0	0	0	0	2
ENSMUSG00000079139	464	340	403	201	197	160
ENSMUSG00000097680	0	1	1	0	1	0
ENSMUSG00000026565	1207	846	1090	519	566	478
ENSMUSG00000051344	296	179	281	428	433	307
ENSMUSG00000097264	0	0	0	2	2	0
ENSMUSG00000097196	0	1	0	0	1	0
ENSMUSG00000084416	644	599	753	803	898	676
ENSMUSG00000003051	3	0	0	1	2	0
ENSMUSG00000026564	23	27	36	97	156	69
ENSMUSG00000025955	1	1	0	2	0	0
ENSMUSG00000090042	2	0	0	1	0	0
ENSMUSG00000000544	0	0	2	0	3	1
ENSMUSG00000041926	659	514	729	364	405	380
ENSMUSG00000100774	5	7	5	9	12	7
ENSMUSG00000062580	722	568	725	259	343	278
ENSMUSG00000040629	0	0	0	3	0	0
ENSMUSG00000048096	1237	866	1113	306	356	244
ENSMUSG00000044816	0	0	0	1	1	0
ENSMUSG00000041889	605	478	616	1102	1255	929
ENSMUSG00000014602	2	5	6	7	14	5
ENSMUSG00000025950	1020	903	1175	1505	1824	1206
ENSMUSG00000026272	0	0	3	0	0	0
ENSMUSG00000034159	0	0	0	1	1	0
ENSMUSG00000084989	0	1	2	69	74	72
ENSMUSG00000041879	4536	3473	4699	3095	3541	2492
ENSMUSG00000100620	11	3	3	1	1	6
ENSMUSG00000040612	3	2	2	2	3	1
ENSMUSG00000091393	0	0	0	0	3	0
ENSMUSG00000103400	3	4	1	12	12	5
ENSMUSG00000026563	249	198	272	485	525	362
ENSMUSG00000047793	30	21	29	3150	3734	3549
ENSMUSG00000040596	462	381	469	617	615	532
ENSMUSG00000084093	3	2	4	2	5	3
ENSMUSG00000104194	0	3	0	0	0	0
ENSMUSG00000026273	219	162	204	198	250	177
ENSMUSG00000101172	1	3	0	2	2	5
ENSMUSG00000100351	11	5	11	7	17	10
ENSMUSG00000025949	1390	959	1489	1631	1939	1452
ENSMUSG00000026274	224	168	298	194	164	150
ENSMUSG00000085841	0	0	0	7	6	4
ENSMUSG00000103073	0	1	0	0	0	0
ENSMUSG00000086925	43	32	34	25	28	16
ENSMUSG00000025946	0	1	0	2	3	0
ENSMUSG00000097823	0	0	0	1	0	0
ENSMUSG00000100503	1	1	0	4	2	0
ENSMUSG00000100504	0	0	0	0	1	0
ENSMUSG00000100340	0	0	0	1	0	0
ENSMUSG00000099819	0	0	0	1	0	0
ENSMUSG00000082774	0	3	0	3	2	2
ENSMUSG00000102870	0	0	0	0	1	0
ENSMUSG00000103333	0	1	1	3	0	0
ENSMUSG00000081623	0	0	0	2	0	1
ENSMUSG00000083242	0	4	1	1	1	1
ENSMUSG00000083289	0	0	0	0	2	5
ENSMUSG00000026275	739	617	801	594	656	488
ENSMUSG00000009418	765	596	740	333	343	312
ENSMUSG00000102474	3	0	3	0	0	0
ENSMUSG00000104524	8	2	6	2	0	4
ENSMUSG00000054412	0	0	0	0	2	0
ENSMUSG00000026421	7130	5610	6985	1262	1477	966
ENSMUSG00000041801	515	435	562	571	656	400
ENSMUSG00000026558	2565	2077	2627	710	810	509
ENSMUSG00000026113	460	278	441	623	704	543
ENSMUSG00000102909	1	3	0	1	0	1
ENSMUSG00000102879	0	1	0	0	0	0
ENSMUSG00000026112	1705	1478	1926	1755	1709	1290
ENSMUSG00000034107	2	3	1	0	0	0
ENSMUSG00000052428	1216	1085	1467	1451	1550	1175
ENSMUSG00000026687	486	421	506	930	1015	650
ENSMUSG00000026111	279	227	313	405	435	303
ENSMUSG00000026688	180	144	210	121	128	61
ENSMUSG00000026418	7	8	5	12	5	6
ENSMUSG00000041782	2	0	3	0	1	1
ENSMUSG00000026686	1	0	0	0	0	0
ENSMUSG00000093538	0	0	0	0	0	1
ENSMUSG00000026110	25	20	19	20	24	22
ENSMUSG00000103948	2	1	1	0	0	1
ENSMUSG00000087233	1	1	0	1	4	0
ENSMUSG00000034088	24611	19431	25345	27324	28516	21117
ENSMUSG00000026090	1	0	1	0	0	0
ENSMUSG00000104365	0	0	0	0	1	0
ENSMUSG00000090489	13	5	11	6	14	1
ENSMUSG00000052534	3605	2834	3723	4779	4750	3803
ENSMUSG00000103780	70	12	35	36	47	35
ENSMUSG00000102594	88	17	49	49	40	41
ENSMUSG00000103463	0	0	1	0	0	0
ENSMUSG00000015222	1023	737	904	2046	2147	1793
ENSMUSG00000073656	0	0	0	0	0	1
ENSMUSG00000026683	1558	1312	1728	260	212	192
ENSMUSG00000103526	2	0	0	0	0	0
ENSMUSG00000103267	0	0	1	0	0	0
ENSMUSG00000026678	124	81	155	152	147	106
ENSMUSG00000038530	222	146	201	112	114	75
ENSMUSG00000070532	1	0	0	3	1	0
ENSMUSG00000089990	0	0	0	0	0	1
ENSMUSG00000026276	162	79	234	127	126	125
ENSMUSG00000026675	641	526	730	369	471	343
ENSMUSG00000097503	3	2	10	3	12	2
ENSMUSG00000034066	1243	918	1114	844	927	732
ENSMUSG00000103854	24	9	30	14	15	26
ENSMUSG00000060771	102	51	86	109	155	116
ENSMUSG00000097268	3	1	2	0	0	0
ENSMUSG00000026674	3421	2295	3726	6485	7425	5944
ENSMUSG00000037216	122	95	163	45	60	46
ENSMUSG00000026277	1378	970	1546	2118	2333	1762
ENSMUSG00000100927	0	0	1	0	0	0
ENSMUSG00000026088	202	181	261	202	246	195
ENSMUSG00000026278	228	225	247	38	44	16
ENSMUSG00000055567	4	0	0	0	0	4
ENSMUSG00000103375	0	0	0	1	1	0
ENSMUSG00000026087	978	903	1132	789	912	627
ENSMUSG00000026279	398	343	425	402	442	323
ENSMUSG00000101952	0	0	2	0	1	0
ENSMUSG00000026005	754	592	707	643	623	433
ENSMUSG00000026670	979	814	981	634	772	563
ENSMUSG00000104266	0	5	3	1	0	1
ENSMUSG00000103908	1	3	0	0	0	0
ENSMUSG00000026280	550	440	580	590	732	575
ENSMUSG00000026281	618	513	714	520	490	413
ENSMUSG00000058407	721	567	815	492	552	463
ENSMUSG00000026667	1807	1349	1817	803	858	722
ENSMUSG00000044306	2	1	0	1	0	2
ENSMUSG00000073494	1	1	1	0	0	1
ENSMUSG00000026004	432	354	472	954	1090	882
ENSMUSG00000096964	11	4	3	9	11	13
ENSMUSG00000102559	20	7	8	23	18	16
ENSMUSG00000102374	12	1	21	16	14	17
ENSMUSG00000102776	8	6	15	3	14	9
ENSMUSG00000026283	464	364	536	338	325	261
ENSMUSG00000082057	3	0	0	2	0	1
ENSMUSG00000102418	52	48	65	0	0	0
ENSMUSG00000103706	19	10	21	25	29	38
ENSMUSG00000103756	12	2	18	5	9	9
ENSMUSG00000103382	0	1	1	1	1	0
ENSMUSG00000103553	1	0	1	4	0	3
ENSMUSG00000102752	5	20	7	94	76	96
ENSMUSG00000026083	3739	3234	3793	1942	2271	1791
ENSMUSG00000026003	425	390	444	293	346	258
ENSMUSG00000082769	66	45	57	265	285	212
ENSMUSG00000073609	131	105	168	287	316	283
ENSMUSG00000094651	0	1	0	0	1	1
ENSMUSG00000101660	0	0	1	0	0	0
ENSMUSG00000093805	0	0	0	0	1	0
ENSMUSG00000099624	0	0	0	4	1	1
ENSMUSG00000061816	1	0	0	1	0	0
ENSMUSG00000094191	23	11	21	14	21	7
ENSMUSG00000026082	682	515	792	990	1040	850
ENSMUSG00000103804	10	3	14	19	5	23
ENSMUSG00000038473	15	3	14	44	57	47
ENSMUSG00000100347	13	10	9	20	14	23
ENSMUSG00000102193	12	17	17	15	33	24
ENSMUSG00000099592	0	2	1	4	3	6
ENSMUSG00000038463	306	239	357	588	631	455
ENSMUSG00000051185	200	153	204	428	494	328
ENSMUSG00000103973	3	5	14	7	6	12
ENSMUSG00000081051	921	741	951	657	614	595
ENSMUSG00000026663	1440	1093	1528	1067	1117	794
ENSMUSG00000040710	0	0	0	2	1	0
ENSMUSG00000053925	2	3	0	0	1	1
ENSMUSG00000102718	0	0	2	1	0	0
ENSMUSG00000100362	0	0	0	6	9	2
ENSMUSG00000026000	239	182	217	470	581	350
ENSMUSG00000026659	122	126	159	137	164	143
ENSMUSG00000037138	493	343	483	2156	2176	1808
ENSMUSG00000096968	6	10	5	5	5	2
ENSMUSG00000085391	0	0	0	1	0	0
ENSMUSG00000097814	0	0	0	0	1	0
ENSMUSG00000085280	5	1	4	7	2	8
ENSMUSG00000070524	1	1	0	3	0	1
ENSMUSG00000087131	2	0	0	2	0	0
ENSMUSG00000045463	0	0	0	0	1	0
ENSMUSG00000097480	0	0	1	0	0	0
ENSMUSG00000100454	1	0	0	0	0	0
ENSMUSG00000044757	36	36	26	27	20	16
ENSMUSG00000025991	6	3	8	33	45	18
ENSMUSG00000048814	4	0	0	22	14	1
ENSMUSG00000082473	0	0	0	0	2	1
ENSMUSG00000026414	56	62	82	2	4	7
ENSMUSG00000104395	0	0	0	0	0	1
ENSMUSG00000089838	15	6	19	7	15	12
ENSMUSG00000101482	1	6	4	7	1	5
ENSMUSG00000026331	0	0	0	2	0	0
ENSMUSG00000103179	1	0	0	2	0	0
ENSMUSG00000026080	15	6	14	47	80	52
ENSMUSG00000044768	553	393	560	219	229	146
ENSMUSG00000102447	0	2	1	2	2	4
ENSMUSG00000026413	528	432	526	46	47	34
ENSMUSG00000102414	5	6	6	0	0	0
ENSMUSG00000067604	0	0	0	0	2	0
ENSMUSG00000026078	810	733	865	398	439	369
ENSMUSG00000062209	16	7	14	40	20	27
ENSMUSG00000103046	53	26	59	19	51	47
ENSMUSG00000103182	0	0	0	0	2	2
ENSMUSG00000083795	0	1	0	0	0	0
ENSMUSG00000103307	1	0	0	0	1	0
ENSMUSG00000026656	0	0	1	0	4	1
ENSMUSG00000087514	1	0	0	0	0	1
ENSMUSG00000084332	0	2	0	2	3	0
ENSMUSG00000101387	5	6	7	0	0	0
ENSMUSG00000099804	3	0	0	0	0	1
ENSMUSG00000104340	0	0	0	0	1	0
ENSMUSG00000100354	7	3	2	4	0	1
ENSMUSG00000101156	0	0	0	0	0	1
ENSMUSG00000059089	1	1	0	0	0	0
ENSMUSG00000026077	2	1	3	28	29	25
ENSMUSG00000092563	7	3	7	6	7	1
ENSMUSG00000051985	1	0	0	3	6	3
ENSMUSG00000059498	6	4	1	10	9	5
ENSMUSG00000025997	534	378	546	76	93	103
ENSMUSG00000026411	515	401	532	1034	1161	854
ENSMUSG00000073702	4394	3842	4726	5395	5856	3917
ENSMUSG00000100815	5	1	6	0	1	0
ENSMUSG00000099954	13	3	7	0	0	1
ENSMUSG00000103402	3	0	0	0	0	0
ENSMUSG00000040648	1906	1420	1926	1118	1177	934
ENSMUSG00000026649	9	0	3	14	18	9
ENSMUSG00000053153	1	0	1	2	0	0
ENSMUSG00000101730	1	0	0	0	0	0
ENSMUSG00000058076	903	822	981	1061	1132	766
ENSMUSG00000045648	0	0	0	3	1	2
ENSMUSG00000026333	96	84	123	99	113	97
ENSMUSG00000003134	4	4	1	25	34	11
ENSMUSG00000026196	524	373	587	123	172	107
ENSMUSG00000089965	3	0	2	0	0	0
ENSMUSG00000101551	6	0	2	3	2	0
ENSMUSG00000003135	584	491	573	349	428	292
ENSMUSG00000056569	4	0	3	1	2	5
ENSMUSG00000085894	6	2	11	8	12	9
ENSMUSG00000038370	37	22	46	1104	1167	840
ENSMUSG00000048234	291	209	299	262	291	199
ENSMUSG00000050296	0	2	5	4	2	0
ENSMUSG00000102471	4	1	4	2	2	1
ENSMUSG00000101617	0	0	1	7	17	5
ENSMUSG00000050967	0	0	0	2	0	0
ENSMUSG00000097083	0	0	4	0	2	0
ENSMUSG00000057173	2	0	0	14	14	9
ENSMUSG00000026335	1962	1538	2076	7682	7977	6015
ENSMUSG00000101634	0	0	0	0	1	0
ENSMUSG00000104140	14	3	23	17	35	36
ENSMUSG00000089782	160	117	174	445	423	316
ENSMUSG00000089706	42	14	28	31	26	29
ENSMUSG00000097608	2	0	5	0	1	1
ENSMUSG00000099634	1	3	2	1	2	0
ENSMUSG00000026192	2952	2511	3231	1008	1150	849
ENSMUSG00000005677	0	0	1	1	3	2
ENSMUSG00000026336	1	0	0	0	0	1
ENSMUSG00000089791	8	8	9	17	16	11
ENSMUSG00000100009	2	1	1	0	0	2
ENSMUSG00000099453	0	0	0	2	0	0
ENSMUSG00000005674	268	242	302	194	178	133
ENSMUSG00000026407	0	0	1	2	0	0
ENSMUSG00000067028	0	0	0	0	1	0
ENSMUSG00000082431	13	11	17	65	52	34
ENSMUSG00000005681	6	2	6	8	19	2
ENSMUSG00000100662	2	1	3	3	4	2
ENSMUSG00000102717	0	0	1	0	3	0
ENSMUSG00000099835	8	9	11	2	1	2
ENSMUSG00000100794	31	16	15	6	8	3
ENSMUSG00000099427	0	0	0	1	2	3
ENSMUSG00000086264	1	0	5	10	10	9
ENSMUSG00000058715	4	0	3	1	8	1
ENSMUSG00000100222	2	0	1	2	6	3
ENSMUSG00000099375	2	0	2	11	7	7
ENSMUSG00000101890	0	0	0	0	1	0
ENSMUSG00000099989	0	0	0	0	2	3
ENSMUSG00000099469	1	0	0	0	0	0
ENSMUSG00000102325	1	0	0	0	1	0
ENSMUSG00000099464	1	0	0	1	3	1
ENSMUSG00000050840	2	0	1	0	0	0
ENSMUSG00000041642	206	160	233	346	442	299
ENSMUSG00000103060	0	0	0	1	0	0
ENSMUSG00000013593	3259	2499	3282	2529	2996	1888
ENSMUSG00000047496	3	2	2	0	1	0
ENSMUSG00000097482	0	0	0	0	2	0
ENSMUSG00000067017	98	88	118	180	202	147
ENSMUSG00000087230	0	4	0	0	0	3
ENSMUSG00000006403	184	116	185	442	428	322
ENSMUSG00000041605	35	28	40	28	38	30
ENSMUSG00000102941	0	0	0	2	4	0
ENSMUSG00000097433	0	0	0	2	0	0
ENSMUSG00000056536	1005	712	1071	1479	1703	1231
ENSMUSG00000100672	0	1	0	0	2	8
ENSMUSG00000101219	4	3	0	1	3	0
ENSMUSG00000041570	2290	1838	2258	1745	1851	1489
ENSMUSG00000097403	1	2	4	14	9	13
ENSMUSG00000026404	207	140	207	233	191	187
ENSMUSG00000041498	1280	1027	1350	180	207	146
ENSMUSG00000099337	2	2	0	1	0	0
ENSMUSG00000101413	11	4	4	1	2	0
ENSMUSG00000104414	0	1	0	0	0	0
ENSMUSG00000104509	0	0	1	1	1	0
ENSMUSG00000097229	0	0	5	1	2	0
ENSMUSG00000041483	1618	1312	1807	1447	1705	1363
ENSMUSG00000097113	21	9	16	10	15	6
ENSMUSG00000097448	10	4	16	13	18	19
ENSMUSG00000104360	24	29	15	1	4	2
ENSMUSG00000103953	1	3	2	1	5	1
ENSMUSG00000104261	0	0	1	0	0	0
ENSMUSG00000026398	3	3	0	5	14	12
ENSMUSG00000102751	0	0	0	0	3	0
ENSMUSG00000103728	0	0	1	0	0	0
ENSMUSG00000098243	27	3	13	22	44	46
ENSMUSG00000104118	44	10	41	38	59	58
ENSMUSG00000103038	6	3	5	7	9	7
ENSMUSG00000102277	13	4	9	13	15	29
ENSMUSG00000102142	13	7	23	25	32	36
ENSMUSG00000026074	6181	5046	6698	4369	4726	3796
ENSMUSG00000104145	11	8	28	28	21	26
ENSMUSG00000103427	42	12	27	68	75	84
ENSMUSG00000098206	6	1	29	24	44	43
ENSMUSG00000104197	8	2	4	10	29	24
ENSMUSG00000026319	857	654	949	928	1056	862
ENSMUSG00000104044	14	5	16	14	10	18
ENSMUSG00000101330	5	4	1	26	18	9
ENSMUSG00000026073	0	0	0	0	1	0
ENSMUSG00000097899	0	1	0	2	1	0
ENSMUSG00000102975	1	1	0	0	0	0
ENSMUSG00000026321	8	3	7	3	3	3
ENSMUSG00000102690	1	0	0	0	0	0
ENSMUSG00000099448	0	0	1	0	0	4
ENSMUSG00000099843	26	12	27	15	4	9
ENSMUSG00000103377	1	0	0	0	0	0
ENSMUSG00000103147	1	0	1	1	2	2
ENSMUSG00000103161	1	1	0	0	0	0
ENSMUSG00000102348	0	0	0	0	1	0
ENSMUSG00000102343	0	0	1	0	0	0
ENSMUSG00000025900	0	0	0	2	2	0
ENSMUSG00000102948	6	3	3	0	5	0
ENSMUSG00000026072	361	339	400	875	844	748
ENSMUSG00000103560	14	6	8	16	12	9
ENSMUSG00000025902	0	1	0	0	1	0
ENSMUSG00000102269	0	0	2	1	6	1
ENSMUSG00000104328	2	0	0	0	0	0
ENSMUSG00000102735	5	2	1	9	18	11
ENSMUSG00000098104	7	11	6	7	13	8
ENSMUSG00000102175	1	0	0	2	1	2
ENSMUSG00000103265	0	0	0	1	2	1
ENSMUSG00000103922	12	6	10	8	12	12
ENSMUSG00000038866	436	288	455	186	231	169
ENSMUSG00000070942	9	10	13	28	29	22
ENSMUSG00000102501	1	0	0	0	0	0
ENSMUSG00000103230	1	0	1	1	1	6
ENSMUSG00000097612	3	1	3	2	0	2
ENSMUSG00000101583	0	2	0	0	1	1
ENSMUSG00000044340	977	784	1064	599	641	494
ENSMUSG00000103291	56	15	29	21	34	19
ENSMUSG00000100247	4	1	1	1	0	0
ENSMUSG00000099604	0	2	11	2	10	1
ENSMUSG00000057329	390	323	472	393	418	278
ENSMUSG00000033845	566	494	696	425	501	323
ENSMUSG00000054006	0	0	0	0	1	0
ENSMUSG00000102275	13	3	14	3	3	16
ENSMUSG00000103348	8	0	0	0	0	2
ENSMUSG00000009905	562	430	621	726	872	612
ENSMUSG00000026069	2767	2161	3360	81	90	71
ENSMUSG00000009907	1192	1117	1416	1257	1493	1104
ENSMUSG00000067006	0	0	0	2	1	0
ENSMUSG00000026070	1	0	3	1	0	1
ENSMUSG00000026395	1	5	2	2	0	1
ENSMUSG00000026068	109	63	102	9	5	4
ENSMUSG00000104441	0	0	0	1	0	0
ENSMUSG00000044594	1	0	0	0	0	0
ENSMUSG00000104291	0	0	0	1	1	0
ENSMUSG00000091993	110	54	134	75	84	93
ENSMUSG00000060244	15	9	3	12	13	21
ENSMUSG00000026065	1	0	0	0	1	0
ENSMUSG00000038218	0	0	0	0	2	0
ENSMUSG00000102676	0	0	1	0	0	0
ENSMUSG00000083884	0	0	0	0	1	0
ENSMUSG00000025903	818	822	973	764	816	501
ENSMUSG00000073602	0	0	1	0	0	0
ENSMUSG00000026062	1	0	0	0	1	0
ENSMUSG00000104217	0	1	0	0	0	0
ENSMUSG00000081114	0	0	2	0	1	0
ENSMUSG00000103270	2	0	0	0	1	0
ENSMUSG00000073601	0	0	0	1	0	1
ENSMUSG00000041945	66	46	84	67	84	61
ENSMUSG00000026393	2222	1937	2477	1921	2086	1492
ENSMUSG00000026327	0	0	0	0	0	1
ENSMUSG00000102651	12	2	7	3	1	3
ENSMUSG00000102448	21	6	10	5	4	10
ENSMUSG00000079588	1	1	1	0	0	0
ENSMUSG00000100459	3	5	1	6	3	2
ENSMUSG00000033813	2111	1956	2558	2112	2174	1578
ENSMUSG00000100832	0	0	0	0	0	2
ENSMUSG00000062588	15	15	22	2	6	1
ENSMUSG00000103280	4	0	0	0	2	2
ENSMUSG00000100178	2	0	1	5	2	1
ENSMUSG00000004709	0	0	0	1	2	0
ENSMUSG00000053640	0	0	0	0	1	0
ENSMUSG00000067001	0	0	0	0	1	0
ENSMUSG00000101919	0	0	0	0	0	2
ENSMUSG00000101299	1	0	0	0	0	0
ENSMUSG00000026193	75999	58980	82213	159480	164639	132908
ENSMUSG00000100180	0	0	0	0	1	0
ENSMUSG00000103106	0	0	0	2	0	0
ENSMUSG00000060424	0	0	0	1	0	0
ENSMUSG00000073652	8	6	11	28	23	15
ENSMUSG00000104199	0	0	1	0	0	0
ENSMUSG00000101834	2	0	0	4	2	2
ENSMUSG00000100319	4	2	4	1	1	5
ENSMUSG00000002459	22	10	7	3	4	2
ENSMUSG00000102689	2	0	0	0	0	2
ENSMUSG00000102653	0	0	0	1	0	0
ENSMUSG00000085623	2	0	1	0	0	2
ENSMUSG00000099707	5	4	6	5	3	2
ENSMUSG00000099784	0	0	0	0	1	0
ENSMUSG00000101211	3	0	6	19	19	7
ENSMUSG00000101848	0	0	1	0	6	6
ENSMUSG00000101764	0	1	0	0	0	0
ENSMUSG00000059483	2	3	2	2	2	5
ENSMUSG00000101496	6	3	12	20	22	20
ENSMUSG00000019230	118	119	119	91	103	79
ENSMUSG00000102123	0	0	1	2	0	3
ENSMUSG00000039395	25	30	26	5	6	2
ENSMUSG00000079283	93	90	108	167	153	116
ENSMUSG00000026315	31	32	27	32	28	27
ENSMUSG00000103850	2	3	0	1	0	0
ENSMUSG00000102365	2	0	1	0	0	4
ENSMUSG00000100041	1	2	4	10	25	15
ENSMUSG00000060679	741	666	778	438	523	438
ENSMUSG00000004707	5	4	5	1	1	0
ENSMUSG00000026189	122	86	107	103	154	86
ENSMUSG00000041907	0	0	1	0	2	0
ENSMUSG00000026188	11	5	14	69	78	70
ENSMUSG00000026187	581	496	673	1157	1163	778
ENSMUSG00000039372	7	9	7	3	2	0
ENSMUSG00000085812	5	6	12	9	9	4
ENSMUSG00000033793	1309	1140	1593	1406	1614	1104
ENSMUSG00000070939	387	300	493	395	479	361
ENSMUSG00000104352	0	2	0	0	0	0
ENSMUSG00000104046	1	0	0	0	0	2
ENSMUSG00000041878	1	2	0	0	8	0
ENSMUSG00000010290	285	215	276	318	388	292
ENSMUSG00000038179	0	0	2	0	0	1
ENSMUSG00000025905	2	2	5	0	0	1
ENSMUSG00000103083	0	0	0	0	2	1
ENSMUSG00000103137	0	0	1	1	5	3
ENSMUSG00000103519	2	0	0	0	0	0
ENSMUSG00000103090	0	0	0	0	0	1
ENSMUSG00000008136	922	673	961	1813	2140	1353
ENSMUSG00000094497	19	18	14	11	16	4
ENSMUSG00000099576	2	0	1	5	1	2
ENSMUSG00000015355	0	0	0	0	0	1
ENSMUSG00000099694	0	0	1	0	0	0
ENSMUSG00000059058	19	7	11	26	32	25
ENSMUSG00000056268	643	450	700	603	573	478
ENSMUSG00000066877	548	434	573	644	680	483
ENSMUSG00000103422	6	1	3	8	9	7
ENSMUSG00000103945	26	7	29	29	26	25
ENSMUSG00000104436	21	11	35	7	13	7
ENSMUSG00000104900	0	3	2	1	0	4
ENSMUSG00000026051	3	0	0	4271	5215	3453
ENSMUSG00000015316	1	0	0	0	0	0
ENSMUSG00000085361	4	4	6	7	16	5
ENSMUSG00000102157	27	4	20	10	6	6
ENSMUSG00000105936	4	6	6	2	5	10
ENSMUSG00000102451	0	0	0	2	0	0
ENSMUSG00000085481	1	0	0	1	1	0
ENSMUSG00000102243	8	4	5	5	3	6
ENSMUSG00000039354	372	247	422	521	591	421
ENSMUSG00000110712	0	0	0	0	0	1
ENSMUSG00000103844	0	1	0	0	0	0
ENSMUSG00000025907	6921	5847	7583	2912	3204	2506
ENSMUSG00000033964	1559	1199	1600	1313	1427	1096
ENSMUSG00000090031	209	148	298	77	140	131
ENSMUSG00000039342	0	0	0	1	1	1
ENSMUSG00000087247	234	172	276	0	6	3
ENSMUSG00000103355	12	4	9	5	1	3
ENSMUSG00000102706	3	0	2	0	0	0
ENSMUSG00000103845	13	3	7	12	16	13
ENSMUSG00000110596	0	0	0	1	0	0
ENSMUSG00000046330	1637	1377	1820	2723	3136	1976
ENSMUSG00000039323	9	8	8	1356	1510	1040
ENSMUSG00000026185	107	99	120	4791	5229	3818
ENSMUSG00000101968	0	0	1	2	0	0
ENSMUSG00000026182	0	0	0	0	1	0
ENSMUSG00000026556	106	78	91	177	178	190
ENSMUSG00000099877	1	0	0	0	0	0
ENSMUSG00000100044	1	0	0	0	0	0
ENSMUSG00000051251	0	0	0	1	0	0
ENSMUSG00000100444	0	0	0	0	2	0
[truncated: 31,490 more rows]

## Sheet: norm
Geneid	Gene name	Transcript ID(s)	Transcript type	KAN102022_001	KAN102022_002	KAN102022_003	KAN102022_004	KAN102022_005	KAN102022_006
ENSMUSG00000102628	Gm37671	ENSMUST00000193198	TEC	0	0	0	0	0.0550127	0
ENSMUSG00000104385	Gm7449	ENSMUST00000194393	processed_pseudogene	0.188121	0	0	0	0.0550127	0
ENSMUSG00000086053	Gm15178	ENSMUST00000132100	lncRNA	0.062707	0.329299	0.292762	0.0604576	0.0550127	0
ENSMUSG00000102135	Gm37108	ENSMUST00000194605	processed_pseudogene	2.6964	2.88137	3.27894	2.29739	2.91567	2.6755
ENSMUSG00000100764	Gm29155	ENSMUST00000186289,ENSMUST00000185910	lncRNA	0.250828	0.246974	0.0585524	0.24183	0.220051	0.216932
ENSMUSG00000102095	C730036E19Rik	ENSMUST00000188305	lncRNA	0	0.0823248	0	0	0	0
ENSMUSG00000102534	Gm37225	ENSMUST00000193423	processed_pseudogene	0	0	0	0	0.110025	0
ENSMUSG00000100884	Gm28281	ENSMUST00000185658	processed_pseudogene	0	0	0	0.0604576	0	0
ENSMUSG00000100635	Gm29157	ENSMUST00000188753	lncRNA	0.062707	0	0.0585524	4.17157	4.23598	4.41096
ENSMUSG00000102213	Gm37489	ENSMUST00000191883	processed_pseudogene	0	0.0823248	0	0	0	0
ENSMUSG00000100480	Gm29156	ENSMUST00000187764	lncRNA	0.125414	0.493949	0.0585524	0.181373	0.0550127	0.216932
ENSMUSG00000103629	Gm5694	ENSMUST00000195648	processed_pseudogene	0	0.16465	0	0	0	0.0723108
ENSMUSG00000100025	Gm8141	ENSMUST00000190856	processed_pseudogene	5.95716	4.28089	4.85985	4.53432	5.72132	4.12171
ENSMUSG00000100954	Gm10138	ENSMUST00000185848,ENSMUST00000206952,ENSMUST00000186597	pseudogene,lncRNA	1.56767	1.56417	1.69802	0.846406	0.440102	0.723108
ENSMUSG00000051285	Pcmtd1	ENSMUST00000182823,ENSMUST00000061280,ENSMUST00000182388,ENSMUST00000182306,ENSMUST00000182675,ENSMUST00000183204,ENSMUST00000182114,ENSMUST00000182892	nonsense_mediated_decay,processed_transcript,retained_intron,protein_coding	27.7165	36.3052	32.9065	63.1782	69.8662	72.817
ENSMUSG00000098201	Gm26983	ENSMUST00000182051	processed_pseudogene	0.062707	0.0823248	0	0.24183	0.165038	0.0723108
ENSMUSG00000103509	Gm38372	ENSMUST00000194854	TEC	2.19474	2.05812	3.04473	4.35294	5.06117	8.0265
ENSMUSG00000048538	Gm9826	ENSMUST00000029124	processed_pseudogene	1.37955	1.15255	0.995391	0.48366	0.330076	0.433865
ENSMUSG00000097797	Gm26901	ENSMUST00000193106,ENSMUST00000193428,ENSMUST00000193732,ENSMUST00000181554	retained_intron,lncRNA	0.376242	0.576273	0.526972	0.24183	0.275064	0.144622
ENSMUSG00000103498	Gm18984	ENSMUST00000193998	processed_pseudogene	0	0	0	0	0	0.0723108
ENSMUSG00000103067	Gm30414	ENSMUST00000194886	lncRNA	0	0	0.0585524	0	0	0
ENSMUSG00000104226	Gm7470	ENSMUST00000194219	processed_pseudogene	0	0	0.0585524	0.0604576	0	0
ENSMUSG00000103903	Rps2-ps2	ENSMUST00000194305	processed_pseudogene	0.376242	0.329299	0	0.665033	0.880204	0.506175
ENSMUSG00000103557	Gm38216	ENSMUST00000194872	processed_pseudogene	0	0	0	0	0.0550127	0
ENSMUSG00000026312	Cdh7	ENSMUST00000145188,ENSMUST00000027542,ENSMUST00000146282,ENSMUST00000134301,ENSMUST00000137092,ENSMUST00000129923,ENSMUST00000172005,ENSMUST00000131464,ENSMUST00000112701	nonsense_mediated_decay,protein_coding	0	0	0	0	0.0550127	0
ENSMUSG00000099926	Gm6693	ENSMUST00000189583	processed_pseudogene	0	0	0	0.181373	0	0.0723108
ENSMUSG00000039748	Exo1	ENSMUST00000193610,ENSMUST00000192378,ENSMUST00000193822,ENSMUST00000194306,ENSMUST00000191680,ENSMUST00000194816,ENSMUST00000193858,ENSMUST00000195196,ENSMUST00000194636,ENSMUST00000039725	processed_transcript,retained_intron,protein_coding	43.017	39.8452	40.167	4.89706	4.34601	4.84482
ENSMUSG00000104158	Gm38100	ENSMUST00000201297,ENSMUST00000194391	protein_coding	0	0.0823248	0	0	0.0550127	0
ENSMUSG00000057363	Uxs1	ENSMUST00000136704,ENSMUST00000153317,ENSMUST00000136179,ENSMUST00000126008,ENSMUST00000076997,ENSMUST00000139451,ENSMUST00000134860,ENSMUST00000128261	nonsense_mediated_decay,processed_transcript,protein_coding	55.3703	56.2278	57.9084	56.4674	54.9027	48.3036
ENSMUSG00000047216	Cdh19	ENSMUST00000187555,ENSMUST00000094626	processed_transcript,protein_coding	0	0	0	0	0.0550127	0
ENSMUSG00000090243	Gm16103	ENSMUST00000163003	processed_pseudogene	0.250828	0.576273	0.23421	3.32517	3.79588	2.38626
ENSMUSG00000100701	Gm19587	ENSMUST00000191395	processed_pseudogene	0.815191	0.493949	0.702629	1.33007	0.660153	0.506175
ENSMUSG00000100555	Gm8173	ENSMUST00000186797	processed_pseudogene	0.188121	0.411624	0.175657	0.423203	0.385089	0.361554
ENSMUSG00000101395	Gm8241	ENSMUST00000189286	processed_pseudogene	0	0	0	0.120915	0.330076	0
ENSMUSG00000038702	Dsel	ENSMUST00000189370,ENSMUST00000035462,ENSMUST00000186365,ENSMUST00000189731	processed_transcript,protein_coding	42.7034	45.7726	50.9992	133.853	137.037	124.302
ENSMUSG00000101875	Gm6028	ENSMUST00000077111	processed_pseudogene	0.188121	0.246974	0.351315	0.0604576	0	0.0723108
ENSMUSG00000099732	Gm17752	ENSMUST00000185787	processed_pseudogene	0	0	0	0.0604576	0.0550127	0.0723108
ENSMUSG00000101220	Gm6717	ENSMUST00000185549	processed_pseudogene	0	0	0	0	0.0550127	0.0723108
ENSMUSG00000100020	Gm19086	ENSMUST00000190772	processed_pseudogene	0	0	0	0.0604576	0.0550127	0.0723108
ENSMUSG00000101054	Gm18406	ENSMUST00000185872	processed_pseudogene	0	0	0	0	0.0550127	0
ENSMUSG00000100304	Gm28190	ENSMUST00000189766	processed_pseudogene	0	0	0.0585524	0	0	0
ENSMUSG00000101453	Gm28189	ENSMUST00000190085	lncRNA	0	0	0.117105	0	0	0
ENSMUSG00000101687	Gm4854	ENSMUST00000185902	processed_pseudogene	0	0	0	0.120915	0	0
ENSMUSG00000100515	Gm17916	ENSMUST00000186137,ENSMUST00000189918,ENSMUST00000187634	transcribed_processed_pseudogene,processed_transcript	0	0	0	0	0.0550127	0
ENSMUSG00000033021	Gmppa	ENSMUST00000133418,ENSMUST00000143730,ENSMUST00000140287,ENSMUST00000144874,ENSMUST00000037796,ENSMUST00000188097,ENSMUST00000132291,ENSMUST00000141124,ENSMUST00000131545,ENSMUST00000124539,ENSMUST00000135453,ENSMUST00000113584,ENSMUST00000145166	nonsense_mediated_decay,retained_intron,protein_coding	21.3204	20.3342	19.3809	31.7402	32.5675	36.0831
ENSMUSG00000078184	Rbm8a2	ENSMUST00000104983	protein_coding	0.752484	0.905572	0.878287	3.62745	2.53059	5.20638
ENSMUSG00000104248	Gm38152	ENSMUST00000195389	TEC	0	0	0	0.0604576	0	0
ENSMUSG00000033007	Asic4	ENSMUST00000113577,ENSMUST00000037708	protein_coding	0	0	0	0	0.0550127	0
ENSMUSG00000102605	Gm37264	ENSMUST00000194916	TEC	0.188121	0.0823248	0.117105	0.302288	0.110025	0.144622
ENSMUSG00000070695	Cntnap5a	ENSMUST00000043725	protein_coding	0	0.16465	0	0.181373	0.110025	0.0723108
ENSMUSG00000025909	Sntg1	ENSMUST00000144593,ENSMUST00000126083,ENSMUST00000134075,ENSMUST00000115484,ENSMUST00000132064,ENSMUST00000194098,ENSMUST00000140295,ENSMUST00000191683,ENSMUST00000135046,ENSMUST00000115488,ENSMUST00000140302	nonsense_mediated_decay,processed_transcript,retained_intron,protein_coding	0	0	0.0585524	0.0604576	0	0
ENSMUSG00000102647	Gm38024	ENSMUST00000192338	TEC	0	0	0	0	0.0550127	0
ENSMUSG00000086235	Gm16284	ENSMUST00000140995	processed_pseudogene	0	0	0	0.24183	0.110025	0
ENSMUSG00000102253	Gm38259	ENSMUST00000194602	TEC	0.062707	0	0	0.120915	0	0
ENSMUSG00000101154	Gm17777	ENSMUST00000189740	processed_pseudogene	0	0	0	0.120915	0	0.289243
ENSMUSG00000103884	Gm37005	ENSMUST00000193281	TEC	0	0	0	0.0604576	0	0
ENSMUSG00000084353	Gm15452	ENSMUST00000119877	processed_pseudogene	0.62707	0.576273	0.878287	0.362745	0.165038	0
ENSMUSG00000103933	Gm36964	ENSMUST00000191876	processed_pseudogene	3.00993	2.96369	2.63486	2.11601	2.91567	1.3739
ENSMUSG00000066693	Gm7493	ENSMUST00000085919	processed_pseudogene	0.188121	0.493949	0.117105	0.120915	0.220051	0.0723108
ENSMUSG00000100527	Gm28359	ENSMUST00000187470	unprocessed_pseudogene	0	0	0	0	0	0.0723108
ENSMUSG00000099571	Gm18182	ENSMUST00000191380	unprocessed_pseudogene	0	0	0.0585524	0	0.0550127	0
ENSMUSG00000101571	Gm6187	ENSMUST00000040649	processed_pseudogene	0.125414	0.0823248	0.292762	0.120915	0.275064	0.144622
ENSMUSG00000101303	B020011L13Rik	ENSMUST00000188801	protein_coding	0	0	0	0	0.110025	0
ENSMUSG00000102272	Gm7512	ENSMUST00000195217	processed_pseudogene	0	0	0	0	0	0.144622
ENSMUSG00000103411	Gm18300	ENSMUST00000192792	processed_pseudogene	0	0.0823248	0.0585524	0.0604576	0	0
ENSMUSG00000101415	Gm28168	ENSMUST00000191265	protein_coding	0	0	0	0.0604576	0	0
ENSMUSG00000061024	Rrs1	ENSMUST00000072079	protein_coding	44.5847	48.8186	42.9189	13.1193	12.4879	11.2082
ENSMUSG00000101363	Gm29490	ENSMUST00000190923	processed_pseudogene	0.062707	0.16465	0	0	0	0
ENSMUSG00000099870	Gm7200	ENSMUST00000188426	processed_pseudogene	0	0	0	0.181373	0.330076	0.0723108
ENSMUSG00000023150	Ivns1abp	ENSMUST00000186745,ENSMUST00000111887,ENSMUST00000190872,ENSMUST00000097543,ENSMUST00000023918	nonsense_mediated_decay,protein_coding	93.6842	91.1335	99.1878	98.0017	102.049	98.7042
ENSMUSG00000026374	Tsn	ENSMUST00000186608,ENSMUST00000188882,ENSMUST00000189768,ENSMUST00000027623,ENSMUST00000186163,ENSMUST00000188512	processed_transcript,retained_intron,protein_coding	72.552	77.9616	77.2892	47.5801	46.3757	45.7004
ENSMUSG00000026377	Nifk	ENSMUST00000161495,ENSMUST00000027626,ENSMUST00000112688	protein_coding	75.75	85.1238	79.3385	45.2827	42.0847	36.0831
ENSMUSG00000099936	Gm28867	ENSMUST00000190194	lncRNA	0	0	0	0.120915	0	0
ENSMUSG00000025911	Adhfe1	ENSMUST00000186467,ENSMUST00000190654,ENSMUST00000130927,ENSMUST00000027044,ENSMUST00000144177	nonsense_mediated_decay,protein_coding	0.438949	0.658598	0.878287	7.49674	6.43649	7.80956
ENSMUSG00000052748	Swt1	ENSMUST00000129939,ENSMUST00000141977,ENSMUST00000124880,ENSMUST00000111883,ENSMUST00000064771,ENSMUST00000138095,ENSMUST00000131312,ENSMUST00000185247,ENSMUST00000189595,ENSMUST00000139244	nonsense_mediated_decay,retained_intron,protein_coding	22.6999	19.511	25.119	19.951	22.9403	24.5134
ENSMUSG00000079671	2610203C22Rik	ENSMUST00000145176,ENSMUST00000148310,ENSMUST00000148585,ENSMUST00000115480,ENSMUST00000153239	retained_intron,lncRNA	0.250828	0.246974	0.409867	0.181373	0	0.216932
ENSMUSG00000081441	Gm6161	ENSMUST00000121942	processed_pseudogene	0.877898	0.740923	0.819734	0.423203	0.60514	0.506175
ENSMUSG00000067879	Vxn	ENSMUST00000088666	protein_coding	0	0	0	0	0.110025	0
ENSMUSG00000057335	Cep170	ENSMUST00000194489,ENSMUST00000192643,ENSMUST00000193098,ENSMUST00000057037,ENSMUST00000193765,ENSMUST00000195717,ENSMUST00000194371,ENSMUST00000192927,ENSMUST00000192961,ENSMUST00000192664,ENSMUST00000194263,ENSMUST00000192991,ENSMUST00000194984,ENSMUST00000194727,ENSMUST00000195433	nonsense_mediated_decay,processed_transcript,retained_intron,protein_coding	286.634	271.672	267.409	203.016	191.279	194.805
ENSMUSG00000103634	3110062G12Rik	ENSMUST00000192113	TEC	1.12873	0.987897	0.526972	0.544118	0.715165	1.15697
ENSMUSG00000104154	Gm38104	ENSMUST00000195121	TEC	0.815191	0.823248	1.69802	0.967321	1.37532	1.44622
ENSMUSG00002076271	7SK	ENSMUST00020182596	misc_RNA	0	0	0	0.0604576	0.110025	0
ENSMUSG00000053286	Trmt1l	ENSMUST00000065625,ENSMUST00000188179,ENSMUST00000189655,ENSMUST00000185230,ENSMUST00000188843,ENSMUST00000186244,ENSMUST00000188679	nonsense_mediated_decay,retained_intron,protein_coding	32.6703	30.2955	29.7446	28.8383	30.9722	31.0213
ENSMUSG00000103928	Gm37893	ENSMUST00000192826	TEC	1.7558	1.56417	2.57631	1.45098	1.21028	2.16932
ENSMUSG00000026484	Rnf2	ENSMUST00000188871,ENSMUST00000190070,ENSMUST00000187048,ENSMUST00000187991,ENSMUST00000186415,ENSMUST00000185945,ENSMUST00000076110	processed_transcript,retained_intron,protein_coding	85.9713	92.9447	86.7162	137.662	137.477	129.292
ENSMUSG00000103238	Gm36527	ENSMUST00000195500	TEC	2.82181	0.740923	2.75196	1.9951	2.97069	2.45857
ENSMUSG00000100981	Gm29072	ENSMUST00000191149	processed_pseudogene	0	0	0	0.120915	0	0
ENSMUSG00000100551	Gm19503	ENSMUST00000187109	processed_pseudogene	0.501656	0.823248	0.468419	1.39052	1.54036	0.795419
ENSMUSG00000025912	Mybl1	ENSMUST00000088658,ENSMUST00000160451,ENSMUST00000115468,ENSMUST00000188212,ENSMUST00000160022	retained_intron,protein_coding	30.601	30.5425	32.2038	9.31046	12.2678	9.4004
ENSMUSG00000045210	Vcpip1	ENSMUST00000057438	protein_coding	94.1859	101.424	99.1878	118.92	115.747	122.422
ENSMUSG00000041763	Tpp2	ENSMUST00000190207,ENSMUST00000185579,ENSMUST00000188313,ENSMUST00000186441,ENSMUST00000087933,ENSMUST00000190401,ENSMUST00000186028,ENSMUST00000187115,ENSMUST00000188302,ENSMUST00000189388	nonsense_mediated_decay,processed_transcript,retained_intron,protein_coding	214.521	241.788	210.555	110.577	109.585	126.616
ENSMUSG00000097893	1700034P13Rik	ENSMUST00000209020,ENSMUST00000189431,ENSMUST00000181821,ENSMUST00000189322,ENSMUST00000207445,ENSMUST00000191287,ENSMUST00000181358	lncRNA	0.062707	0.0823248	0.292762	0.120915	0.220051	0.144622
ENSMUSG00000026504	Sdccag8	ENSMUST00000150429,ENSMUST00000123409,ENSMUST00000027785,ENSMUST00000133305,ENSMUST00000056773,ENSMUST00000139589	nonsense_mediated_decay,processed_transcript,retained_intron,protein_coding	19.9408	20.1696	20.0835	30.5915	30.8071	33.046
ENSMUSG00000103367	Gm38158	ENSMUST00000194617	processed_pseudogene	1.06602	1.39952	1.2296	0.362745	0.60514	0.216932
ENSMUSG00000103584	Gm38053	ENSMUST00000193938	unprocessed_pseudogene	0	0	0	0	0.0550127	0
ENSMUSG00000102475	Gm37246	ENSMUST00000192665	processed_pseudogene	0.062707	0	0.175657	0.0604576	0.0550127	0.0723108
ENSMUSG00000047343	Mettl21c	ENSMUST00000162750,ENSMUST00000159881,ENSMUST00000061421	processed_transcript,retained_intron,protein_coding	0	0.0823248	0.0585524	0	0.0550127	0
ENSMUSG00000102211	Gm37490	ENSMUST00000195566	TEC	0.062707	0.0823248	0.117105	0	0	0
ENSMUSG00000087082	Gm15423	ENSMUST00000150600	lncRNA	0	0	0.0585524	0	0	0.0723108
ENSMUSG00000103251	Gm37519	ENSMUST00000191687	TEC	0.062707	0.16465	0.175657	0.181373	0.220051	0.216932
ENSMUSG00000091844	Gm8251	ENSMUST00000168641,ENSMUST00000238662	protein_coding	3.88783	1.89347	1.81513	1.02778	1.21028	1.66315
ENSMUSG00000026483	Niban1	ENSMUST00000097541,ENSMUST00000111875,ENSMUST00000086267,ENSMUST00000148810,ENSMUST00000134499	nonsense_mediated_decay,processed_transcript,protein_coding	52.1722	57.4627	51.5261	218.191	223.847	204.423
ENSMUSG00000100594	2810414N06Rik	ENSMUST00000186444	lncRNA	0.62707	0	0.292762	0.785948	0.330076	0.506175
ENSMUSG00000082012	Gm5257	ENSMUST00000121823	processed_pseudogene	0.313535	0.411624	0.526972	0.24183	0.385089	0.433865
ENSMUSG00000019699	Akt3	ENSMUST00000111159,ENSMUST00000111160,ENSMUST00000211158,ENSMUST00000019843	processed_transcript,protein_coding	104.909	119.865	115.173	128.593	132.856	123.001
ENSMUSG00000104391	Gm37960	ENSMUST00000192402	TEC	0.752484	0.329299	1.1125	0.544118	0.165038	0.578486
ENSMUSG00000102133	Gm37106	ENSMUST00000193760	TEC	0.376242	0.329299	0.409867	0.302288	0.165038	0.216932
ENSMUSG00000102749	Gm37598	ENSMUST00000194506	TEC	0.501656	0.0823248	0.409867	0.846406	0.495115	0.433865
ENSMUSG00000103163	Gm38146	ENSMUST00000194121	TEC	0.752484	0	0	0.302288	0.220051	0.144622
ENSMUSG00000103646	Gm37706	ENSMUST00000195379	TEC	0.815191	0.576273	0.585524	0.604576	0.220051	1.30159
ENSMUSG00000102427	Gm37463	ENSMUST00000193819	TEC	0.564363	0.0823248	0.409867	0.120915	0.220051	0.650797
ENSMUSG00000097892	Gm26801	ENSMUST00000193187,ENSMUST00000180591	lncRNA	0.188121	0.0823248	0.526972	0.967321	0.495115	0.506175
ENSMUSG00000063659	Zbtb18	ENSMUST00000193440,ENSMUST00000094276,ENSMUST00000194319,ENSMUST00000192851,ENSMUST00000195612,ENSMUST00000192699,ENSMUST00000195002,ENSMUST00000194269,ENSMUST00000077225,ENSMUST00000195549,ENSMUST00000195388,ENSMUST00000193480	processed_transcript,protein_coding	50.5418	51.0414	54.2781	34.3399	35.3732	32.6122
ENSMUSG00000026049	Tex30	ENSMUST00000129702,ENSMUST00000147661,ENSMUST00000133677,ENSMUST00000127923,ENSMUST00000125540,ENSMUST00000150911,ENSMUST00000143327,ENSMUST00000152239,ENSMUST00000156392,ENSMUST00000027215,ENSMUST00000149502,ENSMUST00000128190,ENSMUST00000147571	protein_coding	9.84499	12.431	11.3592	4.95752	4.51104	4.62789
ENSMUSG00000103767	Gm37858	ENSMUST00000192759	TEC	0	0	0.0585524	0	0	0
ENSMUSG00000043019	Edem3	ENSMUST00000188145,ENSMUST00000191070,ENSMUST00000187951,ENSMUST00000059498	protein_coding	161.157	145.633	161.897	231.432	228.413	226.26
ENSMUSG00000015962	1700016C15Rik	ENSMUST00000016106	protein_coding	0.438949	0.493949	0.292762	0.181373	0	0
ENSMUSG00000032666	1700025G04Rik	ENSMUST00000121533,ENSMUST00000128433,ENSMUST00000044581,ENSMUST00000187603	nonsense_mediated_decay,retained_intron,protein_coding	30.2248	35.3996	31.8525	21.0997	19.6395	19.5962
ENSMUSG00000102090	Gm8964	ENSMUST00000165944	processed_pseudogene	0.125414	0	0	1.33007	2.09048	1.15697
ENSMUSG00000103744	Gm38238	ENSMUST00000194334	TEC	0	0	0	0	0.0550127	0
ENSMUSG00000015961	Adss	ENSMUST00000161808,ENSMUST00000159184,ENSMUST00000016105	retained_intron,protein_coding	178.903	191.817	179.815	89.8399	95.8872	87.1345
ENSMUSG00000089657	Gm16585	ENSMUST00000161442	processed_pseudogene	0.564363	0.740923	0.702629	1.02778	1.37532	0.289243
ENSMUSG00000102483	Catspere1	ENSMUST00000194528	protein_coding	0	0	0	0.0604576	0	0
ENSMUSG00000014980	Tsen15	ENSMUST00000159717,ENSMUST00000159270,ENSMUST00000163027,ENSMUST00000188105,ENSMUST00000162371,ENSMUST00000161717,ENSMUST00000015124	processed_transcript,retained_intron,protein_coding	18.4358	23.2156	24.2407	16.9886	17.439	14.6068
ENSMUSG00000026235	Epha4	ENSMUST00000186930,ENSMUST00000188797,ENSMUST00000190149,ENSMUST00000188952,ENSMUST00000189934,ENSMUST00000027451,ENSMUST00000187346	nonsense_mediated_decay,retained_intron,protein_coding	21.3831	18.0291	16.5703	17.835	17.8791	21.2594
ENSMUSG00000032649	Colgalt2	ENSMUST00000127586,ENSMUST00000044311	nonsense_mediated_decay,protein_coding	0	0	0	0.120915	0.165038	0
ENSMUSG00000101849	Gm28386	ENSMUST00000189147	lncRNA	0.062707	0.411624	0.0585524	0	0	0.0723108
ENSMUSG00000101506	Gm28385	ENSMUST00000185671	processed_pseudogene	0	0	0	0	0.0550127	0
ENSMUSG00000102052	Gm28387	ENSMUST00000189245	lncRNA	0	0	0	0.0604576	0	0
ENSMUSG00000026047	Poglut2	ENSMUST00000141125,ENSMUST00000152643,ENSMUST00000149665,ENSMUST00000027213,ENSMUST00000065767	nonsense_mediated_decay,retained_intron,protein_coding	38.5021	38.9396	42.0406	48.1847	53.4724	45.6281
ENSMUSG00000091476	Catspere2	ENSMUST00000191719,ENSMUST00000239149,ENSMUST00000094273,ENSMUST00000192146,ENSMUST00000239155,ENSMUST00000238506	nonsense_mediated_decay,protein_coding	0.062707	0	0	0.725491	0.770178	1.15697
ENSMUSG00000102493	Gm8010	ENSMUST00000194128	unprocessed_pseudogene	0.438949	0.411624	0.175657	0.302288	0.220051	0.578486
ENSMUSG00000004872	Pax3	ENSMUST00000087086,ENSMUST00000172555,ENSMUST00000004994	processed_transcript,protein_coding	0.313535	0.16465	0.117105	1.51144	0.495115	0.578486
ENSMUSG00000041684	Bivm	ENSMUST00000155917,ENSMUST00000186280,ENSMUST00000129068,ENSMUST00000035991,ENSMUST00000114709,ENSMUST00000138521	processed_transcript,protein_coding	31.1654	37.2931	34.5459	43.5899	44.5053	39.2648
ENSMUSG00000032908	Sgpp2	ENSMUST00000036172	protein_coding	0	0	0.0585524	0	0	0
ENSMUSG00000099561	Gm28410	ENSMUST00000188113	lncRNA	0	0	0	0	0.0550127	0
ENSMUSG00000026502	Desi2	ENSMUST00000069568,ENSMUST00000159284,ENSMUST00000027783,ENSMUST00000161075	protein_coding	107.919	117.56	114.353	87.603	77.5129	78.3126
ENSMUSG00000103958	Gm8023	ENSMUST00000195298	processed_pseudogene	0	0	0	0.0604576	0	0
ENSMUSG00000104126	Gm37486	ENSMUST00000195663	processed_pseudogene	0.62707	0.987897	0.409867	0.785948	1.10025	0.506175
ENSMUSG00000086350	B230369F24Rik	ENSMUST00000141846	lncRNA	0.752484	0.493949	1.17105	0.604576	0.660153	0.433865
ENSMUSG00000026500	Cox20	ENSMUST00000154437,ENSMUST00000027781	retained_intron,protein_coding	7.83837	9.79665	10.0125	19.8301	18.8144	17.3546
ENSMUSG00000026048	Ercc5	ENSMUST00000139510,ENSMUST00000145406,ENSMUST00000131177,ENSMUST00000155862,ENSMUST00000137380,ENSMUST00000188376,ENSMUST00000027214	processed_transcript,retained_intron,protein_coding	29.8485	34.6587	31.0328	58.8857	63.9248	61.8257
ENSMUSG00000046828	Mettl21e	ENSMUST00000054801,ENSMUST00000150062	retained_intron,protein_coding	0	0	0	0.302288	0	0.0723108
ENSMUSG00000089703	Gm15833	ENSMUST00000161563	processed_pseudogene	0.313535	0.16465	0.292762	0.302288	0.385089	0.144622
ENSMUSG00000100966	Gm5700	ENSMUST00000191483	processed_pseudogene	0	0	0	0.181373	0.110025	0.0723108
ENSMUSG00000100769	Gm28893	ENSMUST00000190951	lncRNA	0	0	0	0	0.110025	0.289243
ENSMUSG00000101567	Txn-ps1	ENSMUST00000186385	processed_pseudogene	0.125414	0	0.117105	0.181373	0.385089	0.433865
ENSMUSG00000026245	Farsb	ENSMUST00000190441,ENSMUST00000170217,ENSMUST00000189931,ENSMUST00000188247,ENSMUST00000191021,ENSMUST00000189529,ENSMUST00000068333	nonsense_mediated_decay,processed_transcript,retained_intron,protein_coding	66.0931	68.2472	63.8807	27.085	27.8364	26.2488
ENSMUSG00000104018	4833412K13Rik	ENSMUST00000195509	TEC	1.44226	0.905572	0.468419	0.725491	0.770178	1.15697
ENSMUSG00000026482	Rgl1	ENSMUST00000111859,ENSMUST00000128251,ENSMUST00000149536,ENSMUST00000188395,ENSMUST00000111857,ENSMUST00000027760	nonsense_mediated_decay,processed_transcript,retained_intron,protein_coding	31.4162	28.2374	26.2315	115.353	113.711	115.336
ENSMUSG00000086145	Gm15479	ENSMUST00000139309	lncRNA	0	0	0	0.24183	0	0.144622
ENSMUSG00000080950	Gm7278	ENSMUST00000119836	processed_pseudogene	1.06602	1.72882	0.761182	1.20915	1.10025	0.723108
ENSMUSG00000099868	Gm28792	ENSMUST00000191482	lncRNA	0	0	0.0585524	0.0604576	0.165038	0
ENSMUSG00000012187	Mogat1	ENSMUST00000113524,ENSMUST00000134947,ENSMUST00000152111,ENSMUST00000125458,ENSMUST00000012331,ENSMUST00000149732	processed_transcript,protein_coding	0.062707	0	0	0.0604576	0	0
ENSMUSG00000008475	Arpc5	ENSMUST00000077755,ENSMUST00000143008,ENSMUST00000097536	retained_intron,protein_coding	143.536	169.918	148.138	75.2092	68.8209	68.6952
ENSMUSG00000056870	Gulp1	ENSMUST00000159555,ENSMUST00000161066,ENSMUST00000162600,ENSMUST00000074525,ENSMUST00000161793,ENSMUST00000160854	nonsense_mediated_decay,processed_transcript,protein_coding	198.781	241.129	225.251	597.986	597.493	557.299
ENSMUSG00000102319	Gm37626	ENSMUST00000194332	TEC	11.977	5.92738	10.3638	15.5981	14.1383	22.4887
ENSMUSG00000089877	Gm16102	ENSMUST00000160955	processed_pseudogene	0.564363	0.493949	0.761182	0.967321	1.32031	1.44622
ENSMUSG00000101701	4930521E06Rik	ENSMUST00000186732	lncRNA	0.062707	0	0	0	0	0
ENSMUSG00000103071	Gm38110	ENSMUST00000194594	TEC	1.06602	0.493949	0.819734	1.69281	1.70539	2.60319
ENSMUSG00000100434	Gm3489	ENSMUST00000190083	processed_pseudogene	0.062707	0.0823248	0	0.0604576	0.220051	0.0723108
ENSMUSG00000101937	Gm5268	ENSMUST00000189212	processed_pseudogene	0.313535	0.16465	0.0585524	0.302288	0.110025	0
ENSMUSG00000039630	Hnrnpu	ENSMUST00000159117,ENSMUST00000161769,ENSMUST00000150825,ENSMUST00000189450,ENSMUST00000037748,ENSMUST00000146362,ENSMUST00000134291,ENSMUST00000188044,ENSMUST00000162916	nonsense_mediated_decay,processed_transcript,retained_intron,protein_coding	1020.43	1064.71	1037.08	620.839	607.285	624.476
ENSMUSG00000104279	Gm38300	ENSMUST00000194245	TEC	0.376242	0.329299	0.23421	0.362745	0.495115	0.0723108
ENSMUSG00000026495	Efcab2	ENSMUST00000192905,ENSMUST00000027775,ENSMUST00000194861	processed_transcript,protein_coding	1.7558	1.3172	1.87368	2.17647	1.76041	1.95239
ENSMUSG00000032883	Acsl3	ENSMUST00000148608,ENSMUST00000154777,ENSMUST00000142704,ENSMUST00000035779,ENSMUST00000132997,ENSMUST00000134566,ENSMUST00000135642	retained_intron,protein_coding	57.7531	54.8283	63.9393	66.987	63.4297	64.212
ENSMUSG00000026480	Ncf2	ENSMUST00000187641,ENSMUST00000190323,ENSMUST00000186568,ENSMUST00000189135,ENSMUST00000027754,ENSMUST00000187235	retained_intron,protein_coding	0.501656	0.246974	0.644077	0.302288	0.275064	0.0723108
ENSMUSG00000026494	Kif26b	ENSMUST00000193931,ENSMUST00000161017,ENSMUST00000160789	retained_intron,protein_coding	40.6968	35.5643	30.7986	24.0621	24.0406	25.2365
ENSMUSG00000102922	Gm34176	ENSMUST00000192621	processed_pseudogene	0.188121	0.16465	0.117105	0.0604576	0	0.0723108
ENSMUSG00000025915	Sgk3	ENSMUST00000188738,ENSMUST00000188486,ENSMUST00000191338,ENSMUST00000188625,ENSMUST00000189050,ENSMUST00000097826,ENSMUST00000188782,ENSMUST00000168907,ENSMUST00000188298,ENSMUST00000188830,ENSMUST00000166384,ENSMUST00000171265	nonsense_mediated_decay,processed_transcript,retained_intron,protein_coding	15.614	15.3947	14.521	9.12909	10.8925	12.2928
ENSMUSG00000089713	Gm16564	ENSMUST00000162545	lncRNA	0.062707	0	0	0	0	0
ENSMUSG00000079470	Utp14b	ENSMUST00000151622,ENSMUST00000053760	protein_coding	45.9015	46.5135	51.4676	28.1732	29.5418	29.7197
ENSMUSG00000099377	Gm6159	ENSMUST00000191249	processed_pseudogene	1.12873	1.39952	0.702629	2.11601	2.42056	2.0247
ENSMUSG00000047330	Kcne4	ENSMUST00000187432,ENSMUST00000057262	protein_coding	0.062707	0.0823248	0.0585524	0.120915	0.275064	0.361554
ENSMUSG00000072978	Gm5830	ENSMUST00000049117	processed_pseudogene	0.438949	0.411624	0.292762	0.48366	0.990229	0.361554
ENSMUSG00000046334	Gm6195	ENSMUST00000063059	processed_pseudogene	0.188121	0.0823248	0.0585524	0.785948	0.550127	1.15697
ENSMUSG00000050711	Scg2	ENSMUST00000185234,ENSMUST00000049972	protein_coding	0	0.0823248	0	2.66013	1.26529	1.08466
ENSMUSG00000099562	Gm19027	ENSMUST00000187291	processed_pseudogene	0	0	0	0.0604576	0	0
ENSMUSG00000055067	Smyd3	ENSMUST00000111134,ENSMUST00000129393,ENSMUST00000128302,ENSMUST00000068437,ENSMUST00000194237,ENSMUST00000125756,ENSMUST00000131684	processed_transcript,protein_coding	9.15522	9.9613	10.0125	9.49184	11.1126	9.68964
ENSMUSG00000054702	Ap1s3	ENSMUST00000162342,ENSMUST00000160706,ENSMUST00000159312	nonsense_mediated_decay,protein_coding	2.94723	3.29299	2.40065	1.69281	1.98046	2.24163
ENSMUSG00000096474	Gm5561	ENSMUST00000178932	processed_pseudogene	5.20468	6.09203	4.85985	2.4183	2.31053	2.96474
ENSMUSG00000102235	Gm37886	ENSMUST00000195349	TEC	0	0	0.117105	0	0.110025	0
ENSMUSG00000026492	Tfb2m	ENSMUST00000027769,ENSMUST00000129982,ENSMUST00000129009,ENSMUST00000150778,ENSMUST00000139993	processed_transcript,protein_coding	19.3137	23.7095	21.196	10.9428	9.24214	11.3528
ENSMUSG00000038949	Cnst	ENSMUST00000040706,ENSMUST00000153962,ENSMUST00000143270,ENSMUST00000144370	processed_transcript,retained_intron,protein_coding	26.7759	23.4626	24.4164	22.4298	23.1053	25.7426
ENSMUSG00000026043	Col3a1	ENSMUST00000190943,ENSMUST00000185687,ENSMUST00000189818,ENSMUST00000129611,ENSMUST00000123204,ENSMUST00000186021,ENSMUST00000087883	processed_transcript,retained_intron,protein_coding	216.841	229.11	224.9	6762.78	7659.92	6643.7
ENSMUSG00000046101	Mcmdc2	ENSMUST00000140948,ENSMUST00000052843,ENSMUST00000171802,ENSMUST00000183059,ENSMUST00000118098,ENSMUST00000125294	nonsense_mediated_decay,protein_coding	0.125414	0	0.0585524	0.0604576	0.165038	0.144622
ENSMUSG00000098234	Snhg6	ENSMUST00000182742,ENSMUST00000182498,ENSMUST00000182043,ENSMUST00000182580,ENSMUST00000182819	lncRNA	40.2579	36.8815	39.5229	31.2566	31.7974	29.2859
ENSMUSG00000099032	Tcf24	ENSMUST00000097824,ENSMUST00000185184	protein_coding	0.815191	0.576273	0.468419	0.120915	0.275064	0.361554
ENSMUSG00000038936	Sccpdh	ENSMUST00000144480,ENSMUST00000131039,ENSMUST00000040538,ENSMUST00000143936,ENSMUST00000192611,ENSMUST00000134287	nonsense_mediated_decay,retained_intron,protein_coding	30.3502	32.1067	32.965	44.9804	41.8097	36.2277
ENSMUSG00000042772	Smg7	ENSMUST00000186900,ENSMUST00000188937,ENSMUST00000111836,ENSMUST00000043560,ENSMUST00000186692,ENSMUST00000073441	processed_transcript,retained_intron,protein_coding	112.245	107.269	112.772	59.9739	62.6595	68.5506
ENSMUSG00000100394	Gm28791	ENSMUST00000185888	lncRNA	1.37955	0.740923	0.526972	0.302288	0.825191	0.578486
ENSMUSG00000103840	1700040K01Rik	ENSMUST00000195145	TEC	0	0	0	0	0	0.0723108
ENSMUSG00000087236	Kif28	ENSMUST00000221136,ENSMUST00000211943,ENSMUST00000223392,ENSMUST00000131716	protein_coding	0	0	0.117105	0.120915	0.110025	0.0723108
ENSMUSG00000100702	Gm8976	ENSMUST00000187136	processed_pseudogene	0.564363	0.658598	0.409867	1.39052	0.935216	0.795419
ENSMUSG00000026042	Col5a2	ENSMUST00000131535,ENSMUST00000134681,ENSMUST00000086430,ENSMUST00000150143	retained_intron,protein_coding	2964.47	2853.87	2955.32	4321.51	4279.77	4093.66
ENSMUSG00000104476	Gm38211	ENSMUST00000192814	TEC	50.6045	20.7458	42.7433	19.4673	21.675	35.0707
ENSMUSG00000100218	Gm8296	ENSMUST00000185597	processed_pseudogene	0	0	0	0.120915	0	0
ENSMUSG00000073643	Wdfy1	ENSMUST00000113511,ENSMUST00000187005,ENSMUST00000127771,ENSMUST00000113515,ENSMUST00000143368,ENSMUST00000186464,ENSMUST00000130714,ENSMUST00000138319,ENSMUST00000113510,ENSMUST00000125641,ENSMUST00000113513,ENSMUST00000113512,ENSMUST00000113514,ENSMUST00000048820	nonsense_mediated_decay,processed_transcript,retained_intron,protein_coding	70.2945	73.763	74.5958	40.3252	39.1691	34.203
ENSMUSG00000100361	Gm7063	ENSMUST00000186840	processed_pseudogene	0.564363	0.493949	0.23421	1.87418	1.10025	1.01235
ENSMUSG00000104497	Gm10555	ENSMUST00000193178	TEC	0.188121	0.0823248	0.0585524	0	0	0
ENSMUSG00000100894	Gm8304	ENSMUST00000185744	processed_pseudogene	0.125414	0.0823248	0.0585524	0	0	0
ENSMUSG00000100843	Gm8307	ENSMUST00000187682	processed_pseudogene	0.815191	0.16465	0.117105	0.906863	1.26529	1.01235
ENSMUSG00000025916	Ppp1r42	ENSMUST00000124874,ENSMUST00000027049,ENSMUST00000130102,ENSMUST00000176398,ENSMUST00000155163,ENSMUST00000147000	nonsense_mediated_decay,retained_intron,protein_coding	0.313535	0	0.117105	0	0.220051	0
ENSMUSG00000087199	Gm15818	ENSMUST00000134692	lncRNA	0	0	0	0	0.110025	0
ENSMUSG00000026248	Mrpl44	ENSMUST00000189176,ENSMUST00000027464	retained_intron,protein_coding	7.52484	9.46735	8.02168	7.5572	7.09664	6.21873
ENSMUSG00000026249	Serpine2	ENSMUST00000153862,ENSMUST00000189793,ENSMUST00000190724,ENSMUST00000191026,ENSMUST00000027467,ENSMUST00000191529	retained_intron,protein_coding	2.63369	2.46974	3.27894	90.2027	87.9103	78.0233
ENSMUSG00000042751	Nmnat2	ENSMUST00000187569,ENSMUST00000190960,ENSMUST00000186368,ENSMUST00000185241,ENSMUST00000186621,ENSMUST00000043313	nonsense_mediated_decay,processed_transcript,retained_intron,protein_coding	9.0298	9.3027	8.25589	56.5883	61.3392	54.5946
ENSMUSG00000067106	Gm5529	ENSMUST00000165691	processed_pseudogene	2.00662	1.81114	1.46381	0.725491	0.660153	0.144622
ENSMUSG00000099969	Gm28960	ENSMUST00000190117	lncRNA	0	0	0	0	0.0550127	0
ENSMUSG00000100397	Gm28071	ENSMUST00000190355	processed_pseudogene	0.125414	0	0.117105	1.20915	1.21028	1.15697
ENSMUSG00000099552	9830004L10Rik	ENSMUST00000188074,ENSMUST00000191325,ENSMUST00000185548	lncRNA	0.062707	0	0	0	0	0
ENSMUSG00000043230	Fam124b	ENSMUST00000058748,ENSMUST00000161427	processed_transcript,protein_coding	0	0	0	0	0.220051	0
ENSMUSG00000101257	2310015K22Rik	ENSMUST00000191452	lncRNA	0	0	0	0	0.110025	0
ENSMUSG00000103404	Gm37932	ENSMUST00000192258	TEC	0.313535	0.0823248	0.175657	0.181373	0.60514	0.216932
ENSMUSG00000026491	Ahctf1	ENSMUST00000194536,ENSMUST00000192645,ENSMUST00000127250,ENSMUST00000125816,ENSMUST00000027768,ENSMUST00000140489,ENSMUST00000145968,ENSMUST00000151734,ENSMUST00000147137	nonsense_mediated_decay,retained_intron,protein_coding	313.033	320.408	304.473	113.902	115.637	126.472
ENSMUSG00000073486	Gm10518	ENSMUST00000097454	lncRNA	0	0	0.23421	0	0	0
ENSMUSG00000025917	Cops5	ENSMUST00000190155,ENSMUST00000027050,ENSMUST00000191296,ENSMUST00000188619,ENSMUST00000139578,ENSMUST00000150509,ENSMUST00000186528	nonsense_mediated_decay,retained_intron,protein_coding	129.615	152.795	146.205	93.8906	88.7905	88.1468
ENSMUSG00000104418	Gm37070	ENSMUST00000193272	processed_pseudogene	0.438949	0.329299	0.468419	0.665033	0.770178	0.433865
ENSMUSG00000025995	Wdr75	ENSMUST00000027139,ENSMUST00000143737,ENSMUST00000147308,ENSMUST00000142145,ENSMUST00000146602,ENSMUST00000186651,ENSMUST00000154436,ENSMUST00000135662,ENSMUST00000186308	processed_transcript,retained_intron,protein_coding	89.2947	95.2498	90.8734	36.3955	39.059	39.8432
ENSMUSG00000026479	Lamc2	ENSMUST00000027753,ENSMUST00000185328,ENSMUST00000189005,ENSMUST00000188831,ENSMUST00000188206,ENSMUST00000185356	retained_intron,protein_coding	17.9342	14.7361	19.4394	1.02778	1.65038	0.94004
ENSMUSG00000084817	Gm5526	ENSMUST00000153604	processed_pseudogene	11.2873	14.9831	12.296	5.5621	5.44626	5.20638
ENSMUSG00000004364	Cul3	ENSMUST00000168372,ENSMUST00000170897,ENSMUST00000167794,ENSMUST00000163119,ENSMUST00000167293,ENSMUST00000164108	nonsense_mediated_decay,retained_intron,protein_coding	185.801	234.708	197.263	130.286	139.952	136.234
ENSMUSG00000103076	Gm37902	ENSMUST00000192839	TEC	2.13204	0.987897	2.28354	1.33007	2.25552	2.96474
ENSMUSG00000103525	Gm37262	ENSMUST00000192816	TEC	0.752484	0.740923	1.28815	0.423203	0.660153	0.867729
ENSMUSG00000101722	Gm29125	ENSMUST00000187121	lncRNA	0	0	0	0.0604576	0.0550127	0.144622
ENSMUSG00000090637	Gm6189	ENSMUST00000164487	processed_pseudogene	0	0	0	0.48366	0.275064	0.216932
ENSMUSG00000026478	Lamc1	ENSMUST00000161744,ENSMUST00000163011,ENSMUST00000159251,ENSMUST00000027752,ENSMUST00000160515	nonsense_mediated_decay,retained_intron,protein_coding	397.876	377.541	367.826	351.863	336.678	338.993
ENSMUSG00000110100	Gm45261	ENSMUST00000211023	protein_coding	0	0	0	0.0604576	0	0
ENSMUSG00000103818	Gm38009	ENSMUST00000194884	TEC	1.50497	0.740923	1.58092	0.544118	0.330076	0.506175
ENSMUSG00000079138	Gm8818	ENSMUST00000110797	processed_pseudogene	0.062707	0.329299	0.117105	0.0604576	0.0550127	0
ENSMUSG00000073538	E330020D12Rik	ENSMUST00000097535,ENSMUST00000188717,ENSMUST00000186785	retained_intron,lncRNA	0	0	0.0585524	0	0	0
ENSMUSG00000042708	Shcbp1l	ENSMUST00000136614,ENSMUST00000137861,ENSMUST00000042373	nonsense_mediated_decay,retained_intron,protein_coding	0.376242	0	0	0	0.165038	0
ENSMUSG00000103543	Gm37669	ENSMUST00000192184	TEC	0	0	0	0	0.0550127	0
ENSMUSG00000099432	Gm18849	ENSMUST00000189861	unprocessed_pseudogene	0	0	0	0.0604576	0.110025	0
ENSMUSG00000041144	Dnah7b	ENSMUST00000185557,ENSMUST00000238212,ENSMUST00000069293,ENSMUST00000187548,ENSMUST00000190792,ENSMUST00000185879,ENSMUST00000188209	nonsense_mediated_decay,processed_transcript,retained_intron,protein_coding	0.250828	0.411624	0.117105	6.65033	7.20667	8.53267
ENSMUSG00000042699	Dhx9	ENSMUST00000188345,ENSMUST00000190544,ENSMUST00000186380,ENSMUST00000042141,ENSMUST00000189509,ENSMUST00000186966,ENSMUST00000190383,ENSMUST00000189516,ENSMUST00000189425	nonsense_mediated_decay,retained_intron,protein_coding	482.217	517	481.652	266.195	265.932	257.499
ENSMUSG00000101262	Gm8326	ENSMUST00000188705	processed_pseudogene	3.76242	2.30509	1.81513	8.52452	8.69201	7.3757
ENSMUSG00000042684	Npl	ENSMUST00000187747,ENSMUST00000041874	retained_intron,protein_coding	0.062707	0.0823248	0.0585524	0.604576	0.110025	0.216932
ENSMUSG00000099858	Gm6652	ENSMUST00000186414	processed_pseudogene	0.062707	0.576273	0.175657	1.5719	1.92545	1.15697
ENSMUSG00000101337	Dnah7c	ENSMUST00000187094,ENSMUST00000178395,ENSMUST00000191499,ENSMUST00000189749,ENSMUST00000189339	processed_transcript,protein_coding	0.250828	0	0	0.120915	0.165038	0.0723108
ENSMUSG00000025986	Slc39a10	ENSMUST00000186852,ENSMUST00000141226,ENSMUST00000027131,ENSMUST00000185520	retained_intron,protein_coding	145.794	137.894	141.404	49.2125	47.0359	46.1343
ENSMUSG00000100213	Gm28151	ENSMUST00000189404	lncRNA	0.250828	0.246974	0.761182	0.423203	0.935216	1.22928
ENSMUSG00000103129	Gm37393	ENSMUST00000195118	TEC	0	0	0	0.0604576	0	0.0723108
ENSMUSG00000100160	Gm28527	ENSMUST00000185210	processed_pseudogene	0.188121	0.246974	0.117105	0	0.110025	0.0723108
ENSMUSG00000101921	Gm28825	ENSMUST00000186233	processed_pseudogene	0.062707	0	0	0	0	0
ENSMUSG00000081185	Gm4852	ENSMUST00000121202	processed_pseudogene	0.752484	0.329299	0.117105	0.24183	0.330076	0.0723108
ENSMUSG00000100033	Gm8337	ENSMUST00000187358	processed_pseudogene	4.01325	5.59808	4.68419	16.4445	15.8437	13.3052
ENSMUSG00000096973	Gm5974	ENSMUST00000181607	processed_pseudogene	0	0	0.0585524	0.0604576	0	0
ENSMUSG00000101721	Gm8354	ENSMUST00000189223	processed_pseudogene	0	0	0.0585524	0	0.165038	0
ENSMUSG00000097883	Gm8357	ENSMUST00000181115	processed_pseudogene	0.250828	0.493949	0.409867	0.120915	0.110025	0.144622
ENSMUSG00000056763	Cspp1	ENSMUST00000118263,ENSMUST00000143606,ENSMUST00000187226,ENSMUST00000188249,ENSMUST00000191012,ENSMUST00000188449,ENSMUST00000122156,ENSMUST00000190318,ENSMUST00000071087,ENSMUST00000117415,ENSMUST00000190063,ENSMUST00000128164,ENSMUST00000134716,ENSMUST00000149214,ENSMUST00000136283,ENSMUST00000123261,ENSMUST00000191521,ENSMUST00000190625,ENSMUST00000148663,ENSMUST00000136898,ENSMUST00000153804,…	nonsense_mediated_decay,retained_intron,protein_coding	39.6935	31.6127	42.0992	36.8791	36.8585	49.2436
ENSMUSG00000099454	Gm8367	ENSMUST00000186145	processed_pseudogene	0	0	0.0585524	0	0	0
ENSMUSG00000099627	Gm6757	ENSMUST00000189810	processed_pseudogene	0.062707	0.16465	0	0	0	0
ENSMUSG00000100816	Gm28321	ENSMUST00000187677	lncRNA	0.689777	0.411624	0.585524	0	0.0550127	0
ENSMUSG00000042671	Rgs8	ENSMUST00000111810,ENSMUST00000147794,ENSMUST00000147700,ENSMUST00000111815,ENSMUST00000111814,ENSMUST00000124500,ENSMUST00000152114,ENSMUST00000111812,ENSMUST00000147482,ENSMUST00000041776	processed_transcript,protein_coding	0	0	0	0.120915	0.165038	0.144622
ENSMUSG00000026109	Tmeff2	ENSMUST00000186103,ENSMUST00000139157,ENSMUST00000081851,ENSMUST00000114565	processed_transcript,protein_coding	10.4094	8.15015	9.95391	2.4183	2.86066	3.39861
ENSMUSG00000026475	Rgs16	ENSMUST00000027748	protein_coding	1.00331	0.823248	1.1125	0.362745	0.715165	0.506175
ENSMUSG00000101242	Gm28319	ENSMUST00000189560	lncRNA	0.188121	0	0.117105	0	0	0
ENSMUSG00000099924	Gm28320	ENSMUST00000187777	lncRNA	0.501656	0.0823248	0.23421	0.0604576	0	0
ENSMUSG00000099625	Gm29325	ENSMUST00000190705	lncRNA	0.062707	0.0823248	0.117105	0	0	0
ENSMUSG00000101799	9330175M20Rik	ENSMUST00000189867	lncRNA	0.250828	0.0823248	0.0585524	0.24183	0.110025	0.144622
ENSMUSG00000045954	Cavin2	ENSMUST00000051572	protein_coding	623.872	707.499	633.83	165.533	182.862	155.757
ENSMUSG00000099741	Gm5253	ENSMUST00000187104	processed_pseudogene	0	0	0	0.0604576	0	0
ENSMUSG00000066800	Rnasel	ENSMUST00000182016,ENSMUST00000182538,ENSMUST00000182131,ENSMUST00000182722,ENSMUST00000086209,ENSMUST00000183241	processed_transcript,retained_intron,protein_coding	0.062707	0.246974	0.0585524	3.44608	3.08071	3.68785
ENSMUSG00000100183	Gm28512	ENSMUST00000187415	lncRNA	0	0	0	0.181373	0.275064	0.361554
ENSMUSG00000067851	Arfgef1	ENSMUST00000131556,ENSMUST00000186720,ENSMUST00000128834,ENSMUST00000187417,ENSMUST00000142497,ENSMUST00000156563,ENSMUST00000088615,ENSMUST00000186813	retained_intron,protein_coding	174.639	182.349	167.343	126.719	138.247	137.607
ENSMUSG00000102556	Gm37569	ENSMUST00000192111	TEC	1.7558	1.48185	1.69802	1.45098	0.770178	2.0247
ENSMUSG00000038608	Dock10	ENSMUST00000187885,ENSMUST00000186835,ENSMUST00000186087,ENSMUST00000190983,ENSMUST00000077946,ENSMUST00000187698,ENSMUST00000191505,ENSMUST00000189486,ENSMUST00000190595,ENSMUST00000187774,ENSMUST00000191449	retained_intron,protein_coding	0.188121	0	0	0.362745	0.110025	0.216932
ENSMUSG00000042501	Cpa6	ENSMUST00000147575,ENSMUST00000035577,ENSMUST00000153695,ENSMUST00000140938	nonsense_mediated_decay,processed_transcript,retained_intron,protein_coding	6.89777	5.02181	5.56248	3.20425	3.19074	3.39861
ENSMUSG00000103810	Gm38005	ENSMUST00000194845	TEC	0.564363	0.0823248	0.175657	0.0604576	0.110025	0.0723108
ENSMUSG00000083422	Gm15604	ENSMUST00000118350	processed_pseudogene	1.25414	1.15255	1.1125	2.17647	3.0257	2.38626
ENSMUSG00000042641	Rgsl1	ENSMUST00000206321,ENSMUST00000124558,ENSMUST00000185164,ENSMUST00000145308,ENSMUST00000184095,ENSMUST00000238926,ENSMUST00000141249,ENSMUST00000134030	nonsense_mediated_decay,processed_transcript,retained_intron,protein_coding	0	0	0.0585524	0.0604576	0.330076	0
ENSMUSG00000103192	Gm37645	ENSMUST00000194285	TEC	0.125414	0	0	0.120915	0	0
ENSMUSG00000100648	Gm28659	ENSMUST00000188013	processed_pseudogene	0.689777	0.0823248	0.409867	0.120915	0.275064	0.289243
ENSMUSG00000099949	Gm29124	ENSMUST00000186576	processed_pseudogene	0.062707	0.16465	0.117105	0.0604576	0.110025	0.144622
ENSMUSG00000045968	Teddm2	ENSMUST00000190620,ENSMUST00000059607,ENSMUST00000123490	retained_intron,protein_coding	0.125414	0.0823248	0.117105	0.120915	0.550127	0.144622
ENSMUSG00000043282	Teddm1b	ENSMUST00000055314	protein_coding	0	0	0	0.120915	0	0
ENSMUSG00000102459	Gm38352	ENSMUST00000194459	TEC	0	0	0.0585524	0	0	0
ENSMUSG00000026107	Nabp1	ENSMUST00000188051,ENSMUST00000027279,ENSMUST00000189542,ENSMUST00000188303,ENSMUST00000190103,ENSMUST00000185534,ENSMUST00000188204,ENSMUST00000186684,ENSMUST00000185961,ENSMUST00000186003	nonsense_mediated_decay,retained_intron,protein_coding	30.601	28.3197	36.3025	30.0474	37.6837	42.2295
ENSMUSG00000099413	Gm17767	ENSMUST00000190169,ENSMUST00000189410	lncRNA	0.125414	0.0823248	0	0.24183	0.220051	0.361554
ENSMUSG00000103424	Gm37535	ENSMUST00000194442	TEC	0	0	0	0	0.0550127	0
ENSMUSG00000101741	Gm28055	ENSMUST00000186769,ENSMUST00000189576	lncRNA	0	0	0	0	0.165038	0
ENSMUSG00000054976	Nyap2	ENSMUST00000123720,ENSMUST00000123285,ENSMUST00000113494,ENSMUST00000137862,ENSMUST00000068275	protein_coding	0.125414	0	0	0.120915	0	0.0723108
ENSMUSG00000101986	Gm6198	ENSMUST00000191337	processed_pseudogene	0	0	0.0585524	0.181373	0	0.0723108
ENSMUSG00000087008	Gm5530	ENSMUST00000117185	processed_pseudogene	0.501656	0.658598	0.175657	0.544118	0.60514	0.289243
ENSMUSG00000100561	Gm7516	ENSMUST00000186198	processed_pseudogene	0.501656	0.658598	0.23421	20.1928	21.2899	15.9807
ENSMUSG00000026473	Glul	ENSMUST00000086199,ENSMUST00000140685,ENSMUST00000154576,ENSMUST00000139476,ENSMUST00000153134	processed_transcript,retained_intron,protein_coding	32.4822	36.3875	30.8571	38.0883	39.4441	30.949
ENSMUSG00000100014	Gm29290	ENSMUST00000185385	lncRNA	0.062707	0	0	0	0.0550127	0
ENSMUSG00000101903	Gm29291	ENSMUST00000188927,ENSMUST00000186055	lncRNA	0	0	0	0	0.0550127	0
ENSMUSG00000055980	Irs1	ENSMUST00000069799	protein_coding	135.447	135.095	125.829	334.27	337.448	331.69
ENSMUSG00000100502	Gm28286	ENSMUST00000188704	lncRNA	0.062707	0	0	0	0	0
ENSMUSG00000022591	Gm9747	ENSMUST00000023262	protein_coding	0.125414	0.0823248	0.0585524	0.362745	0.440102	0.433865
ENSMUSG00000100627	A830008E24Rik	ENSMUST00000190485,ENSMUST00000185465	lncRNA	0	0.0823248	0	0	0	0
ENSMUSG00000048960	Prex2	ENSMUST00000188189,ENSMUST00000188154,ENSMUST00000027056,ENSMUST00000187745,ENSMUST00000190935,ENSMUST00000189822,ENSMUST00000187694,ENSMUST00000189385	nonsense_mediated_decay,retained_intron,protein_coding	72.2384	74.3393	66.457	5.74347	6.38148	5.06175
ENSMUSG00000101827	Gm28686	ENSMUST00000187404	processed_pseudogene	0.125414	0.16465	0.0585524	0	0	0
ENSMUSG00000026142	Rhbdd1	ENSMUST00000140020,ENSMUST00000187475,ENSMUST00000027322	retained_intron,protein_coding	34.6142	29.4723	32.3209	35.549	31.0272	30.4428
ENSMUSG00000104493	Gm19552	ENSMUST00000194744	TEC	0.564363	0.0823248	0.702629	0.362745	0.165038	0.289243
ENSMUSG00000067158	Col4a4	ENSMUST00000087050,ENSMUST00000135271	retained_intron,protein_coding	1.7558	1.6465	1.46381	2.78105	1.32031	2.74781
ENSMUSG00000079465	Col4a3	ENSMUST00000125563,ENSMUST00000113457,ENSMUST00000152664,ENSMUST00000141994	nonsense_mediated_decay,retained_intron,protein_coding	2.32016	1.72882	1.99078	0.725491	0.660153	1.15697
ENSMUSG00000004110	Cacna1e	ENSMUST00000004214,ENSMUST00000238369,ENSMUST00000187541,ENSMUST00000186256,ENSMUST00000188321,ENSMUST00000226546,ENSMUST00000211821,ENSMUST00000188384,ENSMUST00000188965	retained_intron,protein_coding	0.501656	0.16465	0	0.120915	0.165038	0.144622
ENSMUSG00000097564	C430014B12Rik	ENSMUST00000187869,ENSMUST00000186858,ENSMUST00000181720	retained_intron,lncRNA	0.188121	0.658598	0.702629	0.48366	0.660153	0.506175
ENSMUSG00000096950	Gm9530	ENSMUST00000181160	lncRNA	0.438949	0.0823248	0.409867	0.362745	0.990229	1.51853
ENSMUSG00000056708	Ier5	ENSMUST00000055322	protein_coding	71.6741	73.0221	66.984	30.9543	28.5516	27.5504
ENSMUSG00000026471	Mr1	ENSMUST00000195579,ENSMUST00000027744,ENSMUST00000194612,ENSMUST00000192410,ENSMUST00000191773	nonsense_mediated_decay,retained_intron,protein_coding	1.7558	1.81114	2.75196	13.2402	14.6884	16.053
ENSMUSG00000057715	A830018L16Rik	ENSMUST00000141339,ENSMUST00000141512,ENSMUST00000191437,ENSMUST00000142117,ENSMUST00000135014,ENSMUST00000048613,ENSMUST00000171690,ENSMUST00000150870,ENSMUST00000137824,ENSMUST00000179089	nonsense_mediated_decay,processed_transcript,protein_coding	0.564363	0.740923	0.175657	0.846406	0.935216	0.723108
ENSMUSG00000026470	Stx6	ENSMUST00000195302,ENSMUST00000194158,ENSMUST00000192690,ENSMUST00000191769,ENSMUST00000027743,ENSMUST00000192519,ENSMUST00000192091,ENSMUST00000193059,ENSMUST00000195693,ENSMUST00000192311	nonsense_mediated_decay,processed_transcript,retained_intron,protein_coding	59.3835	66.1891	58.7866	46.9151	45.9906	42.3741
ENSMUSG00000103825	Gm38178	ENSMUST00000194502	TEC	0.062707	0	0.0585524	0	0	0
ENSMUSG00000101610	Gm7560	ENSMUST00000187748	processed_pseudogene	0.125414	0.246974	0	0.120915	0	0
ENSMUSG00000104181	Gm8850	ENSMUST00000195316	processed_pseudogene	0.62707	0	0.409867	0.302288	0.220051	0.361554
ENSMUSG00000097628	Gm2383	ENSMUST00000181461	processed_pseudogene	0.313535	0.411624	0.292762	0.24183	0	0
ENSMUSG00000098163	Gm6216	ENSMUST00000182390	processed_pseudogene	0	0	0	0	0	0.0723108
ENSMUSG00000097171	Gm17644	ENSMUST00000181272	lncRNA	0	0	0	0	0	0.0723108
ENSMUSG00000033722	BC034090	ENSMUST00000188492,ENSMUST00000035914,ENSMUST00000186551,ENSMUST00000185937,ENSMUST00000187096,ENSMUST00000186082,ENSMUST00000187781,ENSMUST00000186156,ENSMUST00000190976	processed_transcript,retained_intron,protein_coding	18.0596	15.3947	19.5565	19.2255	16.5038	17.4992
ENSMUSG00000103670	Gm37622	ENSMUST00000192162	lncRNA	0	0	0	0	0	0.0723108
ENSMUSG00000026150	Mff	ENSMUST00000160632,ENSMUST00000188333,ENSMUST00000160044,ENSMUST00000078332,ENSMUST00000162056,ENSMUST00000159279,ENSMUST00000160972,ENSMUST00000162794,ENSMUST00000160786,ENSMUST00000073025,ENSMUST00000161648,ENSMUST00000162003,ENSMUST00000162573,ENSMUST00000160750,ENSMUST00000161572,ENSMUST00000160744	processed_transcript,retained_intron,protein_coding	81.6445	88.9931	81.505	91.5327	101.939	97.7642
ENSMUSG00000101450	Gm28941	ENSMUST00000185536	lncRNA	1.37955	0.329299	1.75657	1.08824	1.26529	2.0247
ENSMUSG00000102280	Gm36999	ENSMUST00000192756	TEC	0	0	0.0585524	0	0	0
ENSMUSG00000100744	Gm17764	ENSMUST00000185925	processed_pseudogene	0	0	0.0585524	0.0604576	0.165038	0
ENSMUSG00000026469	Xpr1	ENSMUST00000027741,ENSMUST00000143529,ENSMUST00000111774,ENSMUST00000139925,ENSMUST00000129271,ENSMUST00000192359,ENSMUST00000111775	processed_transcript,retained_intron,protein_coding	60.5749	65.2835	58.3768	43.469	36.4184	38.7586
ENSMUSG00000018417	Myo1b	ENSMUST00000046390,ENSMUST00000135125,ENSMUST00000136273,ENSMUST00000140731,ENSMUST00000145367,ENSMUST00000114537,ENSMUST00000151525,ENSMUST00000123299,ENSMUST00000126952,ENSMUST00000136701,ENSMUST00000126657,ENSMUST00000140930,ENSMUST00000144694,ENSMUST00000018561,ENSMUST00000114541	processed_transcript,retained_intron,protein_coding	32.0433	32.5183	28.2808	66.5033	65.6852	67.8275
ENSMUSG00000101724	Gm29453	ENSMUST00000186428	lncRNA	0.125414	0	0	0.24183	0.165038	0
ENSMUSG00000100313	Gm28323	ENSMUST00000186817	lncRNA	0.250828	0	0.175657	0.0604576	0.0550127	0.0723108
ENSMUSG00000100696	Gm8419	ENSMUST00000189886	processed_pseudogene	0.188121	0	0	0.423203	0.220051	0.144622
ENSMUSG00000072324	Gm8420	ENSMUST00000097103	processed_pseudogene	0.188121	0.0823248	0.292762	0.302288	0.60514	0.289243
ENSMUSG00000026490	Cdc42bpa	ENSMUST00000097453,ENSMUST00000143161,ENSMUST00000194974,ENSMUST00000143176,ENSMUST00000129754,ENSMUST00000139002,ENSMUST00000212756,ENSMUST00000145274,ENSMUST00000132894,ENSMUST00000145181,ENSMUST00000076687,ENSMUST00000097450,ENSMUST00000152582,ENSMUST00000133890,ENSMUST00000143350,ENSMUST00000135056,ENSMUST00000134959,ENSMUST00000111117	nonsense_mediated_decay,processed_transcript,retained_intron,protein_coding	424.087	424.796	388.261	242.979	235.014	247.086
ENSMUSG00000033701	Acbd6	ENSMUST00000035560,ENSMUST00000097529,ENSMUST00000194476,ENSMUST00000192730,ENSMUST00000080138,ENSMUST00000159339	nonsense_mediated_decay,processed_transcript,retained_intron,protein_coding	31.1654	35.3996	26.29	14.0262	16.2288	17.6438
ENSMUSG00000102194	Gm38169	ENSMUST00000191822	TEC	1.25414	0.411624	0.761182	0.846406	0.495115	0.867729
ENSMUSG00000103636	Gm38331	ENSMUST00000195719	TEC	0	0	0	0	0.0550127	0
ENSMUSG00000026468	Lhx4	ENSMUST00000195275,ENSMUST00000027740	protein_coding	0.376242	0.246974	0.0585524	0.181373	0.0550127	0
ENSMUSG00000062939	Stat4	ENSMUST00000168302,ENSMUST00000187554,ENSMUST00000027277,ENSMUST00000187053	retained_intron,protein_coding	0.250828	0.0823248	0	0.0604576	0.0550127	0
ENSMUSG00000101628	Gm28177	ENSMUST00000185516	lncRNA	0	0	0.0585524	0	0	0
ENSMUSG00000078291	Gm3940	ENSMUST00000105087	processed_pseudogene	0.815191	0.493949	0.292762	0.362745	0.550127	0.0723108
ENSMUSG00000109599	Gm31812	ENSMUST00000210323	lncRNA	0.062707	0	0	0.24183	0.0550127	0.289243
ENSMUSG00000033684	Qsox1	ENSMUST00000130701,ENSMUST00000035325,ENSMUST00000132495,ENSMUST00000111764,ENSMUST00000194632,ENSMUST00000151368,ENSMUST00000195419,ENSMUST00000140809	processed_transcript,retained_intron,protein_coding	196.022	175.763	183.386	142.075	149.36	125.748
ENSMUSG00000102299	Gm37539	ENSMUST00000192644	TEC	0.062707	0	0.117105	0	0	0.0723108
ENSMUSG00000102558	Gm37571	ENSMUST00000195048	lncRNA	0.125414	0	0.0585524	0	0	0.0723108
ENSMUSG00000016918	Sulf1	ENSMUST00000186674,ENSMUST00000088585,ENSMUST00000177608,ENSMUST00000189447,ENSMUST00000186405,ENSMUST00000189541,ENSMUST00000180062,ENSMUST00000186051,ENSMUST00000185780,ENSMUST00000187376	retained_intron,protein_coding	406.278	379.929	394.936	286.871	279.85	264.947
ENSMUSG00000033671	Cep350	ENSMUST00000132189,ENSMUST00000124495,ENSMUST00000138762,ENSMUST00000146987,ENSMUST00000129865,ENSMUST00000192899	processed_transcript,retained_intron,protein_coding	188.372	154.935	147.142	127.747	116.902	141.006
ENSMUSG00000102837	Gm37383	ENSMUST00000191750	TEC	0	0.0823248	0.175657	0.48366	0	0
ENSMUSG00000102833	Gm9694	ENSMUST00000193347	TEC	0.188121	0	0.175657	0.181373	0.165038	0.361554
ENSMUSG00000026489	Coq8a	ENSMUST00000160102,ENSMUST00000161379,ENSMUST00000159591,ENSMUST00000162725,ENSMUST00000160482,ENSMUST00000161743,ENSMUST00000160169,ENSMUST00000161300,ENSMUST00000160879,ENSMUST00000170472,ENSMUST00000161746,ENSMUST00000159914,ENSMUST00000160121,ENSMUST00000161632,ENSMUST00000161814,ENSMUST00000027766,ENSMUST00000162769	nonsense_mediated_decay,retained_intron,protein_coding	0.62707	0.493949	0.468419	8.52452	11.4426	9.97889
ENSMUSG00000104520	Gm37336	ENSMUST00000193705,ENSMUST00000192794	lncRNA	0	0	0	0	0.0550127	0
ENSMUSG00000025938	Slco5a1	ENSMUST00000115403,ENSMUST00000191566,ENSMUST00000133201,ENSMUST00000136197,ENSMUST00000115402,ENSMUST00000147606,ENSMUST00000146763,ENSMUST00000188454	processed_transcript,protein_coding	0.689777	0.411624	1.2296	0.362745	0.440102	0.144622
ENSMUSG00000026159	Agfg1	ENSMUST00000187899,ENSMUST00000186302,ENSMUST00000063380,ENSMUST00000186043,ENSMUST00000189220,ENSMUST00000190052,ENSMUST00000113444,ENSMUST00000190046	protein_coding	106.79	105.376	105.98	79.4412	79.8235	78.3849
ENSMUSG00000113880	A030005L19Rik	ENSMUST00000220768	protein_coding	0.188121	0.411624	0.292762	0	0	0.0723108
ENSMUSG00000101784	Gm7553	ENSMUST00000185805	processed_pseudogene	0.062707	0.246974	0	0.24183	0.165038	0.144622
ENSMUSG00000038496	Slc19a3	ENSMUST00000164473,ENSMUST00000142805,ENSMUST00000045560	processed_transcript,protein_coding	0.188121	0	0	0.0604576	0	0.0723108
ENSMUSG00000100432	Gm7539	ENSMUST00000189789	processed_pseudogene	0.125414	0.0823248	0.585524	30.7729	28.1115	23.9349
ENSMUSG00000101315	Krtap28-13	ENSMUST00000188005	protein_coding	0	0	0.0585524	0	0	0
ENSMUSG00000026166	Ccl20	ENSMUST00000186832,ENSMUST00000027351,ENSMUST00000113437	protein_coding	0.188121	0.658598	0.468419	0.120915	0	0
ENSMUSG00000101173	Gm29519	ENSMUST00000186994	processed_pseudogene	0	0	0	0.120915	0	0
ENSMUSG00000064302	Clasp1	ENSMUST00000189384,ENSMUST00000189570,ENSMUST00000189738,ENSMUST00000185405,ENSMUST00000191445,ENSMUST00000070989,ENSMUST00000189262,ENSMUST00000192387,ENSMUST00000186349,ENSMUST00000204552,ENSMUST00000187575,ENSMUST00000188710,ENSMUST00000190571,ENSMUST00000190135,ENSMUST00000189216,ENSMUST00000187713,ENSMUST00000204325,ENSMUST00000203009,ENSMUST00000190733,ENSMUST00000188441,ENSMUST00000189676,…	nonsense_mediated_decay,processed_transcript,retained_intron,protein_coding	177.712	173.376	169.919	134.82	126.694	133.703
ENSMUSG00000107722	2900060B14Rik	ENSMUST00000204125,ENSMUST00000203191	lncRNA	1.50497	0.246974	0.644077	0.785948	0.660153	0.578486
ENSMUSG00000053161	Daw1	ENSMUST00000065403,ENSMUST00000113436,ENSMUST00000149342,ENSMUST00000133079,ENSMUST00000065436	nonsense_mediated_decay,retained_intron,protein_coding	0	0	0	0.0604576	0.275064	0
ENSMUSG00000101896	Gm6244	ENSMUST00000178732	processed_pseudogene	0	0	0.117105	0.48366	0.275064	0.578486
ENSMUSG00000026466	Tor1aip1	ENSMUST00000141980,ENSMUST00000124212,ENSMUST00000136397,ENSMUST00000169241,ENSMUST00000123705,ENSMUST00000130995,ENSMUST00000136331,ENSMUST00000097527,ENSMUST00000141878,ENSMUST00000027738	nonsense_mediated_decay,retained_intron,protein_coding	109.925	112.703	112.421	147.275	136.046	144.26
ENSMUSG00000102964	9430034N14Rik	ENSMUST00000193532	TEC	2.57099	1.07022	2.86907	2.35784	2.86066	5.85717
ENSMUSG00000026380	Tfcp2l1	ENSMUST00000027629,ENSMUST00000190652	processed_transcript,protein_coding	0.62707	1.07022	1.1125	4.65523	4.40102	4.98944
ENSMUSG00000101624	Gm28882	ENSMUST00000185504	processed_pseudogene	0	0	0	0.120915	0.165038	0.144622
ENSMUSG00000010609	Psen2	ENSMUST00000136291,ENSMUST00000010753,ENSMUST00000130711,ENSMUST00000149590,ENSMUST00000133340,ENSMUST00000111104,ENSMUST00000130029,ENSMUST00000193897,ENSMUST00000111108,ENSMUST00000128223,ENSMUST00000111105,ENSMUST00000111106	processed_transcript,retained_intron,protein_coding	6.08258	6.25668	5.38682	11.1242	12.3779	10.2681
ENSMUSG00000102923	Gm31728	ENSMUST00000192164	lncRNA	0	0.16465	0	0.181373	0	0
ENSMUSG00000055676	Gm5069	ENSMUST00000192714,ENSMUST00000050581	transcribed_processed_pseudogene,processed_transcript	1.00331	0.823248	0.702629	1.39052	1.21028	0.867729
ENSMUSG00000026163	Sphkap	ENSMUST00000159078,ENSMUST00000160953,ENSMUST00000160567,ENSMUST00000053075,ENSMUST00000160237	retained_intron,protein_coding	0	0.0823248	0.0585524	0	0.110025	0
ENSMUSG00000079140	Gm6374	ENSMUST00000159051	processed_pseudogene	0.125414	0.0823248	0.0585524	0.181373	0.110025	0.144622
ENSMUSG00000038855	Itpkb	ENSMUST00000195043,ENSMUST00000070181	retained_intron,protein_coding	28.8452	28.2374	30.6229	67.4706	66.1803	65.5859
ENSMUSG00000104388	Gm37033	ENSMUST00000193199	TEC	1.19143	0.246974	0.702629	0.665033	0.715165	1.22928
ENSMUSG00000103123	Gm37390	ENSMUST00000192452	TEC	0.062707	0	0	0.24183	0.220051	0
ENSMUSG00000103772	Gm36933	ENSMUST00000194945	TEC	0.376242	0.246974	0.468419	0.24183	0.165038	0.361554
ENSMUSG00000053963	Stum	ENSMUST00000210107,ENSMUST00000136521,ENSMUST00000210737,ENSMUST00000211782,ENSMUST00000211561,ENSMUST00000179826	processed_transcript,protein_coding	0.062707	0	0	0	0.330076	0
ENSMUSG00000045658	Pid1	ENSMUST00000187992,ENSMUST00000175948,ENSMUST00000177458,ENSMUST00000175996,ENSMUST00000176822,ENSMUST00000176720,ENSMUST00000176559,ENSMUST00000168574	processed_transcript,retained_intron,protein_coding	0.250828	0.246974	0.117105	7.19445	7.26168	7.08646
ENSMUSG00000050565	Tor1aip2	ENSMUST00000060404,ENSMUST00000133152,ENSMUST00000097526,ENSMUST00000111754,ENSMUST00000065648,ENSMUST00000125371,ENSMUST00000131359,ENSMUST00000128941,ENSMUST00000111757	processed_transcript,retained_intron,protein_coding	143.097	156.499	141.638	127.324	125.539	123.362
ENSMUSG00000102750	Gm37058	ENSMUST00000193393	TEC	0.062707	0	0.0585524	0.181373	0.275064	0.361554
ENSMUSG00000101934	Gm18304	ENSMUST00000189162	processed_pseudogene	0	0	0	0.0604576	0.0550127	0
ENSMUSG00000015484	Fam163a	ENSMUST00000015628	protein_coding	0	0	0	0	0	0.0723108
ENSMUSG00000048402	Gli2	ENSMUST00000161451,ENSMUST00000161056,ENSMUST00000159678,ENSMUST00000161301,ENSMUST00000162552,ENSMUST00000062483,ENSMUST00000159839,ENSMUST00000162607,ENSMUST00000160991	nonsense_mediated_decay,processed_transcript,protein_coding	23.7659	23.0509	22.4841	22.6111	21.2349	25.3088
ENSMUSG00000097408	Gm26831	ENSMUST00000181458	lncRNA	0.125414	0.0823248	0.526972	0.120915	0.275064	0.144622
ENSMUSG00000096939	Gm8321	ENSMUST00000181691	processed_pseudogene	0.062707	0	0	0	0	0
ENSMUSG00000100767	Gm3508	ENSMUST00000186012	processed_pseudogene	0.062707	0.0823248	0.0585524	2.4183	2.03547	1.95239
ENSMUSG00000101179	Gm29455	ENSMUST00000186697,ENSMUST00000186504	lncRNA	0	0	0	0	0.0550127	0
ENSMUSG00000037035	Inhbb	ENSMUST00000038765	protein_coding	2.57099	1.48185	2.51775	1.26961	0.275064	0.506175
ENSMUSG00000036766	Dner	ENSMUST00000191546,ENSMUST00000191306,ENSMUST00000049126,ENSMUST00000185606	retained_intron,protein_coding	0.188121	0.0823248	0	0.181373	0.495115	0.216932
ENSMUSG00000104396	Gm37959	ENSMUST00000191700	TEC	0.125414	0	0.0585524	0	0	0
ENSMUSG00000005886	Ncoa2	ENSMUST00000145280,ENSMUST00000124088,ENSMUST00000185275,ENSMUST00000146784,ENSMUST00000147927,ENSMUST00000143603,ENSMUST00000081713,ENSMUST00000133232,ENSMUST00000139970,ENSMUST00000068304,ENSMUST00000006037	processed_transcript,retained_intron,protein_coding	83.7765	91.8744	77.4649	126.78	131.645	128.135
ENSMUSG00000004451	Ralb	ENSMUST00000004565,ENSMUST00000142945,ENSMUST00000156213	retained_intron,protein_coding	89.4201	95.9907	87.8287	54.2909	50.0066	49.7498
ENSMUSG00000103506	Gm38376	ENSMUST00000195493	TEC	0.940605	0.329299	0.468419	0.725491	0.495115	1.30159
ENSMUSG00000098447	Gm27184	ENSMUST00000185095	lncRNA	0	0	0	0	0.110025	0.0723108
ENSMUSG00000103495	Gm37409	ENSMUST00000195811	TEC	0.313535	0.329299	0.585524	0.604576	0.330076	0.361554
ENSMUSG00000102639	Gm38223	ENSMUST00000194484	TEC	0.062707	0	0	0.0604576	0	0.289243
ENSMUSG00000098923	Tmem185b	ENSMUST00000183607,ENSMUST00000183952	processed_transcript,protein_coding	14.9243	12.7603	12.823	12.2729	13.148	10.7743
ENSMUSG00000104170	Gm37702	ENSMUST00000194357	TEC	0.250828	0.0823248	0.409867	0	0.330076	0.506175
ENSMUSG00000101731	3830432H09Rik	ENSMUST00000186206,ENSMUST00000188909	lncRNA	0.062707	0.0823248	0	0.0604576	0	0.144622
ENSMUSG00000103085	Gm38120	ENSMUST00000195506	TEC	1.31685	0.329299	0.995391	1.26961	1.10025	1.01235
ENSMUSG00000102664	Gm38380	ENSMUST00000195718	TEC	1.31685	0.329299	0.702629	1.02778	0.990229	1.80777
ENSMUSG00000101476	Gm29570	ENSMUST00000185813	lncRNA	0	0	0	0.24183	0	0
ENSMUSG00000101171	Gm7593	ENSMUST00000187246	processed_pseudogene	0.062707	0.246974	0.0585524	0.181373	0.165038	0.216932
ENSMUSG00000060985	Tdrd5	ENSMUST00000167528,ENSMUST00000148277,ENSMUST00000141760,ENSMUST00000193755,ENSMUST00000121146	processed_transcript,retained_intron,protein_coding	0	0	0	0	0.0550127	0
ENSMUSG00000026602	Nphs2	ENSMUST00000193020,ENSMUST00000027896	protein_coding	0.062707	0	0	0	0.110025	0
ENSMUSG00000026496	Parp1	ENSMUST00000191833,ENSMUST00000194434,ENSMUST00000194608,ENSMUST00000193238,ENSMUST00000192411,ENSMUST00000027777,ENSMUST00000195560,ENSMUST00000191639	nonsense_mediated_decay,retained_intron,protein_coding	135.384	145.221	126.707	54.17	59.2487	56.8363
ENSMUSG00000025935	Tram1	ENSMUST00000027068,ENSMUST00000185447,ENSMUST00000188377	nonsense_mediated_decay,retained_intron,protein_coding	245.498	267.885	257.631	236.026	252.949	229.297
ENSMUSG00000025937	Lactb2	ENSMUST00000156222,ENSMUST00000027071	retained_intron,protein_coding	35.1159	37.7871	36.0683	35.3072	33.3927	36.3723
ENSMUSG00000102982	Gm38319	ENSMUST00000194537	TEC	0.877898	0.411624	0.409867	0.48366	0.110025	0.723108
ENSMUSG00000067813	Xkr9	ENSMUST00000088542	protein_coding	0	0	0	0.0604576	0	0
ENSMUSG00000097711	Gm5523	ENSMUST00000180415	processed_pseudogene	0.815191	0.905572	0.761182	0.0604576	0.110025	0.0723108
ENSMUSG00000102166	Gm36947	ENSMUST00000194709	TEC	0	0	0	0	0.165038	0
ENSMUSG00000104209	Gm37400	ENSMUST00000193148	TEC	0.125414	0	0.0585524	0.120915	0	0
ENSMUSG00000026601	Axdnd1	ENSMUST00000212747,ENSMUST00000178036,ENSMUST00000179985,ENSMUST00000212342,ENSMUST00000177858,ENSMUST00000179744,ENSMUST00000177824,ENSMUST00000027895,ENSMUST00000180173,ENSMUST00000213088,ENSMUST00000179572	processed_transcript,protein_coding	0.501656	0.987897	0.292762	0.846406	0.495115	0.578486
ENSMUSG00000078193	Gm2000	ENSMUST00000102782	protein_coding	24.832	32.5183	24.9433	19.5882	19.0894	16.7761
ENSMUSG00000026600	Soat1	ENSMUST00000051396,ENSMUST00000188027,ENSMUST00000186420,ENSMUST00000187987,ENSMUST00000187507,ENSMUST00000191379,ENSMUST00000187073,ENSMUST00000189661	retained_intron,protein_coding	127.797	120.688	129.635	77.688	75.8075	73.8293
ENSMUSG00000103199	Gm37648	ENSMUST00000192072	TEC	0	0	0.0585524	0	0	0
ENSMUSG00000101523	Csnk2a1-ps3	ENSMUST00000190422	processed_pseudogene	8.40273	9.38502	7.61182	14.8121	15.0735	12.1482
ENSMUSG00000058729	Lin9	ENSMUST00000193162,ENSMUST00000194847,ENSMUST00000193892,ENSMUST00000085804,ENSMUST00000191744,ENSMUST00000192725,ENSMUST00000194373,ENSMUST00000194638,ENSMUST00000192561	nonsense_mediated_decay,processed_transcript,retained_intron,protein_coding	38.5021	42.8912	42.392	9.91504	9.29715	9.11116
ENSMUSG00000104202	Gm8101	ENSMUST00000192796	processed_pseudogene	0.125414	0.329299	0.23421	0.423203	0.330076	0.578486
ENSMUSG00000026499	Acbd3	ENSMUST00000192420,ENSMUST00000027780	retained_intron,protein_coding	104.344	108.669	101.881	86.9984	89.9458	88.7253
ENSMUSG00000103649	Gm37768	ENSMUST00000192748	lncRNA	0	0	0	0.0604576	0	0
ENSMUSG00000103156	Gm38293	ENSMUST00000193209	lncRNA	0	0	0	0	0	0.144622
ENSMUSG00000026596	Abl2	ENSMUST00000166172,ENSMUST00000173929,ENSMUST00000190749,ENSMUST00000027888	protein_coding	152.88	148.514	136.603	59.067	51.2719	48.8821
ENSMUSG00000104293	Gm38043	ENSMUST00000195501	TEC	2.75911	1.3172	1.93223	0.48366	0.495115	1.01235
ENSMUSG00000026219	Trip12	ENSMUST00000186465,ENSMUST00000189496,ENSMUST00000027421,ENSMUST00000186648,ENSMUST00000189670,ENSMUST00000187733,ENSMUST00000185567,ENSMUST00000187818,ENSMUST00000186894,ENSMUST00000185720,ENSMUST00000185672,ENSMUST00000191187,ENSMUST00000190474,ENSMUST00000190067,ENSMUST00000190464,ENSMUST00000189841,ENSMUST00000190125,ENSMUST00000185909	nonsense_mediated_decay,retained_intron,protein_coding	502.534	497.077	470.996	440.433	417.272	459.607
ENSMUSG00000103505	Gm38374	ENSMUST00000194417	TEC	1.25414	0.493949	0.468419	0.423203	2.03547	1.22928
ENSMUSG00000104503	Gm37738	ENSMUST00000192396	TEC	2.25745	0.987897	1.46381	1.63235	1.98046	2.74781
ENSMUSG00000073633	Fbxo36	ENSMUST00000097672,ENSMUST00000151737,ENSMUST00000139562,ENSMUST00000143656	processed_transcript,protein_coding	2.06933	2.22277	2.3421	4.17157	4.29099	4.55558
ENSMUSG00000026220	Slc16a14	ENSMUST00000027422,ENSMUST00000186980	protein_coding	0	0	0	8.58497	7.70178	7.95419
ENSMUSG00000118590	Gm15433	ENSMUST00000239195	protein_coding	0	0	0	0.0604576	0.0550127	0
ENSMUSG00000099693	Gm29284	ENSMUST00000188363	unprocessed_pseudogene	0.062707	0	0	0	0.0550127	0
ENSMUSG00000026104	Stat1	ENSMUST00000186057,ENSMUST00000189336,ENSMUST00000189075,ENSMUST00000189244,ENSMUST00000186857,ENSMUST00000186186,ENSMUST00000070968,ENSMUST00000185743,ENSMUST00000189347,ENSMUST00000188681,ENSMUST00000191435,ENSMUST00000186574	nonsense_mediated_decay,retained_intron,protein_coding	4.20137	6.00971	5.62103	9.79412	7.81181	8.46036
ENSMUSG00000026383	Epb41l5	ENSMUST00000027632,ENSMUST00000187194,ENSMUST00000187239,ENSMUST00000185467,ENSMUST00000191046,ENSMUST00000191162,ENSMUST00000052404,ENSMUST00000189042,ENSMUST00000163147	retained_intron,protein_coding	15.4259	15.8064	12.823	4.8366	5.00616	4.7002
ENSMUSG00000102687	Gm37219	ENSMUST00000192036	TEC	0.062707	0	0	0	0	0
ENSMUSG00000060519	Tor3a	ENSMUST00000188964,ENSMUST00000150557,ENSMUST00000156861,ENSMUST00000190607,ENSMUST00000079625,ENSMUST00000122242,ENSMUST00000152604,ENSMUST00000154353	nonsense_mediated_decay,processed_transcript,protein_coding	15.4886	15.1478	16.3947	37.6046	37.0236	32.6122
ENSMUSG00000060743	H3f3a	ENSMUST00000081026,ENSMUST00000162118,ENSMUST00000161308,ENSMUST00000159685,ENSMUST00000159441,ENSMUST00000159789,ENSMUST00000162814	retained_intron,protein_coding	123.407	145.633	133.031	214.927	203.932	202.615
ENSMUSG00000073485	H3f3aos	ENSMUST00000159740,ENSMUST00000097448	lncRNA	1.12873	1.23487	1.75657	2.53922	2.1455	2.74781
ENSMUSG00000038806	Sde2	ENSMUST00000038091,ENSMUST00000194948	retained_intron,protein_coding	45.0863	51.6176	47.6617	45.8873	45.2755	46.5681
ENSMUSG00000052477	C130026I21Rik	ENSMUST00000064341,ENSMUST00000162421,ENSMUST00000159582,ENSMUST00000161685,ENSMUST00000093506,ENSMUST00000161267,ENSMUST00000159114	processed_transcript,protein_coding	0.188121	0.246974	0.117105	0.181373	0.0550127	0.144622
ENSMUSG00000103979	Gm20305	ENSMUST00000193226	processed_pseudogene	0.125414	0	0	0.0604576	0.110025	0.0723108
ENSMUSG00000064281	Rpl19-ps1	ENSMUST00000121059	processed_pseudogene	4.5149	6.00971	5.26972	5.86438	6.4915	5.71255
ENSMUSG00000118640	Gm7582	ENSMUST00000239185	protein_coding	0	0	0	0.120915	0.0550127	0
ENSMUSG00000089976	Gm2389	ENSMUST00000160487	unprocessed_pseudogene	0	0	0	0	0.0550127	0
ENSMUSG00000033557	Fam20b	ENSMUST00000188941,ENSMUST00000086153,ENSMUST00000190878,ENSMUST00000147931,ENSMUST00000122424	processed_transcript,retained_intron,protein_coding	97.6348	94.7558	93.7424	102.959	101.553	94.8717
ENSMUSG00000102961	Gm19918	ENSMUST00000194858	TEC	0	0.0823248	0	0	0	0
ENSMUSG00000046057	Gm15428	ENSMUST00000121352	processed_pseudogene	0.501656	0.411624	0.702629	0.423203	0.495115	0.289243
ENSMUSG00000101279	Gm18342	ENSMUST00000186987	unprocessed_pseudogene	0.062707	0	0	0	0	0
ENSMUSG00000025932	Eya1	ENSMUST00000027066,ENSMUST00000168081,ENSMUST00000190337,ENSMUST00000185329,ENSMUST00000080664,ENSMUST00000188857,ENSMUST00000185453,ENSMUST00000187790,ENSMUST00000189526	retained_intron,protein_coding	53.0501	49.6418	47.5446	118.497	109.145	119.385
ENSMUSG00000102588	Gm37444	ENSMUST00000193605	TEC	0.501656	0.246974	0.175657	0.725491	0.330076	0.433865
ENSMUSG00000089844	A530032D15Rik	ENSMUST00000160792,ENSMUST00000161724,ENSMUST00000161675	protein_coding	0.062707	0	0.0585524	0.0604576	0	0.0723108
ENSMUSG00000073631	Gm10553	ENSMUST00000097669,ENSMUST00000238757	lncRNA	0	0	0	0.120915	0	0
ENSMUSG00000026520	Pycr2	ENSMUST00000194026,ENSMUST00000027802,ENSMUST00000194253,ENSMUST00000195270	retained_intron,protein_coding	34.8024	32.9299	29.6275	12.4543	13.2031	12.5098
ENSMUSG00000103492	Gm37412	ENSMUST00000194866	TEC	0	0	0.0585524	0.0604576	0	0
ENSMUSG00000081201	Smt3h2-ps4	ENSMUST00000121569	processed_pseudogene	0.313535	1.07022	0.644077	0.604576	0.880204	0.723108
ENSMUSG00000038793	Lefty1	ENSMUST00000132087,ENSMUST00000037361	retained_intron,protein_coding	0.062707	0	0	0.181373	0.495115	0.216932
ENSMUSG00000082193	Rpl5-ps1	ENSMUST00000121367	processed_pseudogene	3.26076	2.14044	1.69802	1.9951	2.47557	1.73546
ENSMUSG00000072109	A530040E14Rik	ENSMUST00000093501,ENSMUST00000162353,ENSMUST00000159087,ENSMUST00000162453,ENSMUST00000161150,ENSMUST00000161666	lncRNA	0.062707	0.0823248	0	0	0.0550127	0.0723108
ENSMUSG00000090128	Gm16038	ENSMUST00000159317	unprocessed_pseudogene	0	0	0	0.0604576	0	0
ENSMUSG00000090186	Gm52951	ENSMUST00000160674	unprocessed_pseudogene	0	0	0	0.0604576	0	0
ENSMUSG00000089716	Gm6264	ENSMUST00000162896,ENSMUST00000160802	transcribed_unprocessed_pseudogene	0	0	0	0.0604576	0	0.0723108
ENSMUSG00000090252	Gm16028	ENSMUST00000162347	lncRNA	0.062707	0	0	0.0604576	0	0
ENSMUSG00000026384	Ptpn4	ENSMUST00000164086,ENSMUST00000168429,ENSMUST00000166624,ENSMUST00000163621,ENSMUST00000168808,ENSMUST00000168303,ENSMUST00000164269,ENSMUST00000163435,ENSMUST00000163179,ENSMUST00000166422,ENSMUST00000064091	nonsense_mediated_decay,retained_intron,protein_coding	40.6968	45.8549	41.0453	43.4085	39.114	42.1572
ENSMUSG00000091876	Gm3851	ENSMUST00000168653	processed_pseudogene	0.62707	0.658598	0.585524	0.906863	0.880204	1.3739
ENSMUSG00000103146	Gm37745	ENSMUST00000193304	TEC	2.32016	1.6465	1.52236	0.665033	0.275064	0.867729
ENSMUSG00000079455	Gm16026	ENSMUST00000094774,ENSMUST00000162923,ENSMUST00000159695,ENSMUST00000163068,ENSMUST00000159849,ENSMUST00000162652	transcribed_unprocessed_pseudogene	0	0.0823248	0.0585524	0.0604576	0.0550127	0
ENSMUSG00000091199	Gm2619	ENSMUST00000162276	lncRNA	0	0	0	0.0604576	0.165038	0
ENSMUSG00000100042	Gm29658	ENSMUST00000185404	processed_pseudogene	0	0	0	0.0604576	0.110025	0.216932
ENSMUSG00000089652	Gm16025	ENSMUST00000161282,ENSMUST00000161923	lncRNA	0.188121	0.16465	0	0	0.165038	0.0723108
ENSMUSG00000089937	Gm7281	ENSMUST00000160010	unprocessed_pseudogene	0.062707	0.16465	0	0.120915	0	0.0723108
ENSMUSG00000118591	Gm52955	ENSMUST00000239361	protein_coding	0	0	0	0	0.0550127	0
ENSMUSG00000036975	Tmem177	ENSMUST00000037906	protein_coding	5.58092	3.78694	4.27433	4.59477	4.23598	3.03705
ENSMUSG00000101751	Gm2427	ENSMUST00000189121	unprocessed_pseudogene	0	0	0	0.120915	0.110025	0
ENSMUSG00000089714	Gm16092	ENSMUST00000161449	lncRNA	0.313535	1.15255	0.819734	0.423203	0.60514	0.433865
ENSMUSG00000118607	Gm7592	ENSMUST00000239236,ENSMUST00000113407	protein_coding	0	0.0823248	0	0.0604576	0	0
ENSMUSG00000073737	Gm10566	ENSMUST00000086739	processed_pseudogene	1.31685	2.05812	0.995391	0.24183	0.715165	0.0723108
ENSMUSG00000092083	Kcnb2	ENSMUST00000170146,ENSMUST00000175681	protein_coding	0.125414	0	0	0.0604576	0.0550127	0.0723108
ENSMUSG00000026519	Tmem63a	ENSMUST00000027800,ENSMUST00000161942,ENSMUST00000160508,ENSMUST00000161847,ENSMUST00000161523,ENSMUST00000159436,ENSMUST00000162283,ENSMUST00000160536	nonsense_mediated_decay,retained_intron,protein_coding	63.4595	57.298	64.8175	38.6928	43.295	41.5787
ENSMUSG00000101652	Gm6060	ENSMUST00000188671	processed_pseudogene	0.188121	0.0823248	0.175657	0.120915	0.0550127	0.216932
ENSMUSG00000100814	Gm28669	ENSMUST00000188400	processed_pseudogene	0.062707	0	0	0	0.0550127	0
ENSMUSG00000085563	2210411M09Rik	ENSMUST00000128545	lncRNA	0.125414	0	0.0585524	0.0604576	0	0
ENSMUSG00000036962	Cfap221	ENSMUST00000174458,ENSMUST00000174370,ENSMUST00000037840	protein_coding	0	0	0.0585524	0	0.0550127	0
ENSMUSG00000070034	Sp110	ENSMUST00000093508,ENSMUST00000152399,ENSMUST00000143363,ENSMUST00000130727,ENSMUST00000128339,ENSMUST00000131950,ENSMUST00000150114,ENSMUST00000151690,ENSMUST00000186740	processed_transcript,retained_intron,protein_coding	0.250828	0.16465	0.0585524	0.423203	0.110025	0.361554
ENSMUSG00000025925	Terf1	ENSMUST00000186565,ENSMUST00000027057,ENSMUST00000188684,ENSMUST00000188371	processed_transcript,retained_intron,protein_coding	41.1358	40.8331	39.9913	11.366	13.093	11.7143
ENSMUSG00000104379	Gm37509	ENSMUST00000194867	TEC	0.313535	0.0823248	0.351315	0.423203	0.440102	0.216932
ENSMUSG00000038776	Ephx1	ENSMUST00000147585,ENSMUST00000111068,ENSMUST00000154133,ENSMUST00000036928	protein_coding	37.0598	35.5643	40.167	78.5344	82.4641	75.854
ENSMUSG00000050777	Tmem37	ENSMUST00000056089	protein_coding	0.877898	0.740923	1.17105	0.906863	0.495115	0.433865
ENSMUSG00000103516	Gm37431	ENSMUST00000195102	unprocessed_pseudogene	0	0	0	0	0	0.0723108
ENSMUSG00000032719	Sbspon	ENSMUST00000040695	protein_coding	0.188121	0.0823248	0.175657	0.544118	0.165038	0.216932
ENSMUSG00000100652	Gm7634	ENSMUST00000185778	processed_pseudogene	0.062707	0.0823248	0	0.48366	0.330076	0.361554
ENSMUSG00000038768	9130409I23Rik	ENSMUST00000036819	protein_coding	0.125414	0.16465	0.117105	0.181373	0.0550127	0.216932
ENSMUSG00000070031	Sp140	ENSMUST00000162925,ENSMUST00000160119,ENSMUST00000159234,ENSMUST00000113385,ENSMUST00000161497,ENSMUST00000080204	nonsense_mediated_decay,processed_transcript,retained_intron,protein_coding	0	0	0.0585524	0.24183	0.165038	0.0723108
ENSMUSG00000067795	4930444P10Rik	ENSMUST00000151004,ENSMUST00000145070,ENSMUST00000115367	protein_coding	0	0	0	0	0.165038	0
ENSMUSG00000090246	Gm17017	ENSMUST00000161540	lncRNA	0.250828	0.16465	0.175657	0.0604576	0	0.144622
ENSMUSG00000043716	Rpl7	ENSMUST00000149566,ENSMUST00000151017,ENSMUST00000140597,ENSMUST00000141217,ENSMUST00000058437,ENSMUST00000125005	processed_transcript,retained_intron,protein_coding	725.52	799.62	740.22	629.484	624.89	548.188
ENSMUSG00000026516	Nvl	ENSMUST00000191728,ENSMUST00000191721,ENSMUST00000193758,ENSMUST00000195209,ENSMUST00000027797	processed_transcript,retained_intron,protein_coding	103.153	110.891	117.925	62.8154	62.2194	67.9721
ENSMUSG00000025921	Rdh10	ENSMUST00000027053,ENSMUST00000152626	retained_intron,protein_coding	43.4559	46.1019	46.1393	14.5703	15.9537	12.799
ENSMUSG00000104165	Gm38249	ENSMUST00000192560	TEC	0	0	0	0.120915	0.0550127	0
ENSMUSG00000100868	Gm28095	ENSMUST00000186343	lncRNA	0	0	0	0.120915	0	0
ENSMUSG00000062169	Cnih4	ENSMUST00000111057,ENSMUST00000193907,ENSMUST00000075968,ENSMUST00000111059,ENSMUST00000134115	processed_transcript,retained_intron,protein_coding	50.291	53.0995	53.2827	24.4853	26.7912	26.1042
ENSMUSG00000026103	Gls	ENSMUST00000147825,ENSMUST00000142976,ENSMUST00000114512,ENSMUST00000114509,ENSMUST00000114513,ENSMUST00000151694,ENSMUST00000145514,ENSMUST00000148917,ENSMUST00000123324,ENSMUST00000129107,ENSMUST00000136654,ENSMUST00000114510,ENSMUST00000139273,ENSMUST00000156887,ENSMUST00000155587,ENSMUST00000126221,ENSMUST00000138906	processed_transcript,retained_intron,protein_coding	342.631	360.335	355.355	263.958	280.675	300.524
ENSMUSG00000002881	Nab1	ENSMUST00000168082,ENSMUST00000167732,ENSMUST00000186764,ENSMUST00000069792,ENSMUST00000170269	processed_transcript,retained_intron,protein_coding	118.203	147.032	123.838	61.9085	63.0446	64.3566
ENSMUSG00000097833	Gm5976	ENSMUST00000180794	processed_pseudogene	0	0.0823248	0.175657	0.24183	0	0.144622
ENSMUSG00000101501	Rps27a-ps1	ENSMUST00000191424	processed_pseudogene	0.188121	0.16465	0.0585524	0.0604576	0.165038	0.144622
ENSMUSG00000100120	Gm53065	ENSMUST00000189527	lncRNA	0	0	0	0	0	0.0723108
ENSMUSG00000099878	Gm28178	ENSMUST00000188544	lncRNA	0	0	0	0.0604576	0	0
ENSMUSG00000100007	Gm5527	ENSMUST00000179821	processed_pseudogene	0.752484	1.23487	1.28815	1.08824	1.10025	0.650797
ENSMUSG00000058665	En1	ENSMUST00000079721	protein_coding	5.45551	4.28089	4.04012	9.43138	9.62723	11.642
ENSMUSG00000099957	2610027F03Rik	ENSMUST00000186982	lncRNA	0	0	0	0	0	0.0723108
ENSMUSG00000101386	Gm29346	ENSMUST00000188147	lncRNA	0	0	0.0585524	0	0	0
ENSMUSG00000101922	Gm29345	ENSMUST00000189213	lncRNA	0	0	0	0	0	0.0723108
ENSMUSG00000100761	Gm29344	ENSMUST00000068143	processed_pseudogene	0	0	0	0	0.0550127	0
ENSMUSG00000099336	Gm29348	ENSMUST00000189555	lncRNA	0	0	0	0.0604576	0	0
ENSMUSG00000102360	Gm37043	ENSMUST00000194609	TEC	0	0	0.0585524	0	0	0
ENSMUSG00000097881	Celrr	ENSMUST00000185678,ENSMUST00000190612,ENSMUST00000181183,ENSMUST00000181433	lncRNA	0	0	0	0	0.275064	0
ENSMUSG00000104332	Gm38283	ENSMUST00000193041	TEC	0.188121	0.246974	0.175657	0	0	0.216932
ENSMUSG00000043015	Nemp2	ENSMUST00000188507,ENSMUST00000165859,ENSMUST00000191076,ENSMUST00000185790,ENSMUST00000190108,ENSMUST00000185483,ENSMUST00000190452,ENSMUST00000186903	nonsense_mediated_decay,processed_transcript,retained_intron,protein_coding	2.94723	2.63439	4.15722	3.38562	4.12595	5.78486
ENSMUSG00000038733	Wdr26	ENSMUST00000162819,ENSMUST00000159673,ENSMUST00000036329,ENSMUST00000159290,ENSMUST00000159625,ENSMUST00000237749,ENSMUST00000159698,ENSMUST00000162963,ENSMUST00000161531	nonsense_mediated_decay,processed_transcript,retained_intron,protein_coding	227.814	249.609	228.237	242.979	249.923	240.506
ENSMUSG00000003721	Insig2	ENSMUST00000159085,ENSMUST00000159125,ENSMUST00000162582,ENSMUST00000160968,ENSMUST00000162019,ENSMUST00000161068,ENSMUST00000162790,ENSMUST00000159192,ENSMUST00000003818,ENSMUST00000160688,ENSMUST00000186915,ENSMUST00000071064,ENSMUST00000161818,ENSMUST00000159528	retained_intron,protein_coding	18.6867	21.0751	20.2591	18.9232	19.5295	17.7161
ENSMUSG00000104253	Gm37174	ENSMUST00000194699	TEC	1.00331	0.493949	0.819734	1.20915	1.70539	2.38626
ENSMUSG00000054135	A430110L20Rik	ENSMUST00000181680,ENSMUST00000066988	lncRNA	0.940605	0.576273	0.995391	0.120915	0.330076	0.289243
ENSMUSG00000101791	2210011K15Rik	ENSMUST00000190690	lncRNA	0	0.0823248	0	0.120915	0.0550127	0.0723108
ENSMUSG00000081214	Rpl35a-ps2	ENSMUST00000117444	processed_pseudogene	9.0298	10.3729	8.95852	6.71079	8.08687	7.88187
ENSMUSG00000103260	Gm8146	ENSMUST00000192106	processed_pseudogene	0	0.0823248	0.351315	0.181373	0.220051	0.0723108
ENSMUSG00000041439	Mfsd6	ENSMUST00000188126,ENSMUST00000149887,ENSMUST00000156876,ENSMUST00000147758,ENSMUST00000147421,ENSMUST00000087701	processed_transcript,retained_intron,protein_coding	1.69309	1.23487	1.28815	0.725491	1.04524	0.650797
ENSMUSG00000100302	Gm29670	ENSMUST00000190228	lncRNA	0.062707	0.0823248	0	0	0.0550127	0
ENSMUSG00000026514	Cnih3	ENSMUST00000161880,ENSMUST00000209607,ENSMUST00000027795,ENSMUST00000162685	protein_coding	0	0	0	0.120915	0.275064	0.144622
ENSMUSG00000102276	2900069G24Rik	ENSMUST00000192780	TEC	0	0	0	0	0	0.0723108
ENSMUSG00000089888	Gm16547	ENSMUST00000159474	processed_pseudogene	0.062707	0.16465	0.0585524	0.0604576	0	0
ENSMUSG00000089927	Gm16539	ENSMUST00000160086	unprocessed_pseudogene	0.062707	0	0	0	0	0
ENSMUSG00000026102	Inpp1	ENSMUST00000162351,ENSMUST00000162576,ENSMUST00000159607,ENSMUST00000177279,ENSMUST00000159725,ENSMUST00000027271	nonsense_mediated_decay,retained_intron,protein_coding	19.5646	19.3463	19.2052	23.8203	22.9403	24.5134
ENSMUSG00000050625	Ccdc121	ENSMUST00000058825	protein_coding	0	0	0	0.181373	0.165038	0.144622
ENSMUSG00000041426	Hibch	ENSMUST00000159352,ENSMUST00000159431,ENSMUST00000161125,ENSMUST00000186922,ENSMUST00000162609,ENSMUST00000161552,ENSMUST00000044478	processed_transcript,retained_intron,protein_coding	18.9375	20.2519	15.9848	19.1046	20.2997	18.2946
ENSMUSG00000026339	Ccdc93	ENSMUST00000152959,ENSMUST00000155673,ENSMUST00000112621,ENSMUST00000036025,ENSMUST00000128924,ENSMUST00000156459	processed_transcript,retained_intron,protein_coding	71.7995	67.177	68.9748	77.8693	76.4677	79.2526
ENSMUSG00000083582	Gm15393	ENSMUST00000120499	processed_pseudogene	0	0	0	0.120915	0	0
ENSMUSG00000050534	Htr5b	ENSMUST00000055884	protein_coding	0	0.16465	0	0	0	0
ENSMUSG00000081130	Gm8217	ENSMUST00000119136	processed_pseudogene	0	0	0.117105	0.0604576	0.165038	0
ENSMUSG00000043629	1700019D03Rik	ENSMUST00000190726,ENSMUST00000114492,ENSMUST00000050567,ENSMUST00000190831,ENSMUST00000114493,ENSMUST00000186266,ENSMUST00000191441	protein_coding	0.062707	0	0	0	0	0
ENSMUSG00000047369	Dnah14	ENSMUST00000097446,ENSMUST00000195808,ENSMUST00000194470,ENSMUST00000193365,ENSMUST00000208001,ENSMUST00000195458,ENSMUST00000160345,ENSMUST00000192602,ENSMUST00000238412,ENSMUST00000160793	processed_transcript,retained_intron,protein_coding	0	0.16465	0.292762	0	0.165038	0.289243
ENSMUSG00000001674	Ddx18	ENSMUST00000131471,ENSMUST00000134417,ENSMUST00000001724,ENSMUST00000148809	processed_transcript,retained_intron,protein_coding	71.3605	76.562	77.6991	28.1128	30.257	26.0319
ENSMUSG00000060715	1700019A02Rik	ENSMUST00000072235,ENSMUST00000190748	protein_coding	0.125414	0	0	0.181373	0.0550127	0.144622
ENSMUSG00000100913	Gm8392	ENSMUST00000185647	processed_pseudogene	0.062707	0	0	0.302288	0.495115	0.289243
ENSMUSG00000026222	Sp100	ENSMUST00000140758,ENSMUST00000129951,ENSMUST00000145440,ENSMUST00000132641,ENSMUST00000066427,ENSMUST00000150967,ENSMUST00000153574,ENSMUST00000147552,ENSMUST00000054279,ENSMUST00000134283,ENSMUST00000141998,ENSMUST00000155094,ENSMUST00000141709	nonsense_mediated_decay,processed_transcript,retained_intron,protein_coding	0	0	0	0.362745	0	0.144622
ENSMUSG00000100405	Gm28911	ENSMUST00000188837	processed_pseudogene	0.313535	0.576273	0.526972	0.0604576	0.330076	0.144622
ENSMUSG00000004880	Lbr	ENSMUST00000194415,ENSMUST00000192075,ENSMUST00000005003,ENSMUST00000193028,ENSMUST00000193030,ENSMUST00000191878,ENSMUST00000195299,ENSMUST00000194302	retained_intron,protein_coding	106.79	107.351	106.214	25.3922	25.966	29.8644
ENSMUSG00000052760	A630001G21Rik	ENSMUST00000159320,ENSMUST00000159122,ENSMUST00000159325,ENSMUST00000162038,ENSMUST00000064788,ENSMUST00000161453	nonsense_mediated_decay,processed_transcript,protein_coding	0.188121	0.16465	0	0.967321	1.48534	1.15697
ENSMUSG00000026098	Pms1	ENSMUST00000126412,ENSMUST00000128337,ENSMUST00000027267,ENSMUST00000133358,ENSMUST00000188890,ENSMUST00000142922,ENSMUST00000135246,ENSMUST00000126590	processed_transcript,retained_intron,protein_coding	12.5414	13.5836	11.8861	12.7565	10.9475	12.799
ENSMUSG00000026097	Ormdl1	ENSMUST00000027266,ENSMUST00000135746	retained_intron,protein_coding	6.70965	9.22037	8.31445	4.89706	4.67608	3.90478
ENSMUSG00000036707	Cab39	ENSMUST00000097666,ENSMUST00000126962,ENSMUST00000130754,ENSMUST00000187623,ENSMUST00000113360	retained_intron,protein_coding	171.566	179.056	169.334	158.822	149.965	146.357
ENSMUSG00000026223	Itm2c	ENSMUST00000139837,ENSMUST00000185569,ENSMUST00000027425	retained_intron,protein_coding	56.5617	53.2641	56.4445	296.605	293.218	262.344
ENSMUSG00000026224	4933407L21Rik	ENSMUST00000188949,ENSMUST00000129392,ENSMUST00000027426	retained_intron,protein_coding	0	0	0.117105	0.0604576	0.110025	0
ENSMUSG00000049608	Gpr55	ENSMUST00000086975	protein_coding	0	0	0	0	0	0.0723108
ENSMUSG00000099342	Gm18180	ENSMUST00000187562	processed_pseudogene	1.44226	1.48185	1.40526	1.14869	0.550127	1.3739
ENSMUSG00000026096	Osgepl1	ENSMUST00000114484,ENSMUST00000135786,ENSMUST00000151296,ENSMUST00000153939,ENSMUST00000135614,ENSMUST00000027265,ENSMUST00000150115	nonsense_mediated_decay,processed_transcript,retained_intron,protein_coding	6.2707	7.3269	8.19734	6.77125	8.80204	9.18347
ENSMUSG00000101838	Gm18800	ENSMUST00000186588,ENSMUST00000188688	transcribed_unprocessed_pseudogene,processed_transcript	0.062707	0	0.0585524	0	0.0550127	0.144622
ENSMUSG00000036815	Dpp10	ENSMUST00000187286,ENSMUST00000187202,ENSMUST00000239072,ENSMUST00000112603,ENSMUST00000140361,ENSMUST00000112606	processed_transcript,protein_coding	0.125414	0	0	0	0.0550127	0
ENSMUSG00000102801	Gm37478	ENSMUST00000193624	TEC	0	0	0	0	0.165038	0
ENSMUSG00000104205	Gm37396	ENSMUST00000191827	TEC	0	0	0	0.0604576	0.0550127	0
ENSMUSG00000102240	Gm37717	ENSMUST00000192647	TEC	0	0	0	0	0.110025	0
ENSMUSG00000026095	Asnsd1	ENSMUST00000154402,ENSMUST00000147021,ENSMUST00000027264,ENSMUST00000136468,ENSMUST00000123519	nonsense_mediated_decay,retained_intron,protein_coding	6.14528	5.43343	4.8013	6.4085	5.55629	4.98944
ENSMUSG00000100267	Gm28779	ENSMUST00000189678	processed_pseudogene	0	0	0	0	0	0.0723108
ENSMUSG00000026226	Spata3	ENSMUST00000125083,ENSMUST00000052854,ENSMUST00000153247,ENSMUST00000152501,ENSMUST00000159876,ENSMUST00000149469,ENSMUST00000130504,ENSMUST00000135440,ENSMUST00000129169,ENSMUST00000113344,ENSMUST00000131151	processed_transcript,protein_coding	0.062707	0	0.175657	0	0	0
ENSMUSG00000025920	Stau2	ENSMUST00000115359,ENSMUST00000151888,ENSMUST00000162751,ENSMUST00000159558,ENSMUST00000054668,ENSMUST00000131257,ENSMUST00000153966,ENSMUST00000027052,ENSMUST00000162627,ENSMUST00000162007,ENSMUST00000149320,ENSMUST00000145092,ENSMUST00000162435,ENSMUST00000128957,ENSMUST00000127420,ENSMUST00000115360,ENSMUST00000144138	nonsense_mediated_decay,processed_transcript,protein_coding	19.69	21.5691	20.4934	20.0115	22.3902	19.8132
ENSMUSG00000089982	Gm7568	ENSMUST00000161626,ENSMUST00000160446,ENSMUST00000159190	lncRNA	0	0	0	0	0.110025	0
ENSMUSG00000025939	Ube2w	ENSMUST00000182554,ENSMUST00000117146,ENSMUST00000182080,ENSMUST00000136455,ENSMUST00000133639,ENSMUST00000132919	nonsense_mediated_decay,processed_transcript,retained_intron,protein_coding	44.8355	53.0995	49.5939	84.9429	89.9458	80.3373
ENSMUSG00000102457	Gm38342	ENSMUST00000195710	TEC	0.250828	0.411624	0.0585524	0.604576	0.715165	0.578486
ENSMUSG00000096141	Dnah7a	ENSMUST00000094964,ENSMUST00000189677	processed_transcript,protein_coding	0.188121	0	0	0.302288	0.165038	0.144622
ENSMUSG00000026229	Psmd1	ENSMUST00000027432,ENSMUST00000139715,ENSMUST00000189234,ENSMUST00000133480,ENSMUST00000147807,ENSMUST00000149946,ENSMUST00000143200,ENSMUST00000127104,ENSMUST00000152184	nonsense_mediated_decay,processed_transcript,retained_intron,protein_coding	298.422	329.299	304.765	139.536	140.558	134.136
ENSMUSG00000026228	Htr2b	ENSMUST00000027431,ENSMUST00000155077	protein_coding	0.313535	0.0823248	0.351315	0.0604576	0.165038	0
ENSMUSG00000103272	Gm37914	ENSMUST00000195317	TEC	2.75911	1.23487	2.28354	0.846406	0.60514	1.66315
ENSMUSG00000026094	Stk17b	ENSMUST00000187066,ENSMUST00000185920,ENSMUST00000027263	retained_intron,protein_coding	50.7926	53.5934	54.3367	86.4543	88.9556	86.8452
ENSMUSG00000026341	Actr3	ENSMUST00000191578,ENSMUST00000188827,ENSMUST00000188497,ENSMUST00000178474,ENSMUST00000027579,ENSMUST00000187460,ENSMUST00000191004,ENSMUST00000188362,ENSMUST00000186008,ENSMUST00000191544,ENSMUST00000189192,ENSMUST00000185280	nonsense_mediated_decay,retained_intron,protein_coding	676.922	774.923	699.877	274.115	284.856	256.703
ENSMUSG00000079658	Eloc	ENSMUST00000186948,ENSMUST00000191535,ENSMUST00000186701,ENSMUST00000187910,ENSMUST00000188641,ENSMUST00000115352,ENSMUST00000186541,ENSMUST00000190986,ENSMUST00000188987,ENSMUST00000185771,ENSMUST00000185393	retained_intron,protein_coding	71.6114	88.6638	82.7346	41.7762	42.5248	38.7586
ENSMUSG00000097744	D030040B21Rik	ENSMUST00000181371	lncRNA	0.062707	0	0.23421	0	0	0
ENSMUSG00000100959	Idi1-ps5	ENSMUST00000186738	processed_pseudogene	0.188121	0	0	0	0	0.0723108
ENSMUSG00000026342	Slc35f5	ENSMUST00000189443,ENSMUST00000027580,ENSMUST00000190037	nonsense_mediated_decay,protein_coding	35.9938	34.9057	34.7216	98.3645	88.6805	86.3391
ENSMUSG00000025940	Tmem70	ENSMUST00000176451,ENSMUST00000177501,ENSMUST00000065373,ENSMUST00000177532	processed_transcript,protein_coding	33.9872	38.9396	36.0097	16.8677	16.0637	16.3422
ENSMUSG00000026343	Gpr39	ENSMUST00000159359,ENSMUST00000027581	processed_transcript,protein_coding	16.4292	17.3705	18.0341	19.1046	20.5748	19.8855
ENSMUSG00000025779	Ly96	ENSMUST00000190366,ENSMUST00000026881,ENSMUST00000191260	retained_intron,protein_coding	3.19806	4.69251	3.6888	6.10621	7.59176	5.56793
ENSMUSG00000100093	Gm29649	ENSMUST00000185649	processed_pseudogene	0.062707	0.0823248	0	0.0604576	0.165038	0.144622
ENSMUSG00000091020	Gm5828	ENSMUST00000071842	processed_pseudogene	0.250828	0.0823248	0.175657	1.5719	1.65038	1.73546
ENSMUSG00000026344	Lypd1	ENSMUST00000162899,ENSMUST00000159529,ENSMUST00000027582,ENSMUST00000159417,ENSMUST00000161361	protein_coding	0	0.329299	0.175657	0.785948	0.60514	0.289243
ENSMUSG00000042686	Jph1	ENSMUST00000186024,ENSMUST00000038382	nonsense_mediated_decay,protein_coding	1.19143	1.39952	0.819734	0.0604576	0.495115	0.361554
ENSMUSG00000100110	Gm28783	ENSMUST00000188872	lncRNA	0	0	0	0.0604576	0	0
ENSMUSG00000025777	Gdap1	ENSMUST00000150457,ENSMUST00000189465,ENSMUST00000189736,ENSMUST00000026879	nonsense_mediated_decay,retained_intron,protein_coding	0.125414	0.0823248	0	0.181373	0.220051	0.0723108
ENSMUSG00000100398	Gm5251	ENSMUST00000188959	processed_pseudogene	0.062707	0	0.0585524	0	0	0
ENSMUSG00000101589	Rbm6-ps1	ENSMUST00000186192	processed_pseudogene	0.438949	0.658598	0.292762	1.45098	1.32031	1.30159
ENSMUSG00000102048	Gm6075	ENSMUST00000186816	processed_pseudogene	0.250828	0.0823248	0.23421	0.24183	0.550127	0.289243
ENSMUSG00000042807	Hecw2	ENSMUST00000097741,ENSMUST00000087659,ENSMUST00000120904,ENSMUST00000146850,ENSMUST00000152870,ENSMUST00000150677	processed_transcript,retained_intron,protein_coding	4.32678	5.59808	4.27433	7.5572	9.46219	8.24343
ENSMUSG00000067780	Pi15	ENSMUST00000088476	protein_coding	0.062707	0.0823248	0.0585524	18.1977	16.9439	15.6914
ENSMUSG00000100053	Gm28154	ENSMUST00000186267	lncRNA	0	0	0	0.120915	0.0550127	0
ENSMUSG00000102868	Gm37633	ENSMUST00000192858	TEC	0.062707	0.16465	0.117105	0.181373	0	0.0723108
ENSMUSG00000085125	Gm16070	ENSMUST00000149914,ENSMUST00000155588,ENSMUST00000127328	lncRNA	0	0	0	0.302288	0.330076	0.216932
ENSMUSG00000025776	Crispld1	ENSMUST00000095075,ENSMUST00000160305,ENSMUST00000159958	protein_coding	0.250828	0	0.117105	8.64543	7.37171	5.49562
ENSMUSG00000099895	Gm28153	ENSMUST00000189853	lncRNA	0	0	0.117105	0	0	0
ENSMUSG00000100554	Gm7690	ENSMUST00000190885	processed_pseudogene	0	0	0	0.0604576	0.440102	0.144622
ENSMUSG00000099591	Gm17969	ENSMUST00000185706	processed_pseudogene	0.062707	0.0823248	0	0.120915	0	0
ENSMUSG00000109887	Gm28756	ENSMUST00000209405,ENSMUST00000191057,ENSMUST00000209898	retained_intron,lncRNA	0	0	0	0	0.0550127	0
ENSMUSG00000102001	Gm28755	ENSMUST00000185773	unprocessed_pseudogene	0	0	0	0	0.0550127	0
ENSMUSG00000025983	Ccdc150	ENSMUST00000161988,ENSMUST00000159682,ENSMUST00000027128,ENSMUST00000163072,ENSMUST00000160472	nonsense_mediated_decay,retained_intron,protein_coding	0.313535	0	0.23421	0.181373	0.440102	0.361554
ENSMUSG00000041303	Gtf3c3	ENSMUST00000190419,ENSMUST00000041638,ENSMUST00000189906	retained_intron,protein_coding	67.9744	73.269	72.7221	59.0066	57.1582	55.3901
ENSMUSG00000049690	Nckap5	ENSMUST00000162646,ENSMUST00000159934,ENSMUST00000094610,ENSMUST00000160693,ENSMUST00000160736,ENSMUST00000162877,ENSMUST00000094609,ENSMUST00000112583,ENSMUST00000161954,ENSMUST00000162664,ENSMUST00000057846,ENSMUST00000162647	processed_transcript,retained_intron,protein_coding	3.44888	2.22277	3.04473	18.8023	14.1383	16.7038
ENSMUSG00000101685	Gm17837	ENSMUST00000186435	processed_pseudogene	0.376242	0.16465	0.23421	2.47876	1.87043	2.53088
ENSMUSG00000101306	Gm5252	ENSMUST00000189030	processed_pseudogene	0	0	0	0	0	0.0723108
ENSMUSG00000104519	Gm37161	ENSMUST00000191994	TEC	0.125414	0	0.0585524	0	0	0.144622
ENSMUSG00000102723	Gm37936	ENSMUST00000194647	TEC	0	0	0.0585524	0.24183	0	0.289243
ENSMUSG00000103824	Gm38177	ENSMUST00000192213	TEC	0.188121	0	0	0.181373	0	0.0723108
ENSMUSG00000022995	Enah	ENSMUST00000195840,ENSMUST00000195788,ENSMUST00000193703,ENSMUST00000111024,ENSMUST00000111025,ENSMUST00000192768,ENSMUST00000177811,ENSMUST00000078719,ENSMUST00000195059,ENSMUST00000111030,ENSMUST00000191649,ENSMUST00000193074,ENSMUST00000195461,ENSMUST00000195703,ENSMUST00000192497,ENSMUST00000192967	retained_intron,protein_coding	104.344	111.797	99.7148	137.722	142.758	150.334
ENSMUSG00000101385	Gm5261	ENSMUST00000185860	processed_pseudogene	0	0	0	0.0604576	0	0
ENSMUSG00000103722	2700078F05Rik	ENSMUST00000194331	TEC	0.940605	1.3172	0.819734	1.51144	1.10025	2.45857
ENSMUSG00000103317	Gm38359	ENSMUST00000191884	TEC	0.62707	0.0823248	0.292762	0.302288	0.550127	0.506175
ENSMUSG00000102950	Gm37018	ENSMUST00000192441	TEC	1.44226	0.493949	1.46381	0.544118	0.495115	1.51853
ENSMUSG00000042596	Tfap2d	ENSMUST00000037294,ENSMUST00000149505	processed_transcript,protein_coding	0	0	0.0585524	0.0604576	0	0
ENSMUSG00000102760	Gm37258	ENSMUST00000191734	TEC	1.12873	0.493949	1.34671	0.604576	0.880204	1.44622
ENSMUSG00000100720	Gm10075	ENSMUST00000162030	processed_pseudogene	3.32347	3.21067	2.51775	1.39052	1.59537	1.30159
ENSMUSG00000073678	Pgap1	ENSMUST00000187949,ENSMUST00000189506,ENSMUST00000097739,ENSMUST00000185817	retained_intron,protein_coding	15.4886	11.4431	12.1789	19.4673	16.8889	19.2347
ENSMUSG00000103379	Gm37177	ENSMUST00000193768	processed_pseudogene	0	0	0	0.0604576	0	0
ENSMUSG00000104136	Gm36955	ENSMUST00000194316	TEC	0.125414	0	0.175657	0.0604576	0.0550127	0.144622
ENSMUSG00000101130	Gm19637	ENSMUST00000185933	processed_pseudogene	0	0.0823248	0	0.24183	0.165038	0
ENSMUSG00000026511	Srp9	ENSMUST00000191799,ENSMUST00000193005,ENSMUST00000027792,ENSMUST00000111018	retained_intron,protein_coding	62.9578	71.9518	65.2274	56.4069	58.6436	54.3777
ENSMUSG00000103018	Gm17968	ENSMUST00000194902	processed_pseudogene	0	0	0	0	0.0550127	0.0723108
ENSMUSG00000091013	Vmn1r1	ENSMUST00000227586,ENSMUST00000227629,ENSMUST00000169123	protein_coding	0	0	0	0.0604576	0.0550127	0
ENSMUSG00000036155	Mgat5	ENSMUST00000038361,ENSMUST00000171405,ENSMUST00000190921,ENSMUST00000189427	retained_intron,protein_coding	43.017	38.9396	39.9328	27.2059	25.6909	26.1042
ENSMUSG00000104039	Gm37772	ENSMUST00000191635	TEC	0.062707	0	0.0585524	0.181373	0	0.361554
ENSMUSG00000038633	Degs1	ENSMUST00000133052,ENSMUST00000035295,ENSMUST00000132551	retained_intron,protein_coding	150.748	153.042	172.32	109.489	103.754	93.2086
ENSMUSG00000104378	Gm37510	ENSMUST00000194151	TEC	0.188121	0.0823248	0.468419	0.120915	0.330076	0.289243
ENSMUSG00000099471	Gm8451	ENSMUST00000170338	processed_pseudogene	11.4754	14.3245	12.4717	7.85948	7.64677	8.17112
ENSMUSG00000100147	1700047M11Rik	ENSMUST00000185216,ENSMUST00000189594	lncRNA	0	0	0	0.0604576	0	0
ENSMUSG00000103390	Gm38301	ENSMUST00000195573	TEC	0	0	0	0	0.0550127	0
ENSMUSG00000026594	Ralgps2	ENSMUST00000189316,ENSMUST00000185198,ENSMUST00000189648,ENSMUST00000190762,ENSMUST00000027886,ENSMUST00000192343,ENSMUST00000171292,ENSMUST00000185970,ENSMUST00000191503,ENSMUST00000172057,ENSMUST00000190648,ENSMUST00000188656,ENSMUST00000063199,ENSMUST00000189208,ENSMUST00000191605	nonsense_mediated_decay,retained_intron,protein_coding	2.44557	2.46974	3.16183	6.58987	6.16143	8.24343
ENSMUSG00000025927	Tfap2b	ENSMUST00000064976,ENSMUST00000187754,ENSMUST00000191068,ENSMUST00000027059,ENSMUST00000186972	retained_intron,protein_coding	0.062707	0	0.0585524	0	0.0550127	0.216932
ENSMUSG00000101117	Gm28341	ENSMUST00000190883	processed_pseudogene	0	0.16465	0	0.120915	0.0550127	0
ENSMUSG00000100204	Gm4849	ENSMUST00000188428	processed_pseudogene	0.313535	0.658598	0.351315	0.785948	0.715165	0.795419
ENSMUSG00000101964	Gm28693	ENSMUST00000189622,ENSMUST00000190758	transcribed_processed_pseudogene,processed_transcript	0	0	0	0	0.0550127	0
ENSMUSG00000047539	Fbxo28	ENSMUST00000195061,ENSMUST00000051431,ENSMUST00000192544,ENSMUST00000193700,ENSMUST00000194213	nonsense_mediated_decay,retained_intron,protein_coding	30.7264	32.8476	25.7631	23.5784	25.4159	23.8626
ENSMUSG00000097260	Gm5706	ENSMUST00000181525	processed_pseudogene	0.062707	0	0	1.02778	1.32031	0.795419
ENSMUSG00000073482	Gm10517	ENSMUST00000097444,ENSMUST00000192970	TEC	0.062707	0	0.0585524	0.24183	0.110025	0
ENSMUSG00000033544	Angptl1	ENSMUST00000111720,ENSMUST00000027885	protein_coding	0	0	0	5.19935	5.83135	4.98944
ENSMUSG00000103303	Gm37802	ENSMUST00000194998	TEC	0.062707	0	0	0.0604576	0.0550127	0
ENSMUSG00000102960	Gm37943	ENSMUST00000194053	TEC	0	0	0.0585524	0.0604576	0.275064	0.0723108
ENSMUSG00000101905	4930439D14Rik	ENSMUST00000186765	lncRNA	0	0	0	0	0	0.0723108
ENSMUSG00000026348	Acmsd	ENSMUST00000038006,ENSMUST00000186537	processed_transcript,protein_coding	0	0	0	0	0.110025	0
ENSMUSG00000102014	2900009J06Rik	ENSMUST00000185310,ENSMUST00000188163	lncRNA	0.188121	0.16465	0.175657	0.0604576	0	0.0723108
ENSMUSG00000026510	Trp53bp2	ENSMUST00000191626,ENSMUST00000191804,ENSMUST00000117245	retained_intron,protein_coding	41.951	45.2786	45.7295	42.4412	34.548	40.4217
ENSMUSG00000062590	Armc9	ENSMUST00000123618,ENSMUST00000153653,ENSMUST00000113309,ENSMUST00000155168,ENSMUST00000135973,ENSMUST00000134858,ENSMUST00000027434,ENSMUST00000156675,ENSMUST00000150059,ENSMUST00000186509,ENSMUST00000126579,ENSMUST00000153389,ENSMUST00000131412	nonsense_mediated_decay,processed_transcript,retained_intron,protein_coding	9.28063	8.56178	11.6519	15.5376	19.8596	16.993
ENSMUSG00000043760	Pkhd1	ENSMUST00000128051,ENSMUST00000132647,ENSMUST00000088448,ENSMUST00000147480	processed_transcript,retained_intron,protein_coding	0.125414	0.0823248	0.0585524	0.665033	0.495115	0.361554
ENSMUSG00000091806	Gm5258	ENSMUST00000165437	processed_pseudogene	0.125414	0	0	0	0	0.216932
ENSMUSG00000104095	Gm37315	ENSMUST00000194347	TEC	0	0	0	0	0.0550127	0
ENSMUSG00000090142	Gm15795	ENSMUST00000160969	processed_pseudogene	0.376242	0.411624	0.23421	0.120915	0.330076	0.144622
ENSMUSG00000099906	Gm28653	ENSMUST00000185494,ENSMUST00000227082	lncRNA	0	0	0.0585524	0	0	0.144622
ENSMUSG00000026349	Ccnt2	ENSMUST00000027587,ENSMUST00000112570,ENSMUST00000125760,ENSMUST00000126850,ENSMUST00000143513,ENSMUST00000153359,ENSMUST00000149760	processed_transcript,retained_intron,protein_coding	58.6937	51.7823	66.2228	71.884	86.37	95.6672
ENSMUSG00000041872	Il17f	ENSMUST00000189301,ENSMUST00000190692,ENSMUST00000191111,ENSMUST00000039046	processed_transcript,retained_intron,protein_coding	0.062707	0	0	0	0	0
ENSMUSG00000052331	Ankrd44	ENSMUST00000180327,ENSMUST00000179242,ENSMUST00000044359,ENSMUST00000177704,ENSMUST00000178685,ENSMUST00000179030,ENSMUST00000177919,ENSMUST00000189563,ENSMUST00000178226,ENSMUST00000180189,ENSMUST00000178156,ENSMUST00000179398,ENSMUST00000178935,ENSMUST00000177679,ENSMUST00000178905	processed_transcript,retained_intron,protein_coding	32.0433	30.1309	32.3209	96.4298	91.0461	98.5596
ENSMUSG00000026234	Ncl	ENSMUST00000186050,ENSMUST00000185676,ENSMUST00000185785,ENSMUST00000189504,ENSMUST00000188682,ENSMUST00000027438	retained_intron,protein_coding	2010.07	2121.76	1970.23	619.69	578.294	594.901
ENSMUSG00000101674	4930444A19Rik	ENSMUST00000188243,ENSMUST00000190007	lncRNA	0	0	0	0.0604576	0	0
ENSMUSG00000102503	Gm37370	ENSMUST00000191996	TEC	0.376242	0.16465	0.351315	1.26961	1.76041	3.10936
ENSMUSG00000102642	A130048G24Rik	ENSMUST00000193052	TEC	1.63038	0.576273	0.936839	2.72059	1.92545	2.09701
ENSMUSG00000073627	C130036L24Rik	ENSMUST00000190804,ENSMUST00000137643,ENSMUST00000127284	retained_intron,lncRNA	2.06933	1.48185	2.75196	1.39052	1.32031	0.795419
ENSMUSG00000026509	Capn2	ENSMUST00000192483,ENSMUST00000194940,ENSMUST00000194961,ENSMUST00000068505,ENSMUST00000192230	retained_intron,protein_coding	492.939	570.922	487.742	242.556	244.532	208.906
ENSMUSG00000110510	Gm45908	ENSMUST00000212977	processed_pseudogene	0	0	0	0.181373	0.0550127	0.144622
ENSMUSG00000102234	Gm37885	ENSMUST00000195868,ENSMUST00000192568	lncRNA	0.062707	0.246974	0.526972	0.120915	0.0550127	0.216932
ENSMUSG00000104415	Gm37069	ENSMUST00000192742	TEC	0.062707	0.0823248	0	0	0	0
ENSMUSG00000026237	Nmur1	ENSMUST00000212058,ENSMUST00000212541,ENSMUST00000027440,ENSMUST00000212614	protein_coding	0	0	0	0	0.0550127	0
ENSMUSG00000051590	Map3k19	ENSMUST00000191333,ENSMUST00000187653,ENSMUST00000208183,ENSMUST00000189398,ENSMUST00000238383,ENSMUST00000061512	protein_coding	0.689777	0.658598	0.585524	0	0.440102	0.144622
ENSMUSG00000041859	Mcm3	ENSMUST00000191061,ENSMUST00000053266,ENSMUST00000190421,ENSMUST00000188112,ENSMUST00000185296	retained_intron,protein_coding	201.227	214.703	201.772	45.4641	44.6703	41.7233
ENSMUSG00000099714	Gm20587	ENSMUST00000186367	processed_pseudogene	0	0	0.0585524	0	0.0550127	0
ENSMUSG00000097934	6720483E21Rik	ENSMUST00000181654	lncRNA	0.125414	0.0823248	0.292762	0	0.60514	0.361554
ENSMUSG00000026592	Tex35	ENSMUST00000119526,ENSMUST00000187546,ENSMUST00000027884,ENSMUST00000118207,ENSMUST00000121911,ENSMUST00000148649	nonsense_mediated_decay,protein_coding	0.313535	0	0	0.0604576	0	0
ENSMUSG00000025982	Sf3b1	ENSMUST00000188859,ENSMUST00000188419,ENSMUST00000189051,ENSMUST00000185429,ENSMUST00000191303,ENSMUST00000027127,ENSMUST00000190175,ENSMUST00000187500	nonsense_mediated_decay,processed_transcript,retained_intron,protein_coding	539.28	564.172	526.679	528.218	564.376	572.991
ENSMUSG00000103030	E330011M16Rik	ENSMUST00000193614	TEC	0.188121	0.246974	0.292762	0.48366	0.220051	0.144622
ENSMUSG00000026238	Ptma	ENSMUST00000186255,ENSMUST00000186932,ENSMUST00000188533,ENSMUST00000045897,ENSMUST00000188699	processed_transcript,protein_coding	1106.4	1298.18	1053.3	604.938	583.905	572.774
ENSMUSG00000025931	Paqr8	ENSMUST00000189400,ENSMUST00000167119,ENSMUST00000068880,ENSMUST00000187651	protein_coding	20.6933	18.0291	18.3855	8.88726	9.18713	8.17112
ENSMUSG00000100929	Gm28064	ENSMUST00000185639	processed_pseudogene	0	0	0	0.0604576	0	0
ENSMUSG00000041809	Efhc1	ENSMUST00000160782,ENSMUST00000038447	processed_transcript,protein_coding	0.250828	0.329299	0.409867	1.51144	1.32031	1.08466
ENSMUSG00000026239	Pde6d	ENSMUST00000150653,ENSMUST00000148683,ENSMUST00000146220,ENSMUST00000027444,ENSMUST00000143674	nonsense_mediated_decay,processed_transcript,retained_intron,protein_coding	21.3204	24.2858	19.6736	25.1503	23.5454	20.7532
ENSMUSG00000025981	Coq10b	ENSMUST00000185474,ENSMUST00000027125,ENSMUST00000185918,ENSMUST00000087617	retained_intron,protein_coding	33.8618	37.6224	38.2933	12.0915	11.9928	12.8713
ENSMUSG00000101122	Gm17971	ENSMUST00000190239	processed_pseudogene	1.44226	1.23487	1.63947	1.02778	0.825191	1.01235
ENSMUSG00000041779	Tram2	ENSMUST00000037998,ENSMUST00000187210	processed_transcript,protein_coding	62.2053	52.0293	56.1518	37.6046	33.5578	37.8185
ENSMUSG00000100819	Gm2693	ENSMUST00000189119	unprocessed_pseudogene	0	0	0.0585524	0	0	0
ENSMUSG00000036104	Rab3gap1	ENSMUST00000150945,ENSMUST00000189259,ENSMUST00000131884,ENSMUST00000142662,ENSMUST00000212506,ENSMUST00000186865,ENSMUST00000037649	processed_transcript,retained_intron,protein_coding	92.3674	94.3442	94.7378	110.637	104.634	104.851
ENSMUSG00000025933	Tmem14a	ENSMUST00000027065,ENSMUST00000027064	protein_coding	1.06602	1.56417	1.2296	2.96242	3.74087	2.53088
ENSMUSG00000026240	Cops7b	ENSMUST00000138280,ENSMUST00000127219,ENSMUST00000122884,ENSMUST00000149542,ENSMUST00000027446,ENSMUST00000121534	nonsense_mediated_decay,processed_transcript,protein_coding	32.733	31.3657	29.4519	22.4902	19.8596	19.2347
ENSMUSG00000070565	Rasal2	ENSMUST00000143358,ENSMUST00000128538,ENSMUST00000129880,ENSMUST00000143080,ENSMUST00000078308,ENSMUST00000134543,ENSMUST00000132699	processed_transcript,retained_intron,protein_coding	108.483	106.281	96.3188	39.5392	37.9038	37.6016
ENSMUSG00000102326	Gm37788	ENSMUST00000193958	TEC	0.501656	0.0823248	0.292762	0.120915	0.220051	0.144622
ENSMUSG00000102391	Gm37578	ENSMUST00000192256	TEC	0.188121	0.411624	0.351315	0.0604576	0.330076	0.0723108
ENSMUSG00000087632	Gm6058	ENSMUST00000154261	processed_pseudogene	0.689777	0.16465	0.23421	0	0.0550127	0
ENSMUSG00000103808	Gm37060	ENSMUST00000194997	TEC	1.88121	1.15255	1.58092	0.24183	0.220051	1.01235
ENSMUSG00000025980	Hspd1	ENSMUST00000127861,ENSMUST00000144077,ENSMUST00000027123	protein_coding	897.65	988.638	852.699	280.342	263.346	264.368
ENSMUSG00000049881	2810025M15Rik	ENSMUST00000194868,ENSMUST00000189791,ENSMUST00000187761,ENSMUST00000061537	TEC,transcribed_processed_pseudogene,processed_transcript	22.3864	25.2737	20.3762	4.71569	5.44626	4.41096
ENSMUSG00000073676	Hspe1	ENSMUST00000075242,ENSMUST00000134628	retained_intron,protein_coding	46.9675	48.9009	46.1979	18.6209	18.0442	20.464
ENSMUSG00000100736	Gm5147	ENSMUST00000185999	processed_pseudogene	0.188121	0.0823248	0.0585524	0.665033	0.330076	0.723108
ENSMUSG00000089670	Gm16581	ENSMUST00000160730	processed_pseudogene	0.125414	0.411624	0.0585524	0.0604576	0.0550127	0.144622
ENSMUSG00000025934	Gsta3	ENSMUST00000121676,ENSMUST00000190711,ENSMUST00000124990,ENSMUST00000027067	retained_intron,protein_coding	0	0	0	0.604576	0.495115	0
ENSMUSG00000096375	Gm7094	ENSMUST00000178379	unprocessed_pseudogene	0	0	0.0585524	0.302288	0.440102	0.144622
ENSMUSG00000036086	Zranb3	ENSMUST00000086614,ENSMUST00000124876,ENSMUST00000112538,ENSMUST00000131732,ENSMUST00000127393,ENSMUST00000143389,ENSMUST00000097597	processed_transcript,retained_intron,protein_coding	13.9837	13.0073	13.0572	14.5098	13.8082	13.0159
ENSMUSG00000099760	Gm28800	ENSMUST00000186230	lncRNA	0.125414	0	0	0	0.110025	0
ENSMUSG00000104164	Gm38248	ENSMUST00000193744	TEC	2.50828	0.987897	1.69802	0.967321	0.935216	2.31394
ENSMUSG00000058603	Rpl28-ps1	ENSMUST00000121497	processed_pseudogene	16.3038	23.7095	18.5026	8.94772	10.0123	12.3651
ENSMUSG00000102782	Gm37625	ENSMUST00000194969	TEC	0.313535	0	0.175657	0.24183	0.0550127	0.144622
ENSMUSG00000103999	Gm38026	ENSMUST00000193284	TEC	0.188121	0.658598	0.351315	0	0.0550127	0.144622
ENSMUSG00000025936	Gm4956	ENSMUST00000082032,ENSMUST00000178869,ENSMUST00000179730	transcribed_unprocessed_pseudogene,processed_transcript	0.125414	0	0	0	0	0
ENSMUSG00000033488	Cryzl2	ENSMUST00000193791,ENSMUST00000046743,ENSMUST00000194220,ENSMUST00000195702,ENSMUST00000119891	nonsense_mediated_decay,protein_coding	0	0	0.0585524	0.120915	0	0
ENSMUSG00000087093	Gm15486	ENSMUST00000135147	lncRNA	0.062707	0	0	0.120915	0	0
ENSMUSG00000067750	Khdc1a	ENSMUST00000088407	protein_coding	0	0	0	0	0.0550127	0
ENSMUSG00000025979	Mob4	ENSMUST00000027122,ENSMUST00000161122,ENSMUST00000159311,ENSMUST00000162930,ENSMUST00000159743,ENSMUST00000187422,ENSMUST00000162364,ENSMUST00000162553	nonsense_mediated_decay,retained_intron,protein_coding	61.0139	73.0221	60.0748	58.8857	63.7047	51.4853
ENSMUSG00000061863	Gm6822	ENSMUST00000161440	processed_pseudogene	0	0.0823248	0.117105	0.0604576	0.0550127	0.0723108
ENSMUSG00000053333	Dis3l2	ENSMUST00000189044,ENSMUST00000168237,ENSMUST00000188121,ENSMUST00000186682,ENSMUST00000065694,ENSMUST00000190618	nonsense_mediated_decay,processed_transcript,retained_intron,protein_coding	12.6668	14.9008	13.7598	17.5931	16.3388	18.3669
ENSMUSG00000100768	Gm29055	ENSMUST00000186337	lncRNA	0.125414	0.246974	0.644077	0.423203	0.165038	0.361554
ENSMUSG00000104121	Gm37485	ENSMUST00000192326	TEC	0.313535	0.246974	0.351315	0.423203	0.275064	0.289243
ENSMUSG00000102383	Gm38142	ENSMUST00000194093	TEC	1.00331	0.16465	0.292762	0.120915	0.110025	0.723108
ENSMUSG00000104400	Gm38010	ENSMUST00000192592	TEC	0.376242	0	0.23421	0.181373	0.165038	0.0723108
ENSMUSG00000102293	Gm37541	ENSMUST00000192464	TEC	0	0	0.0585524	0.0604576	0.110025	0.144622
ENSMUSG00000102649	Gm38021	ENSMUST00000195687	TEC	0.188121	0.0823248	0.292762	0.120915	0.110025	0.216932
ENSMUSG00000084106	Gm6136	ENSMUST00000120149	processed_pseudogene	44.3965	54.9106	43.2117	29.3824	27.1213	29.9367
ENSMUSG00000102571	Gm37967	ENSMUST00000195634	TEC	0	0.0823248	0	0.302288	0.220051	0.0723108
ENSMUSG00000102956	Gm37017	ENSMUST00000195266	TEC	0	0	0.0585524	0.0604576	0	0
ENSMUSG00000103984	Gm37447	ENSMUST00000195625	TEC	0.752484	0.329299	0.292762	0.302288	0.715165	0.795419
ENSMUSG00000025978	Rftn2	ENSMUST00000027121,ENSMUST00000114428,ENSMUST00000132055,ENSMUST00000141107,ENSMUST00000133294	nonsense_mediated_decay,processed_transcript,protein_coding	13.5447	12.678	12.4717	28.3546	26.4611	27.1889
ENSMUSG00000097649	Gm10561	ENSMUST00000209801,ENSMUST00000181563	lncRNA	1.06602	1.72882	2.22499	2.53922	1.43033	2.82012
ENSMUSG00000046994	Mars2	ENSMUST00000061334	protein_coding	25.0828	20.9105	23.3624	6.4085	6.43649	5.85717
ENSMUSG00000101940	Akp-ps1	ENSMUST00000212812,ENSMUST00000188050	transcribed_unprocessed_pseudogene,processed_transcript	0	0	0.0585524	0.0604576	0.110025	0
ENSMUSG00000079440	Alpi	ENSMUST00000113270	protein_coding	0	0.0823248	0	0	0	0
ENSMUSG00000100940	Gm29372	ENSMUST00000191416	processed_pseudogene	0	0	0	0	0	0.0723108
ENSMUSG00000028033	Kcnq5	ENSMUST00000174183,ENSMUST00000115300,ENSMUST00000115299,ENSMUST00000134505,ENSMUST00000173058,ENSMUST00000173404,ENSMUST00000029667	nonsense_mediated_decay,processed_transcript,retained_intron,protein_coding	2.94723	1.89347	2.92762	8.16177	7.97685	8.38805
ENSMUSG00000036500	Akp3	ENSMUST00000044878,ENSMUST00000187662	retained_intron,protein_coding	0	0.16465	0	0	0	0
ENSMUSG00000104138	Gm36949	ENSMUST00000192487	TEC	0.062707	0	0.0585524	0.120915	0.275064	0
ENSMUSG00000082935	Gm7658	ENSMUST00000119064	processed_pseudogene	1.56767	2.30509	2.04934	2.66013	3.68585	2.38626
ENSMUSG00000103748	Gm38243	ENSMUST00000194737	TEC	0.438949	0.0823248	0	0.302288	0.165038	0
ENSMUSG00000025977	Boll	ENSMUST00000159398,ENSMUST00000159564,ENSMUST00000174065,ENSMUST00000173983,ENSMUST00000161810,ENSMUST00000087585,ENSMUST00000114423	nonsense_mediated_decay,processed_transcript,protein_coding	0	0	0	0.0604576	0	0.144622
ENSMUSG00000100215	Gm8292	ENSMUST00000162574	processed_pseudogene	3.44888	3.04602	3.10328	22.7925	24.0406	17.0653
ENSMUSG00000101945	Btf3-ps17	ENSMUST00000191444	processed_pseudogene	0.062707	0.0823248	0.117105	0	0.220051	0
ENSMUSG00000101085	Gm8531	ENSMUST00000188319	processed_pseudogene	0	0	0	0.0604576	0	0
ENSMUSG00000038349	Plcl1	ENSMUST00000042986,ENSMUST00000187059	processed_transcript,protein_coding	1.12873	1.97579	0.644077	2.59968	2.42056	2.89243
ENSMUSG00000102145	Gm38056	ENSMUST00000193928	TEC	0.062707	0	0	0	0	0
ENSMUSG00000100309	Gm6644	ENSMUST00000186507	processed_pseudogene	0.250828	0.740923	0.117105	0.544118	0.165038	0.506175
ENSMUSG00000056211	R3hdm1	ENSMUST00000190056,ENSMUST00000185389,ENSMUST00000187557,ENSMUST00000187605,ENSMUST00000191274,ENSMUST00000185471,ENSMUST00000190288,ENSMUST00000185853,ENSMUST00000188381,ENSMUST00000191016,ENSMUST00000187023,ENSMUST00000189317,ENSMUST00000189982,ENSMUST00000036288,ENSMUST00000188570,ENSMUST00000187900	retained_intron,protein_coding	102.651	101.918	106.448	55.9232	61.2292	67.1767
ENSMUSG00000102831	Gm37382	ENSMUST00000193032	TEC	0	0	0	0.0604576	0	0.216932
ENSMUSG00000099950	9130227L01Rik	ENSMUST00000188040,ENSMUST00000189293	lncRNA	0	0	0	0.0604576	0	0
ENSMUSG00000104239	Gm37588	ENSMUST00000195024	TEC	0.752484	0.493949	0.526972	0.362745	0.660153	0.433865
ENSMUSG00000102179	Gm37868	ENSMUST00000195578	TEC	1.50497	0.411624	0.409867	0.48366	0.275064	0.433865
ENSMUSG00000103497	Gm37407	ENSMUST00000194793	TEC	0.250828	0.16465	0.23421	0.302288	0.220051	0.216932
ENSMUSG00000100944	Gm28900	ENSMUST00000185232	processed_pseudogene	0	0	0.0585524	0.181373	0.0550127	0.0723108
ENSMUSG00000101332	Gm28240	ENSMUST00000187560	lncRNA	0	0	0	0	0.165038	0
ENSMUSG00000026247	Ecel1	ENSMUST00000162015,ENSMUST00000160810,ENSMUST00000027463,ENSMUST00000161002,ENSMUST00000159662	processed_transcript,retained_intron,protein_coding	0	0.0823248	0	0	0.275064	0.0723108
ENSMUSG00000026353	Ubxn4	ENSMUST00000027592,ENSMUST00000189895,ENSMUST00000187031,ENSMUST00000190736	retained_intron,protein_coding	216.402	236.601	229.291	223.633	212.954	209.629
ENSMUSG00000036480	Prss56	ENSMUST00000044533	protein_coding	0	0	0	0.0604576	0.110025	0.0723108
ENSMUSG00000026589	Sec16b	ENSMUST00000086130,ENSMUST00000027881,ENSMUST00000155665,ENSMUST00000111700,ENSMUST00000146873	retained_intron,protein_coding	24.0795	23.3802	25.2947	38.5719	40.9845	37.6739
ENSMUSG00000103021	Gm37682	ENSMUST00000191776	processed_pseudogene	0.062707	0.0823248	0	0	0	0
ENSMUSG00000103501	Gm7412	ENSMUST00000191692	processed_pseudogene	0	0	0	0.181373	0.0550127	0.144622
ENSMUSG00000026354	Lct	ENSMUST00000162067,ENSMUST00000073490	retained_intron,protein_coding	0.250828	0.16465	0.644077	0.181373	0.330076	0.650797
ENSMUSG00000102245	Gm37713	ENSMUST00000191746	processed_pseudogene	0	0.246974	0	0.181373	0.220051	0
ENSMUSG00000004031	Brinp2	ENSMUST00000004133,ENSMUST00000192709,ENSMUST00000194578,ENSMUST00000195271	nonsense_mediated_decay,processed_transcript,retained_intron,protein_coding	0.125414	0	0.0585524	0.120915	0.220051	0.0723108
ENSMUSG00000026251	Chrnd	ENSMUST00000073252,ENSMUST00000186373,ENSMUST00000189970	retained_intron,protein_coding	0.062707	0	0	0	0.0550127	0.144622
ENSMUSG00000026355	Mcm6	ENSMUST00000190495,ENSMUST00000027601,ENSMUST00000188755,ENSMUST00000191454	retained_intron,protein_coding	151.249	171.236	153.524	48.2451	48.1361	47.1466
ENSMUSG00000038331	Satb2	ENSMUST00000176759,ENSMUST00000177282,ENSMUST00000042857,ENSMUST00000177424,ENSMUST00000114415	protein_coding	14.4853	13.6659	11.1835	13.603	12.6529	18.15
ENSMUSG00000087022	9130024F11Rik	ENSMUST00000135238,ENSMUST00000195462,ENSMUST00000185204,ENSMUST00000187927,ENSMUST00000187858	TEC,lncRNA	1.44226	1.6465	1.87368	8.58497	6.27145	7.59263
ENSMUSG00000104310	Gm4081	ENSMUST00000195287	TEC	0	0	0	0.423203	0.165038	0.361554
ENSMUSG00000101129	Gm5254	ENSMUST00000188353	processed_pseudogene	0.062707	0	0	0.0604576	0.165038	0.144622
ENSMUSG00000097519	4930558J18Rik	ENSMUST00000181949	lncRNA	2.00662	3.29299	2.81052	0.604576	0.550127	0.867729
ENSMUSG00000038323	1700066M21Rik	ENSMUST00000185952,ENSMUST00000042734,ENSMUST00000187255	processed_transcript,protein_coding	18.7494	24.1212	22.1914	14.0262	14.0833	14.1729
ENSMUSG00000026356	Dars	ENSMUST00000064309,ENSMUST00000186398,ENSMUST00000027602	retained_intron,protein_coding	144.351	158.311	145.327	138.266	138.247	126.978
ENSMUSG00000026253	Chrng	ENSMUST00000189392,ENSMUST00000186038,ENSMUST00000185763,ENSMUST00000027470,ENSMUST00000188796	retained_intron,protein_coding	0	0	0	0	0.0550127	0
ENSMUSG00000100078	Gm6170	ENSMUST00000187672	processed_pseudogene	16.8682	19.264	17.273	42.8644	41.0945	36.1554
ENSMUSG00000048495	Tyw5	ENSMUST00000161780,ENSMUST00000163039,ENSMUST00000161727,ENSMUST00000161092,ENSMUST00000160837,ENSMUST00000162663,ENSMUST00000097732,ENSMUST00000162686,ENSMUST00000160118,ENSMUST00000079998	nonsense_mediated_decay,processed_transcript,retained_intron,protein_coding	23.0135	23.7919	24.2407	16.8072	16.6689	15.2576
ENSMUSG00000025971	Maip1	ENSMUST00000027114,ENSMUST00000185709	retained_intron,protein_coding	10.4721	10.9492	11.0079	13.8448	15.0735	14.7514
ENSMUSG00000101826	Gm8581	ENSMUST00000188636	processed_pseudogene	0.125414	0	0	0.0604576	0.440102	0.144622
ENSMUSG00000042581	Thsd7b	ENSMUST00000148051,ENSMUST00000190870,ENSMUST00000073527,ENSMUST00000152305,ENSMUST00000140629,ENSMUST00000140834,ENSMUST00000040311,ENSMUST00000143130,ENSMUST00000151700	processed_transcript,retained_intron,protein_coding	0	0	0	0.0604576	0.110025	0
ENSMUSG00000103742	Gm38240	ENSMUST00000195110	TEC	0	0	0	0	0	0.144622
ENSMUSG00000104130	Gm36951	ENSMUST00000193840	TEC	0.062707	0	0	0	0	0
ENSMUSG00000089648	Gm15790	ENSMUST00000161109	processed_pseudogene	0.689777	0.329299	0.526972	1.39052	1.37532	0.578486
ENSMUSG00000094122	Rpl31-ps9	ENSMUST00000086596	processed_pseudogene	1.19143	2.30509	1.52236	18.8023	17.274	15.0406
ENSMUSG00000102800	Gm37479	ENSMUST00000194169	TEC	0.062707	0	0	0	0.0550127	0
ENSMUSG00000103281	Gm37278	ENSMUST00000191619	TEC	0	0.0823248	0	0	0	0
ENSMUSG00000086825	Gm15675	ENSMUST00000130486	lncRNA	0	0	0	0	0.0550127	0
ENSMUSG00000026399	Cd55	ENSMUST00000027650,ENSMUST00000140400,ENSMUST00000133057,ENSMUST00000122830,ENSMUST00000140725	processed_transcript,retained_intron,protein_coding	0.188121	0	0	0	0.110025	0
ENSMUSG00000085526	Gm16083	ENSMUST00000125681	lncRNA	0	0	0	0	0.0550127	0
ENSMUSG00000102743	Gm38108	ENSMUST00000193891	lncRNA	0	0	0	0	0.110025	0
ENSMUSG00000103751	Gm37283	ENSMUST00000193111	TEC	0	0	0	0.181373	0	0
ENSMUSG00000039384	Dusp10	ENSMUST00000048655,ENSMUST00000139839	protein_coding	23.3897	22.4747	23.7137	14.8121	15.4586	17.0653
ENSMUSG00000044854	1700056E22Rik	ENSMUST00000193919,ENSMUST00000050306	processed_transcript,protein_coding	0.376242	1.15255	0.761182	0.24183	0.550127	0.506175
ENSMUSG00000102682	Gm37223	ENSMUST00000191890,ENSMUST00000193894,ENSMUST00000195070,ENSMUST00000194485,ENSMUST00000193592,ENSMUST00000194453	lncRNA	0	0	0	0	0.0550127	0
ENSMUSG00000102794	Gm37712	ENSMUST00000194295	lncRNA	0	0	0	0	0	0.0723108
ENSMUSG00000101574	1700112H15Rik	ENSMUST00000188766	lncRNA	0.062707	0.0823248	0	0.0604576	0.110025	0.0723108
ENSMUSG00000103308	Gm37800	ENSMUST00000192129,ENSMUST00000193667	lncRNA	0.501656	0.0823248	0.468419	0.48366	0.550127	0.216932
ENSMUSG00000102606	Rpl21-ps1	ENSMUST00000193804	processed_pseudogene	0.125414	0.16465	0.117105	9.9755	7.70178	8.09881
ENSMUSG00000103314	Gm38358	ENSMUST00000195144	processed_pseudogene	0.250828	0.0823248	0.585524	1.87418	2.25552	1.15697
ENSMUSG00000092578	4930488B22Rik	ENSMUST00000172500	lncRNA	0.062707	0	0.0585524	0.0604576	0	0
ENSMUSG00000042554	Zp3r	ENSMUST00000142416,ENSMUST00000039862,ENSMUST00000128128	protein_coding	0	0	0	0.0604576	0	0
ENSMUSG00000039377	Hlx	ENSMUST00000174257,ENSMUST00000048572	protein_coding	11.6008	14.5715	10.8322	31.4379	28.5516	28.3458
ENSMUSG00000102158	Gm34342	ENSMUST00000192139	lncRNA	0.376242	0.246974	0.409867	0.181373	0.825191	0.433865
ENSMUSG00000026254	Eif4e2	ENSMUST00000123735,ENSMUST00000113231,ENSMUST00000113232,ENSMUST00000050876,ENSMUST00000113230,ENSMUST00000076362,ENSMUST00000113235,ENSMUST00000113233	protein_coding	112.371	135.177	115.583	70.1912	68.986	67.0321
ENSMUSG00000101468	Gm7761	ENSMUST00000190510	processed_pseudogene	0	0	0	0	0.110025	0
ENSMUSG00000026405	C4bp	ENSMUST00000137276,ENSMUST00000171642,ENSMUST00000190624,ENSMUST00000027657	retained_intron,protein_coding	0.062707	0	0	0.0604576	0.0550127	0.0723108
ENSMUSG00000101227	Gm29506	ENSMUST00000191045	lncRNA	0	0	0	0.0604576	0	0
ENSMUSG00000026621	Mtarc1	ENSMUST00000110992,ENSMUST00000048462,ENSMUST00000189492	protein_coding	0	0	0.0585524	0	0.220051	0.144622
ENSMUSG00000073730	Ppp1r14bl	ENSMUST00000073179	protein_coding	0	0	0.117105	0	0	0.144622
ENSMUSG00000101904	Gm29427	ENSMUST00000188520	nonsense_mediated_decay	0	0	0	0	0.110025	0.0723108
ENSMUSG00000102766	Gm6420	ENSMUST00000193885,ENSMUST00000195365	TEC	0	0	0	0	0	0.0723108
ENSMUSG00000100257	C4bp-ps1	ENSMUST00000189393	unprocessed_pseudogene	0	0	0	0.120915	0	0
ENSMUSG00000097970	Gm27028	ENSMUST00000182303	lncRNA	1.19143	0.658598	1.28815	0.24183	1.10025	0.795419
ENSMUSG00000100775	Gm29107	ENSMUST00000190910	lncRNA	0.815191	0.905572	0.995391	0.0604576	0.550127	0.506175
ENSMUSG00000026255	Efhd1	ENSMUST00000150831,ENSMUST00000027472,ENSMUST00000118687	nonsense_mediated_decay,processed_transcript,protein_coding	0.062707	0.16465	0	1.39052	0.825191	0.506175
ENSMUSG00000026158	Ogfrl1	ENSMUST00000186064,ENSMUST00000027343,ENSMUST00000188677,ENSMUST00000189537	processed_transcript,retained_intron,protein_coding	15.4259	16.1357	13.4085	26.1781	25.4159	23.4287
ENSMUSG00000097920	Gm7784	ENSMUST00000180769	processed_pseudogene	0.188121	0	0.117105	0.0604576	0.0550127	0
ENSMUSG00000026156	B3gat2	ENSMUST00000063663,ENSMUST00000144602,ENSMUST00000140583	protein_coding	0.062707	0	0	0.181373	0	0
ENSMUSG00000073481	Mtarc2	ENSMUST00000162501,ENSMUST00000162866,ENSMUST00000161341,ENSMUST00000160982,ENSMUST00000159293,ENSMUST00000161359,ENSMUST00000160318,ENSMUST00000161821,ENSMUST00000162261,ENSMUST00000068725	processed_transcript,retained_intron,protein_coding	24.3303	28.5667	27.5782	39.1765	43.02	38.9755
ENSMUSG00002076207	7SK	ENSMUST00020182104	misc_RNA	0	0	0.117105	0	0.110025	0
ENSMUSG00000039349	C130074G19Rik	ENSMUST00000048308	protein_coding	0.125414	0	0	0.120915	0.165038	0
ENSMUSG00000026587	Astn1	ENSMUST00000192619,ENSMUST00000046110,ENSMUST00000170718,ENSMUST00000194658,ENSMUST00000194041,ENSMUST00000195311,ENSMUST00000194369,ENSMUST00000194217,ENSMUST00000193599,ENSMUST00000192821,ENSMUST00000193042	nonsense_mediated_decay,processed_transcript,retained_intron,protein_coding	0.125414	0	0	0	0	0
ENSMUSG00000102618	Gm37848	ENSMUST00000195288	TEC	0	0	0.0585524	0.0604576	0	0
ENSMUSG00000026620	Mark1	ENSMUST00000192657,ENSMUST00000027929	protein_coding	2.57099	2.14044	2.04934	2.47876	2.31053	2.60319
ENSMUSG00000103478	4930433J02Rik	ENSMUST00000194719	lncRNA	0	0	0	0	0	0.0723108
ENSMUSG00000026155	Smap1	ENSMUST00000129254,ENSMUST00000136506,ENSMUST00000148710,ENSMUST00000141330,ENSMUST00000133398,ENSMUST00000027339,ENSMUST00000149737	processed_transcript,retained_intron,protein_coding	40.7595	40.8331	37.2393	30.5915	30.312	35.36
ENSMUSG00000026154	Sdhaf4	ENSMUST00000027338,ENSMUST00000155767	processed_transcript,protein_coding	7.83837	7.16225	7.20195	15.3562	16.3388	13.5221
ENSMUSG00000102495	Gm26524	ENSMUST00000195143,ENSMUST00000192339	TEC	0	0	0	0	0	0.216932
ENSMUSG00000073530	Pappa2	ENSMUST00000159892,ENSMUST00000160206,ENSMUST00000159860,ENSMUST00000159861,ENSMUST00000177789,ENSMUST00000161589	processed_transcript,retained_intron,protein_coding	0.564363	1.23487	0.878287	128.351	133.516	127.195
ENSMUSG00000047661	1600012P17Rik	ENSMUST00000062159,ENSMUST00000162474	lncRNA	0	0	0	0	0.440102	0
ENSMUSG00000104014	4930562F17Rik	ENSMUST00000195279	lncRNA	0	0	0	0	0	0.0723108
ENSMUSG00000061992	Gm4953	ENSMUST00000077309	processed_pseudogene	0.062707	0.246974	0	0.181373	0.220051	0.289243
ENSMUSG00000038305	Spats2l	ENSMUST00000172287,ENSMUST00000164353,ENSMUST00000167085,ENSMUST00000171699,ENSMUST00000165235,ENSMUST00000172068,ENSMUST00000163239,ENSMUST00000168905,ENSMUST00000170139,ENSMUST00000164302,ENSMUST00000163922,ENSMUST00000167971,ENSMUST00000168016,ENSMUST00000168895,ENSMUST00000169772	retained_intron,protein_coding	15.2378	16.7119	17.7999	111	111.786	113.383
ENSMUSG00000091283	Gm17234	ENSMUST00000172128	lncRNA	0	0	0.175657	0	0	0
ENSMUSG00000054770	Kctd18	ENSMUST00000162410,ENSMUST00000164963,ENSMUST00000160614,ENSMUST00000114410,ENSMUST00000161608,ENSMUST00000160130,ENSMUST00000163006,ENSMUST00000159826,ENSMUST00000189298,ENSMUST00000163061,ENSMUST00000068000	nonsense_mediated_decay,retained_intron,protein_coding	10.5348	8.6441	14.7552	19.8905	23.6005	24.658
ENSMUSG00000026039	Sgo2a	ENSMUST00000027202,ENSMUST00000190746	retained_intron,protein_coding	120.397	117.313	118.627	17.1095	21.3449	17.8608
ENSMUSG00000040782	Cop1	ENSMUST00000193776,ENSMUST00000192215,ENSMUST00000192762,ENSMUST00000192597,ENSMUST00000195800,ENSMUST00000194713,ENSMUST00000194049,ENSMUST00000192044,ENSMUST00000195044,ENSMUST00000192841,ENSMUST00000194798,ENSMUST00000076894,ENSMUST00000195554	nonsense_mediated_decay,retained_intron,protein_coding	152.378	145.715	149.601	170.853	164.103	150.045
ENSMUSG00000103572	Gm37115	ENSMUST00000193750	TEC	2.63369	1.3172	2.69341	1.69281	1.70539	1.66315
ENSMUSG00002074853		ENSMUST00020183439	scaRNA	0.62707	0.493949	0.702629	2.17647	2.42056	1.88008
ENSMUSG00000039318	Rab3gap2	ENSMUST00000193482,ENSMUST00000195042,ENSMUST00000195534,ENSMUST00000194740,ENSMUST00000069652,ENSMUST00000191966	retained_intron,protein_coding	83.2749	87.9228	82.5589	49.6357	54.0775	50.7622
ENSMUSG00000103613	Gm34882	ENSMUST00000193245	lncRNA	0	0	0.0585524	0	0	0
ENSMUSG00000063558	Aox1	ENSMUST00000001027,ENSMUST00000160168	retained_intron,protein_coding	0.877898	0.905572	0.761182	5.01798	9.73725	9.4004
ENSMUSG00000026153	Fam135a	ENSMUST00000188712,ENSMUST00000185807,ENSMUST00000027337,ENSMUST00000187369,ENSMUST00000187752,ENSMUST00000186331,ENSMUST00000186999,ENSMUST00000185525,ENSMUST00000187619	nonsense_mediated_decay,retained_intron,protein_coding	59.7597	60.838	60.7189	64.3268	69.371	77.4448
ENSMUSG00000102398	Gm37580	ENSMUST00000192408	TEC	0.250828	0	0.409867	0.24183	0.110025	0.361554
ENSMUSG00000026409	Pfkfb2	ENSMUST00000191301,ENSMUST00000189534,ENSMUST00000066863,ENSMUST00000171479,ENSMUST00000169659,ENSMUST00000050406,ENSMUST00000186777,ENSMUST00000186867,ENSMUST00000189167,ENSMUST00000185233,ENSMUST00000191347,ENSMUST00000187522,ENSMUST00000187089	nonsense_mediated_decay,retained_intron,protein_coding	3.38618	3.04602	4.15722	7.13399	9.46219	8.7496
ENSMUSG00000015829	Tnr	ENSMUST00000111669,ENSMUST00000192457,ENSMUST00000193325,ENSMUST00000195199,ENSMUST00000192069	retained_intron,protein_coding	0.188121	0	0	0.665033	0.550127	0.723108
ENSMUSG00000103225	Gm37731	ENSMUST00000194545	TEC	0	0	0	0	0.110025	0
ENSMUSG00000046404	Yod1	ENSMUST00000049813	protein_coding	14.2972	15.2301	17.9756	15.9003	18.4843	16.6315
ENSMUSG00000104515	Gm37163	ENSMUST00000195439	TEC	0	0	0	0.120915	0	0
ENSMUSG00000104111	Gm37294	ENSMUST00000193461	lncRNA	0	0	0	0	0.110025	0
ENSMUSG00000042510	AA986860	ENSMUST00000186185,ENSMUST00000190859,ENSMUST00000039323	processed_transcript,retained_intron,protein_coding	1.12873	1.15255	0.702629	1.33007	0.990229	1.30159
ENSMUSG00000100106	Gm28856	ENSMUST00000189150	lncRNA	0.125414	0	0.117105	0	0.0550127	0
ENSMUSG00000090394	4930523C07Rik	ENSMUST00000097513,ENSMUST00000060298,ENSMUST00000163892,ENSMUST00000168250,ENSMUST00000165923,ENSMUST00000191933	processed_transcript,retained_intron,protein_coding	13.3566	14.0775	14.1111	28.2337	28.8817	26.6104
ENSMUSG00000064294	Aox3	ENSMUST00000162011,ENSMUST00000040999,ENSMUST00000159014,ENSMUST00000161549,ENSMUST00000160815	retained_intron,protein_coding	0.062707	0	0.0585524	0	0.275064	0
ENSMUSG00000026729	4930562F07Rik	ENSMUST00000169600,ENSMUST00000028061,ENSMUST00000164249	lncRNA	0	0	0.175657	0.0604576	0.0550127	0.0723108
ENSMUSG00000026415	Fcamr	ENSMUST00000112477,ENSMUST00000027670	protein_coding	0	0	0	0.0604576	0.110025	0.0723108
ENSMUSG00000026618	Iars2	ENSMUST00000027921,ENSMUST00000153211,ENSMUST00000110974,ENSMUST00000110975,ENSMUST00000131770	processed_transcript,retained_intron,protein_coding	108.483	109.41	117.281	52.6585	49.0714	48.4482
ENSMUSG00000102526	Gm37785	ENSMUST00000195783	TEC	0.250828	0.0823248	0.644077	0.725491	0.60514	0.433865
ENSMUSG00000026417	Pigr	ENSMUST00000137782,ENSMUST00000133792,ENSMUST00000027675	protein_coding	0	0	0	0	0.165038	0
ENSMUSG00000026725	Tnn	ENSMUST00000039178,ENSMUST00000131919	protein_coding	0.689777	0.16465	0.468419	5.92484	4.12595	5.351
ENSMUSG00000042474	Fcmr	ENSMUST00000145446,ENSMUST00000038829,ENSMUST00000149355,ENSMUST00000126821	processed_transcript,protein_coding	0	0	0	0	0.0550127	0
ENSMUSG00000038242	Aox4	ENSMUST00000161926,ENSMUST00000040442,ENSMUST00000161833,ENSMUST00000159240,ENSMUST00000189059	processed_transcript,retained_intron,protein_coding	0	0	0.0585524	0.302288	0.0550127	0.0723108
ENSMUSG00000089822	Gm15759	ENSMUST00000161126	lncRNA	0	0	0	0	0.0550127	0.0723108
ENSMUSG00000026617	Bpnt1	ENSMUST00000151769,ENSMUST00000137757,ENSMUST00000027916,ENSMUST00000110965,ENSMUST00000210277	processed_transcript,protein_coding	43.1424	50.7121	43.5045	17.1699	13.8082	19.307
ENSMUSG00000058267	Mrps14	ENSMUST00000097193,ENSMUST00000078878,ENSMUST00000135680	nonsense_mediated_decay,protein_coding	32.6703	42.4796	35.9512	30.4102	30.202	28.2012
ENSMUSG00000097261	4930532G15Rik	ENSMUST00000195314,ENSMUST00000180632	lncRNA	0.501656	0.329299	0.819734	0.120915	0.385089	0.795419
ENSMUSG00000014226	Cacybp	ENSMUST00000195654,ENSMUST00000194167,ENSMUST00000014370	retained_intron,protein_coding	240.481	280.563	246.389	103.624	101.498	102.031
ENSMUSG00000103006	4933417C20Rik	ENSMUST00000193962	TEC	0.877898	0.576273	0.761182	0.604576	1.15527	1.15697
ENSMUSG00000079554	Aox2	ENSMUST00000114366	protein_coding	0	0	0	0.24183	0.440102	0.723108
ENSMUSG00000103839	Gm37607	ENSMUST00000194925	TEC	1.50497	1.81114	2.22499	5.25981	5.28122	8.38805
ENSMUSG00000016524	Il19	ENSMUST00000187916,ENSMUST00000187410,ENSMUST00000016668,ENSMUST00000112465	protein_coding	0.125414	0.0823248	0	0	0	0.0723108
ENSMUSG00000026147	Col9a1	ENSMUST00000147902,ENSMUST00000088349,ENSMUST00000124600,ENSMUST00000054588	processed_transcript,protein_coding	0	0	0	11.0033	8.69201	9.18347
ENSMUSG00000016528	Mapkapk2	ENSMUST00000188459,ENSMUST00000016672	protein_coding	198.844	216.596	198.844	101.145	96.4373	79.5419
ENSMUSG00000102856	Gm37084	ENSMUST00000191688	TEC	6.08258	2.30509	3.74736	2.35784	1.98046	3.10936
ENSMUSG00002075689	7SK	ENSMUST00020182198	misc_RNA	0	0.16465	0	0	0	0
ENSMUSG00000051223	Bzw1	ENSMUST00000188898,ENSMUST00000050552,ENSMUST00000186949,ENSMUST00000188630	nonsense_mediated_decay,protein_coding	359.938	460.031	401.962	210.332	215.045	198.782
ENSMUSG00000016526	Dyrk3	ENSMUST00000189756,ENSMUST00000016670	protein_coding	4.26407	4.52786	3.33749	0.362745	0.935216	0.289243
ENSMUSG00000026615	Eprs	ENSMUST00000192049,ENSMUST00000192324,ENSMUST00000193788,ENSMUST00000192284,ENSMUST00000191900,ENSMUST00000195824,ENSMUST00000192588,ENSMUST00000046514,ENSMUST00000194157	nonsense_mediated_decay,retained_intron,protein_coding	611.706	578.167	562.806	700.764	682.653	690.713
ENSMUSG00000051295	9630028B13Rik	ENSMUST00000143787	lncRNA	0	0	0	0	0.0550127	0
ENSMUSG00000097615	Gm2061	ENSMUST00000180623	lncRNA	0.062707	0	0	0	0	0
ENSMUSG00000026614	Slc30a10	ENSMUST00000061093,ENSMUST00000238198,ENSMUST00000238677	nonsense_mediated_decay,retained_intron,protein_coding	0	0	0	0.0604576	0	0
ENSMUSG00000103799	Gm38093	ENSMUST00000195210	lncRNA	0	0	0	0	0	0.0723108
ENSMUSG00000102546	Gm9722	ENSMUST00000194568	processed_pseudogene	1.12873	1.39952	1.40526	0.725491	0.550127	0.578486
ENSMUSG00000039246	Lyplal1	ENSMUST00000195481,ENSMUST00000045388	processed_transcript,protein_coding	3.95054	3.37532	3.92301	7.85948	8.85705	9.54502
ENSMUSG00000103056	Gm38268	ENSMUST00000195813	TEC	0.188121	0	0.0585524	0	0	0
ENSMUSG00000102217	Gm37491	ENSMUST00000192552	TEC	0	0	0.0585524	0.0604576	0	0
ENSMUSG00000103690	A730004F24Rik	ENSMUST00000195454,ENSMUST00000193084	lncRNA	0.438949	0	0	0	0.0550127	0.0723108
ENSMUSG00000048000	Gigyf2	ENSMUST00000173663,ENSMUST00000174482,ENSMUST00000172964,ENSMUST00000027475,ENSMUST00000174605,ENSMUST00000173235,ENSMUST00000172794,ENSMUST00000173152,ENSMUST00000164992,ENSMUST00000172776,ENSMUST00000172976,ENSMUST00000173636,ENSMUST00000174535,ENSMUST00000173850,ENSMUST00000174334,ENSMUST00000173148,ENSMUST00000174501,ENSMUST00000173173,ENSMUST00000174671,ENSMUST00000187038,ENSMUST00000174846,…	nonsense_mediated_decay,processed_transcript,retained_intron,protein_coding	131.685	128.756	123.37	127.565	129.335	138.475
ENSMUSG00000026141	Col19a1	ENSMUST00000051344,ENSMUST00000115244,ENSMUST00000144297	processed_transcript,protein_coding	0.125414	0	0.292762	0.24183	0.110025	0.144622
ENSMUSG00000026258	Snorc	ENSMUST00000191095,ENSMUST00000027476	processed_transcript,protein_coding	0	0	0	0	0	0.0723108
ENSMUSG00000099997	Tubb4b-ps2	ENSMUST00000187481	processed_pseudogene	1.06602	1.3172	0.644077	1.20915	1.81542	1.08466
ENSMUSG00000100131	Gm28439	ENSMUST00000187714	unprocessed_pseudogene	8.02649	7.24458	8.13879	4.35294	5.88636	8.53267
ENSMUSG00000067736	Gm10222	ENSMUST00000088336	unprocessed_pseudogene	6.01987	4.85716	8.08024	3.62745	4.62107	5.49562
ENSMUSG00000026034	Clk1	ENSMUST00000129577,ENSMUST00000129303,ENSMUST00000135380,ENSMUST00000123580,ENSMUST00000156931,ENSMUST00000147258,ENSMUST00000131051,ENSMUST00000148330,ENSMUST00000151338,ENSMUST00000139787,ENSMUST00000141570,ENSMUST00000034868,ENSMUST00000186552	nonsense_mediated_decay,processed_transcript,retained_intron,protein_coding	79.1989	63.3901	103.404	157.855	165.973	198.059
ENSMUSG00000101939	Gm28438	ENSMUST00000188299	unprocessed_pseudogene	412.047	259.982	403.016	409.116	424.808	397.782
ENSMUSG00000101111	Gm28437	ENSMUST00000190277	unprocessed_pseudogene	32.2314	18.4407	34.4288	38.5115	43.6251	40.4217
ENSMUSG00000026721	Rabgap1l	ENSMUST00000192019,ENSMUST00000191941,ENSMUST00000235109,ENSMUST00000193115,ENSMUST00000028052,ENSMUST00000193729,ENSMUST00000194824,ENSMUST00000193185,ENSMUST00000195114,ENSMUST00000195442,ENSMUST00000192281,ENSMUST00000194696,ENSMUST00000191651,ENSMUST00000028049,ENSMUST00000191909,ENSMUST00000193810,ENSMUST00000194623	nonsense_mediated_decay,processed_transcript,retained_intron,protein_coding	41.1985	40.0922	35.2486	75.6324	72.5068	81.205
ENSMUSG00000100862	Gm10925	ENSMUST00000189941	unprocessed_pseudogene	60.7631	40.0098	67.9208	46.7942	55.5629	55.2454
ENSMUSG00000102070	Gm28661	ENSMUST00000188231	unprocessed_pseudogene	46.5913	26.5086	49.4183	37.7255	47.9161	44.9773
ENSMUSG00000101249	Gm29216	ENSMUST00000187117	unprocessed_pseudogene	7.58754	9.22037	8.89997	13.603	15.4036	16.8484
ENSMUSG00000039239	Tgfb2	ENSMUST00000194960,ENSMUST00000194593,ENSMUST00000045288,ENSMUST00000193640,ENSMUST00000191766,ENSMUST00000195201	processed_transcript,retained_intron,protein_coding	85.0306	86.5233	85.2523	191.469	196.34	180.994
ENSMUSG00000100393	Gm29491	ENSMUST00000189481	lncRNA	0.188121	0.16465	0.117105	0.423203	0.60514	0.289243
ENSMUSG00000102619	Gm37849	ENSMUST00000194722	TEC	0.62707	0	0.409867	0.24183	0.0550127	0
ENSMUSG00000001305	Rrp15	ENSMUST00000001339,ENSMUST00000162336	retained_intron,protein_coding	68.6014	74.7509	68.5649	25.3317	25.4159	20.8255
ENSMUSG00000097784	A430105J06Rik	ENSMUST00000180869	lncRNA	0.815191	0.246974	0.936839	0.785948	1.43033	1.15697
ENSMUSG00000104302	Gm36975	ENSMUST00000194105	lncRNA	0.250828	0.0823248	0.117105	0	0	0.216932
ENSMUSG00000097935	Gm3809	ENSMUST00000180973	processed_pseudogene	0.376242	0.16465	0.761182	0.0604576	0.385089	0.144622
ENSMUSG00000103522	9430087J23Rik	ENSMUST00000195414	TEC	0.313535	0.0823248	0.0585524	0.181373	0.165038	0.289243
ENSMUSG00000104312	Gm37912	ENSMUST00000191895	lncRNA	0.125414	0	0	0	0	0
ENSMUSG00000103693	Gm37529	ENSMUST00000195618	lncRNA	0.752484	0.16465	0.351315	0.785948	0.495115	0.795419
ENSMUSG00000104026	Gm37212	ENSMUST00000192582	TEC	0.877898	0.246974	0.585524	0.24183	0.385089	1.15697
ENSMUSG00000039224	D1Pas1	ENSMUST00000045108	protein_coding	0.250828	0.329299	0	0.604576	0.440102	0.0723108
ENSMUSG00000118401	Gpr52	ENSMUST00000238289	protein_coding	0.564363	0.16465	0.117105	0.362745	0.330076	0.506175
ENSMUSG00000104020	Gm37215	ENSMUST00000194927	TEC	0.438949	0.16465	0.23421	0.181373	0.275064	0.361554
ENSMUSG00000103391	Gm38302	ENSMUST00000191676	TEC	0.250828	0.16465	0.117105	0.181373	0.110025	0.289243
ENSMUSG00000103432	6720464F23Rik	ENSMUST00000193946	TEC	1.69309	0.16465	0.819734	0.48366	0.330076	0.723108
ENSMUSG00000102172	Gm37873	ENSMUST00000194571	TEC	0.125414	0	0	0.0604576	0.0550127	0.216932
ENSMUSG00000103200	Gm37328	ENSMUST00000193191	lncRNA	0.188121	0.0823248	0.23421	0.302288	0.165038	0
ENSMUSG00000103632	Gm38329	ENSMUST00000193473	TEC	0.313535	0.16465	0.702629	0.362745	0.385089	0.361554
ENSMUSG00000102852	Gm37083	ENSMUST00000195784	lncRNA	0	0.16465	0	0	0.110025	0
ENSMUSG00000057499	Gm6177	ENSMUST00000085589	processed_pseudogene	0.062707	0.0823248	0	0	0.165038	0.0723108
ENSMUSG00000026259	Ngef	ENSMUST00000068681,ENSMUST00000168235,ENSMUST00000027477,ENSMUST00000166463	retained_intron,protein_coding	6.70965	5.59808	5.56248	0.362745	0.385089	1.01235
ENSMUSG00000026035	Ppil3	ENSMUST00000114348,ENSMUST00000114345,ENSMUST00000124550,ENSMUST00000188896,ENSMUST00000190048,ENSMUST00000186242,ENSMUST00000081677,ENSMUST00000117069,ENSMUST00000185990	processed_transcript,retained_intron,protein_coding	23.5778	25.0267	24.2407	16.8677	17.439	15.8361
ENSMUSG00000026611	Spata17	ENSMUST00000110945,ENSMUST00000183819,ENSMUST00000183656,ENSMUST00000184543,ENSMUST00000183931,ENSMUST00000183996,ENSMUST00000027908,ENSMUST00000183469	processed_transcript,protein_coding	0	0.0823248	0.351315	0.120915	0.495115	0.433865
ENSMUSG00000106839	Gm43497	ENSMUST00000201137	TEC	0.062707	0	0	0	0	0
ENSMUSG00000107163	Gm43496	ENSMUST00000201682	TEC	0	0	0	0.0604576	0	0
ENSMUSG00000079434	Neu2	ENSMUST00000164128,ENSMUST00000166259,ENSMUST00000172222,ENSMUST00000163606,ENSMUST00000070898,ENSMUST00000165109,ENSMUST00000166055	protein_coding	0.250828	0	0.0585524	0.0604576	0.0550127	0.289243
ENSMUSG00000089947	Gm15509	ENSMUST00000162615	lncRNA	0	0	0	0	0.0550127	0
ENSMUSG00000091123	Gm17181	ENSMUST00000168856	processed_pseudogene	0	0	0	0	0	0.0723108
ENSMUSG00000090994	Gm6153	ENSMUST00000172004	processed_pseudogene	0.313535	0.740923	0.585524	1.39052	1.26529	1.01235
ENSMUSG00000089730	1700007P06Rik	ENSMUST00000160380	lncRNA	0	0	0	0	0.0550127	0
ENSMUSG00000073725	Lmbrd1	ENSMUST00000187468,ENSMUST00000186096,ENSMUST00000190195,ENSMUST00000095062,ENSMUST00000186190,ENSMUST00000191471	retained_intron,protein_coding	24.8947	26.1793	29.1006	48.6079	48.2462	50.6899
ENSMUSG00000040423	Rc3h1	ENSMUST00000161609,ENSMUST00000161708,ENSMUST00000239200,ENSMUST00000035911	nonsense_mediated_decay,retained_intron,protein_coding	141.78	149.008	122.902	112.814	112.116	112.082
ENSMUSG00000103343	Gm37052	ENSMUST00000194929	TEC	1.44226	0.740923	2.22499	0.362745	0.550127	0.867729
ENSMUSG00000103846	Gm37809	ENSMUST00000195050	TEC	0.815191	0.16465	0.468419	0.362745	0.220051	0.144622
ENSMUSG00000103739	Gm37653	ENSMUST00000195401	TEC	2.63369	1.6465	2.3421	0.423203	0.770178	1.73546
ENSMUSG00000100808	Gm28594	ENSMUST00000187022	processed_pseudogene	0	0	0	0	0.0550127	0
ENSMUSG00000100450	Gm9443	ENSMUST00000188406	processed_pseudogene	0	0.0823248	0.0585524	0.0604576	0.0550127	0
ENSMUSG00000026036	Nif3l1	ENSMUST00000151272,ENSMUST00000087521,ENSMUST00000140723,ENSMUST00000114337,ENSMUST00000188295,ENSMUST00000129759,ENSMUST00000185578,ENSMUST00000171597	nonsense_mediated_decay,retained_intron,protein_coding	29.7231	31.5304	28.8664	14.933	17.6591	17.9331
ENSMUSG00000026715	Serpinc1	ENSMUST00000194455,ENSMUST00000195760,ENSMUST00000195438,ENSMUST00000194777,ENSMUST00000064725,ENSMUST00000194592,ENSMUST00000191936,ENSMUST00000193477	nonsense_mediated_decay,retained_intron,protein_coding	0.940605	0.329299	0.644077	0.302288	0.220051	0.650797
ENSMUSG00000103222	Gm37729	ENSMUST00000194761	TEC	0.062707	0	0.117105	0	0	0
ENSMUSG00000103680	Gm37072	ENSMUST00000194570	TEC	0	0	0.117105	0	0	0
ENSMUSG00000043467	Zbtb37	ENSMUST00000163079,ENSMUST00000177003,ENSMUST00000171748,ENSMUST00000160056,ENSMUST00000162226,ENSMUST00000172044,ENSMUST00000159250	nonsense_mediated_decay,protein_coding	49.7266	41.821	37.3565	46.0082	49.5665	54.0885
ENSMUSG00000104016	Gm37362	ENSMUST00000194567	lncRNA	0	0.0823248	0	0	0	0
ENSMUSG00000026037	Orc2	ENSMUST00000151723,ENSMUST00000190695,ENSMUST00000191206,ENSMUST00000114325,ENSMUST00000027198	retained_intron,protein_coding	79.3243	87.1819	82.8517	27.4477	29.2668	27.7673
ENSMUSG00000039210	Gpatch2	ENSMUST00000065573,ENSMUST00000161260,ENSMUST00000160570,ENSMUST00000044812,ENSMUST00000160481,ENSMUST00000159748,ENSMUST00000097443,ENSMUST00000110943,ENSMUST00000160471	nonsense_mediated_decay,processed_transcript,retained_intron,protein_coding	29.6604	27.2495	25.646	21.8252	19.0894	23.9349
ENSMUSG00000104394	Gm37254	ENSMUST00000193542	TEC	2.75911	1.81114	3.16183	0.846406	0.935216	2.31394
ENSMUSG00000085054	Gm15834	ENSMUST00000129740,ENSMUST00000139825,ENSMUST00000160947	lncRNA	1.12873	0.576273	0.644077	0.785948	1.32031	2.45857
ENSMUSG00000104245	Gm38155	ENSMUST00000192285	lncRNA	0	0.16465	0	0	0	0
ENSMUSG00000103923	Gm37896	ENSMUST00000195611	lncRNA	0	0	0	0	0	0.216932
ENSMUSG00000026427	Eif2d	ENSMUST00000068805,ENSMUST00000139468,ENSMUST00000068791,ENSMUST00000112446,ENSMUST00000131855,ENSMUST00000149119,ENSMUST00000151874,ENSMUST00000153651	nonsense_mediated_decay,processed_transcript,retained_intron,protein_coding	32.5449	34.2471	34.8387	34.6422	39.9943	33.263
ENSMUSG00000026610	Esrrg	ENSMUST00000110938,ENSMUST00000027906,ENSMUST00000110939,ENSMUST00000127489,ENSMUST00000152927	processed_transcript,protein_coding	0.188121	0.16465	0.175657	0.906863	0.60514	0.578486
ENSMUSG00000103732	Gm38315	ENSMUST00000194286	TEC	0.062707	0	0	0	0	0
ENSMUSG00000104482	Gm38064	ENSMUST00000194032	lncRNA	0	0	0	0	0	0.144622
ENSMUSG00000038174	Fam126b	ENSMUST00000097724,ENSMUST00000159185,ENSMUST00000160546,ENSMUST00000161000,ENSMUST00000161600,ENSMUST00000187717,ENSMUST00000159980,ENSMUST00000191472,ENSMUST00000038372	nonsense_mediated_decay,processed_transcript,retained_intron,protein_coding	29.5977	25.1914	27.6367	28.3546	34.2179	31.5998
ENSMUSG00000033569	Adgrb3	ENSMUST00000041838,ENSMUST00000189254,ENSMUST00000190202,ENSMUST00000146592,ENSMUST00000154102,ENSMUST00000134022,ENSMUST00000126626,ENSMUST00000151309,ENSMUST00000135518,ENSMUST00000153568,ENSMUST00000126096	processed_transcript,retained_intron,protein_coding	0	0	0	0.181373	0.110025	0.0723108
ENSMUSG00000026032	Ndufb3	ENSMUST00000027193	protein_coding	6.08258	8.9734	7.61182	5.68301	5.50127	6.7249
ENSMUSG00000100202	Gm29389	ENSMUST00000191562	processed_pseudogene	0.125414	0	0	0	0.0550127	0
ENSMUSG00000026430	Rassf5	ENSMUST00000068564,ENSMUST00000124796,ENSMUST00000027688,ENSMUST00000212202,ENSMUST00000112442	processed_transcript,protein_coding	8.59085	8.39713	8.72431	7.85948	8.25191	8.67729
ENSMUSG00000059647	Cbx3-ps7	ENSMUST00000081455	processed_pseudogene	1.44226	1.56417	1.1125	0.725491	0.660153	0.94004
ENSMUSG00000080849	Gm15702	ENSMUST00000119680	processed_pseudogene	0.062707	0.0823248	0.117105	0.0604576	0	0.361554
ENSMUSG00000103209	Gm37331	ENSMUST00000192367	TEC	0	0	0.0585524	0.0604576	0	0
ENSMUSG00000104027	Gm37211	ENSMUST00000193392	TEC	0	0	0	0	0	0.144622
ENSMUSG00000104100	Gm37880	ENSMUST00000192216	TEC	0	0	0	0.0604576	0.0550127	0
ENSMUSG00000102250	Gm38260	ENSMUST00000193573	TEC	0.062707	0	0	0.0604576	0	0
ENSMUSG00000102465	Gm38198	ENSMUST00000191772	TEC	0	0	0	0	0	0.0723108
ENSMUSG00000104132	Gm36952	ENSMUST00000194923	TEC	0.062707	0	0	0	0	0
ENSMUSG00000103004	2900002M20Rik	ENSMUST00000195754	TEC	0	0	0	0	0.0550127	0
ENSMUSG00000101618	Gm18443	ENSMUST00000185358	processed_pseudogene	0	0	0	0.0604576	0	0
ENSMUSG00000099458	Gm19123	ENSMUST00000190716	processed_pseudogene	0	0	0	0.120915	0.0550127	0
ENSMUSG00000073722	4931408C20Rik	ENSMUST00000097801	protein_coding	0	0	0.0585524	0	0	0
ENSMUSG00000100310	Gm19641	ENSMUST00000188432	processed_pseudogene	0	0	0	0	0.0550127	0
ENSMUSG00000101514	Gm5524	ENSMUST00000185409	lncRNA	0	0	0	0.0604576	0	0
ENSMUSG00000101372	Gm19028	ENSMUST00000189614	processed_pseudogene	0.313535	0.329299	0.175657	0.785948	1.32031	1.01235
ENSMUSG00000086240	Gm7846	ENSMUST00000145844	processed_pseudogene	4.07595	4.36321	3.5717	2.29739	1.76041	1.44622
ENSMUSG00000081557	Gm5697	ENSMUST00000122295	processed_pseudogene	0.062707	0	0.0585524	0.0604576	0.110025	0.144622
ENSMUSG00000058590	Gm6462	ENSMUST00000081488	processed_pseudogene	0.062707	0	0	0	0	0
ENSMUSG00000026609	Ush2a	ENSMUST00000142189,ENSMUST00000127077,ENSMUST00000142159,ENSMUST00000060479,ENSMUST00000124358	retained_intron,protein_coding	0.125414	0.0823248	0	0.181373	0.110025	0.144622
ENSMUSG00000047528	Flacc1	ENSMUST00000185953,ENSMUST00000191565,ENSMUST00000188772,ENSMUST00000188839,ENSMUST00000055313,ENSMUST00000191252	nonsense_mediated_decay,retained_intron,protein_coding	0.376242	0.0823248	0.175657	0.0604576	0	0
ENSMUSG00000099492	Gm5525	ENSMUST00000190438	processed_pseudogene	1.63038	3.70461	2.57631	4.53432	5.11618	5.06175
ENSMUSG00000102059	Gm20257	ENSMUST00000185352,ENSMUST00000188643	transcribed_unprocessed_pseudogene,processed_transcript	2.88452	3.29299	3.04473	3.02288	3.08071	3.3263
ENSMUSG00000101726	Gm7858	ENSMUST00000190177	processed_pseudogene	0.125414	0.411624	0.117105	0.181373	0.110025	0
ENSMUSG00000100261	Gm6473	ENSMUST00000188572	unprocessed_pseudogene	0	0.0823248	0.0585524	0.362745	0.165038	0.289243
ENSMUSG00000101180	Gm2914	ENSMUST00000186120	processed_pseudogene	0	0	0	0	0.0550127	0
ENSMUSG00000042349	Ikbke	ENSMUST00000159195,ENSMUST00000163029,ENSMUST00000160748,ENSMUST00000162285,ENSMUST00000162437,ENSMUST00000062108,ENSMUST00000161764	retained_intron,protein_coding	8.52815	7.73853	8.89997	16.8677	19.9146	23.8626
ENSMUSG00000026031	Cflar	ENSMUST00000097722,ENSMUST00000164900,ENSMUST00000069333,ENSMUST00000114313,ENSMUST00000124567,ENSMUST00000156870,ENSMUST00000123553,ENSMUST00000189858,ENSMUST00000123032,ENSMUST00000114309,ENSMUST00000149874,ENSMUST00000140940,ENSMUST00000097723	processed_transcript,retained_intron,protein_coding	49.0368	42.3149	46.0808	37.1814	38.3439	45.0496
ENSMUSG00000100236	Gm3841	ENSMUST00000191399	processed_pseudogene	0	0	0.0585524	0.0604576	0.0550127	0
ENSMUSG00000048874	Phf3	ENSMUST00000188780,ENSMUST00000186733,ENSMUST00000188847,ENSMUST00000185604,ENSMUST00000190190,ENSMUST00000191329,ENSMUST00000088310,ENSMUST00000191245,ENSMUST00000186105,ENSMUST00000191064,ENSMUST00000187968,ENSMUST00000185521,ENSMUST00000187600,ENSMUST00000187316	nonsense_mediated_decay,processed_transcript,retained_intron,protein_coding	189.814	197.744	173.022	151.93	141.548	151.78
ENSMUSG00000103783	Gm37522	ENSMUST00000195437	TEC	1.00331	0.246974	0.936839	0.544118	0.60514	1.08466
ENSMUSG00000104315	Gm37906	ENSMUST00000192050	TEC	2.13204	1.81114	1.46381	0.906863	0.990229	1.08466
ENSMUSG00000026064	Ptp4a1	ENSMUST00000130934,ENSMUST00000232841,ENSMUST00000153681	retained_intron,protein_coding	1.7558	1.07022	2.16644	2.59968	2.80565	2.09701
ENSMUSG00000026608	Kctd3	ENSMUST00000193273,ENSMUST00000085678,ENSMUST00000195488,ENSMUST00000195658,ENSMUST00000193143,ENSMUST00000193590,ENSMUST00000195787,ENSMUST00000192200,ENSMUST00000195745,ENSMUST00000192458	nonsense_mediated_decay,retained_intron,protein_coding	53.4263	51.1237	53.7511	50.9657	50.0616	50.5452
ENSMUSG00000026029	Casp8	ENSMUST00000190213,ENSMUST00000165549,ENSMUST00000191201,ENSMUST00000027189	protein_coding	39.5681	46.5958	38.7032	23.3366	22.7753	25.1642
ENSMUSG00000117310	Ptp4a1	ENSMUST00000238874,ENSMUST00000076587,ENSMUST00000027232,ENSMUST00000233506	protein_coding	1.06602	0.576273	0.585524	0.48366	1.10025	1.08466
ENSMUSG00000102719	Gm37760	ENSMUST00000194726	TEC	2.6964	1.81114	1.46381	1.08824	1.32031	2.31394
ENSMUSG00000117091	Gm5698	ENSMUST00000178317	protein_coding	0.125414	0	0	0	0	0
ENSMUSG00000099719	Gm28802	ENSMUST00000188624	unprocessed_pseudogene	0.313535	0.493949	0.0585524	0	0.110025	0.0723108
ENSMUSG00000086727	4931428L18Rik	ENSMUST00000152491,ENSMUST00000135245,ENSMUST00000127775,ENSMUST00000188605,ENSMUST00000187892,ENSMUST00000187659,ENSMUST00000233331	processed_transcript,protein_coding	0	0.0823248	0	0	0	0
ENSMUSG00000100237	Gm28644	ENSMUST00000191364	lncRNA	0	0	0	0	0.0550127	0
ENSMUSG00000100910	Gm29128	ENSMUST00000186448	lncRNA	0	0.0823248	0	0	0	0
ENSMUSG00000053332	Gas5	ENSMUST00000163081,ENSMUST00000160497,ENSMUST00000159119,ENSMUST00000159404,ENSMUST00000160551,ENSMUST00000162163,ENSMUST00000159153,ENSMUST00000159663,ENSMUST00000159037,ENSMUST00000159706,ENSMUST00000160429,ENSMUST00000160516,ENSMUST00000159438,ENSMUST00000159157,ENSMUST00000161005,ENSMUST00000162558,ENSMUST00000161229,ENSMUST00000161623,ENSMUST00000160152,ENSMUST00000065709,ENSMUST00000159399,…	retained_intron,lncRNA	155.451	148.761	182.098	131.374	135.221	150.117
ENSMUSG00000050217	Lgsn	ENSMUST00000062560,ENSMUST00000161773	protein_coding	0	0.0823248	0	0	0	0
ENSMUSG00000100205	Gm4850	ENSMUST00000185684	processed_pseudogene	0	0.0823248	0	0	0	0
ENSMUSG00000094215	Gm6489	ENSMUST00000178167	processed_pseudogene	0.062707	0	0	0.0604576	0.165038	0
ENSMUSG00000101093	Eef1a1-ps2	ENSMUST00000189839	processed_pseudogene	0.125414	0	0	0	0	0
ENSMUSG00000026028	Trak2	ENSMUST00000173719,ENSMUST00000173590,ENSMUST00000174120,ENSMUST00000172685,ENSMUST00000027186,ENSMUST00000174359	processed_transcript,retained_intron,protein_coding	122.592	112.785	118.452	71.884	70.6914	66.5259
ENSMUSG00000070960	Gm19680	ENSMUST00000095050	processed_pseudogene	0.376242	0	0.23421	0.362745	0.60514	0.578486
ENSMUSG00000082159	Gm7910	ENSMUST00000117896	processed_pseudogene	0	0.0823248	0	0	0	0.289243
ENSMUSG00000026425	Srgap2	ENSMUST00000185445,ENSMUST00000187042,ENSMUST00000097588,ENSMUST00000187273,ENSMUST00000189892,ENSMUST00000186543,ENSMUST00000190336,ENSMUST00000185596,ENSMUST00000188437,ENSMUST00000188604,ENSMUST00000188770,ENSMUST00000189893	processed_transcript,retained_intron,protein_coding	55.0567	57.0511	56.4445	55.0768	49.0163	58.7887
ENSMUSG00000102733	Gm38262	ENSMUST00000194760	TEC	0.313535	0.16465	0.409867	0.24183	0.275064	0.216932
ENSMUSG00000104060	Gm37954	ENSMUST00000195400	TEC	0.689777	0.16465	0.585524	0.0604576	0.330076	0.723108
ENSMUSG00000101778	Gm29488	ENSMUST00000191427	lncRNA	1.06602	0.987897	1.34671	1.33007	0.385089	1.59084
ENSMUSG00000099959	Gm29487	ENSMUST00000190146	processed_pseudogene	0.188121	0	0.0585524	0	0.110025	0
ENSMUSG00000104498	Gm37110	ENSMUST00000192993	TEC	0	0	0.0585524	0	0.0550127	0
ENSMUSG00000055184	Fam72a	ENSMUST00000068613	protein_coding	3.00993	2.55207	2.28354	1.02778	0.880204	0.361554
ENSMUSG00000091318	Gm5415	ENSMUST00000171322	protein_coding	0	0	0	0	0.110025	0.216932
ENSMUSG00000104433	Gm37426	ENSMUST00000195241	TEC	0.062707	0	0	0	0.0550127	0.0723108
ENSMUSG00000026432	Avpr1b	ENSMUST00000027690,ENSMUST00000190410	protein_coding	0	0	0	0	0.0550127	0.0723108
ENSMUSG00000037624	Kcnk2	ENSMUST00000192529,ENSMUST00000180044,ENSMUST00000110920,ENSMUST00000193686,ENSMUST00000193319,ENSMUST00000079451,ENSMUST00000192723,ENSMUST00000194172,ENSMUST00000195016,ENSMUST00000194402	nonsense_mediated_decay,processed_transcript,protein_coding	7.46213	8.39713	8.08024	15.5981	15.0185	13.8837
ENSMUSG00000102926	Gm37151	ENSMUST00000194631	TEC	0	0	0.117105	0	0	0
ENSMUSG00000095841	Gm8532	ENSMUST00000179174	processed_pseudogene	0	0	0.0585524	0	0	0.0723108
ENSMUSG00000100497	Gm28624	ENSMUST00000186430	processed_pseudogene	0.062707	0	0	0	0	0
ENSMUSG00000103669	2900042K21Rik	ENSMUST00000194444	lncRNA	0	0.246974	0.0585524	0.0604576	0	0.289243
ENSMUSG00000102824	Pdcd5-ps	ENSMUST00000191699	processed_pseudogene	5.70633	7.24458	6.67498	9.37092	10.0673	7.44801
ENSMUSG00000100481	Gm7114	ENSMUST00000190159	processed_pseudogene	0.689777	0.411624	0.351315	1.08824	0.825191	0.723108
ENSMUSG00000100590	Gm4785	ENSMUST00000191025	processed_pseudogene	0.125414	0	0.0585524	0.0604576	0	0
ENSMUSG00000104507	A430027H14Rik	ENSMUST00000192797,ENSMUST00000191809	lncRNA	0	0	0.23421	0.0604576	0.165038	0.506175
ENSMUSG00000101754	Gm2987	ENSMUST00000187673	processed_pseudogene	0.062707	0	0	0	0	0
ENSMUSG00000103087	Gm38122	ENSMUST00000192679	TEC	0	0.329299	0.0585524	0	0	0
ENSMUSG00000101612	Gm7933	ENSMUST00000191215	processed_pseudogene	0	0	0.0585524	0.120915	0.165038	0.144622
ENSMUSG00000026709	Dars2	ENSMUST00000035430,ENSMUST00000160759,ENSMUST00000159922,ENSMUST00000161748,ENSMUST00000160591,ENSMUST00000162398,ENSMUST00000162654	processed_transcript,retained_intron,protein_coding	18.8121	16.7943	17.2144	13.7239	14.1933	13.956
ENSMUSG00000102864	Gm37634	ENSMUST00000195700	lncRNA	0.940605	0.411624	0.644077	0.302288	0.165038	0.216932
ENSMUSG00000026134	Prim2	ENSMUST00000187353,ENSMUST00000027312,ENSMUST00000189552	retained_intron,protein_coding	66.9083	66.7654	62.8268	27.9919	23.7655	24.8026
ENSMUSG00000101682	Gm29228	ENSMUST00000185489	processed_pseudogene	0.062707	0.411624	0	0.0604576	0.0550127	0.0723108
ENSMUSG00000102714	Gm37618	ENSMUST00000192891	TEC	1.19143	0.576273	0.702629	0.302288	0.275064	0.361554
ENSMUSG00000102093	Gm17813	ENSMUST00000185377	processed_pseudogene	0.062707	0	0	0.906863	0.935216	1.01235
ENSMUSG00000103746	1700001G17Rik	ENSMUST00000191779,ENSMUST00000191965	TEC	0.564363	0.576273	0.585524	0.24183	0.275064	0.506175
ENSMUSG00000102198	Gm38173	ENSMUST00000193126	TEC	0.062707	0	0	0	0.0550127	0
ENSMUSG00000004552	Ctse	ENSMUST00000141061,ENSMUST00000073350,ENSMUST00000112411	retained_intron,protein_coding	0	0	0	0.120915	0	0.0723108
ENSMUSG00000026605	Cenpf	ENSMUST00000194165,ENSMUST00000194624,ENSMUST00000171929,ENSMUST00000165663,ENSMUST00000165962,ENSMUST00000165798	nonsense_mediated_decay,retained_intron,protein_coding	346.331	371.12	325.025	53.0817	52.5372	57.1978
ENSMUSG00000026027	Stradb	ENSMUST00000153990,ENSMUST00000027185,ENSMUST00000114296,ENSMUST00000123965,ENSMUST00000123301,ENSMUST00000147637,ENSMUST00000152318	nonsense_mediated_decay,retained_intron,protein_coding	8.90439	9.54967	9.83681	6.89216	6.0514	9.25578
ENSMUSG00000052688	Rab7b	ENSMUST00000130848,ENSMUST00000064679,ENSMUST00000136247,ENSMUST00000064664,ENSMUST00000129905	processed_transcript,protein_coding	0.438949	0.493949	0.526972	4.77615	3.52081	2.6755
ENSMUSG00000004768	Rab23	ENSMUST00000135330,ENSMUST00000088287,ENSMUST00000150593,ENSMUST00000115174,ENSMUST00000195006,ENSMUST00000132066,ENSMUST00000151482,ENSMUST00000122822,ENSMUST00000138024,ENSMUST00000140354	nonsense_mediated_decay,processed_transcript,retained_intron,protein_coding	49.4758	53.1818	49.1255	27.0245	28.3316	27.2612
ENSMUSG00000042215	Bag2	ENSMUST00000155484,ENSMUST00000187602,ENSMUST00000189741,ENSMUST00000044691	retained_intron,protein_coding	61.5155	58.4506	55.9176	14.5098	14.0833	15.2576
ENSMUSG00000103072	Gm37905	ENSMUST00000195310	TEC	0.062707	0.16465	0.0585524	0	0	0
ENSMUSG00000026708	Cenpl	ENSMUST00000028035,ENSMUST00000194855,ENSMUST00000111618,ENSMUST00000192150,ENSMUST00000155808,ENSMUST00000195212,ENSMUST00000111620,ENSMUST00000192850,ENSMUST00000143486,ENSMUST00000195571	nonsense_mediated_decay,processed_transcript,protein_coding	15.614	20.8282	18.7953	4.95752	5.72132	4.84482
ENSMUSG00000072295	C2cd6	ENSMUST00000097080,ENSMUST00000238949,ENSMUST00000238601,ENSMUST00000149784	processed_transcript,protein_coding	0	0	0	0	0.165038	0
ENSMUSG00000099752	Gm29018	ENSMUST00000188707,ENSMUST00000191356	lncRNA	0	0	0	0.0604576	0.0550127	0
ENSMUSG00000026604	Ptpn14	ENSMUST00000128275,ENSMUST00000194127,ENSMUST00000148129,ENSMUST00000027898,ENSMUST00000097442,ENSMUST00000195038	processed_transcript,retained_intron,protein_coding	185.738	182.843	166.172	164.445	160.967	157.71
ENSMUSG00000042268	Slc26a9	ENSMUST00000147800,ENSMUST00000130544,ENSMUST00000049027,ENSMUST00000186122	nonsense_mediated_decay,retained_intron,protein_coding	0	0	0	0	0	0.144622
ENSMUSG00000102248	Gm30280	ENSMUST00000192214	processed_pseudogene	0.188121	0.16465	0.23421	0.48366	0.220051	0.361554
ENSMUSG00000097925	Gm26574	ENSMUST00000181876	lncRNA	0.125414	0.0823248	0	0	0	0
ENSMUSG00000104435	Gm37422	ENSMUST00000193794	lncRNA	0.250828	0.246974	0.526972	0.302288	0.660153	0.361554
ENSMUSG00000042197	Zfp451	ENSMUST00000125723,ENSMUST00000140163,ENSMUST00000194656,ENSMUST00000115167,ENSMUST00000139143,ENSMUST00000044455,ENSMUST00000130376,ENSMUST00000151055,ENSMUST00000019861	nonsense_mediated_decay,processed_transcript,retained_intron,protein_coding	122.153	131.39	114.411	90.6259	101.388	100.729
ENSMUSG00000026705	Klhl20	ENSMUST00000192890,ENSMUST00000195584,ENSMUST00000148952,ENSMUST00000117467,ENSMUST00000140905,ENSMUST00000111611,ENSMUST00000145736	nonsense_mediated_decay,retained_intron,protein_coding	36.1819	35.7289	39.4058	35.0654	29.5968	33.9861
ENSMUSG00000081402	Gm15455	ENSMUST00000117459	processed_pseudogene	0.501656	0.576273	0.468419	1.75327	1.87043	1.80777
ENSMUSG00000026603	Smyd2	ENSMUST00000144452,ENSMUST00000130804,ENSMUST00000132289,ENSMUST00000027897	processed_transcript,retained_intron,protein_coding	71.4232	68.7412	72.3123	44.9804	47.8061	43.0972
ENSMUSG00000103467	Gm38245	ENSMUST00000191702	TEC	2.13204	0.905572	2.75196	0.665033	0.715165	0.94004
ENSMUSG00000042251	Pm20d1	ENSMUST00000152989,ENSMUST00000132450,ENSMUST00000112393,ENSMUST00000048660	processed_transcript,protein_coding	0	0.246974	0	0.0604576	0.0550127	0
ENSMUSG00000044835	Ankrd45	ENSMUST00000111608,ENSMUST00000052245,ENSMUST00000150721,ENSMUST00000192384,ENSMUST00000125018	nonsense_mediated_decay,protein_coding	0	0	0	0.0604576	0	0
ENSMUSG00000049160	Tex50	ENSMUST00000178511,ENSMUST00000135643	protein_coding	0.125414	0	0	0	0	0
ENSMUSG00000013275	Slc41a1	ENSMUST00000132585,ENSMUST00000146360,ENSMUST00000086559	processed_transcript,retained_intron,protein_coding	37.4361	36.6345	35.6584	41.6553	40.1593	39.1201
ENSMUSG00000026288	Inpp5d	ENSMUST00000042275,ENSMUST00000072999,ENSMUST00000168783,ENSMUST00000165554,ENSMUST00000163548,ENSMUST00000170300,ENSMUST00000169754,ENSMUST00000167032,ENSMUST00000163222,ENSMUST00000164592,ENSMUST00000163576	nonsense_mediated_decay,processed_transcript,retained_intron,protein_coding	0	0.0823248	0.117105	0.302288	0.440102	0.723108
ENSMUSG00000042182	Bend6	ENSMUST00000062289,ENSMUST00000195350,ENSMUST00000139700,ENSMUST00000115161,ENSMUST00000126724,ENSMUST00000129464	processed_transcript,retained_intron,protein_coding	13.7328	14.4068	15.5749	7.61765	5.99639	5.78486
ENSMUSG00000104416	Gm37067	ENSMUST00000195730	TEC	0.313535	0.411624	0.23421	0.302288	0.110025	0.216932
ENSMUSG00000102817	Gm6185	ENSMUST00000212885,ENSMUST00000193379	transcribed_unprocessed_pseudogene,processed_transcript	0	0	0	0	0.165038	0
ENSMUSG00000010175	Prox1	ENSMUST00000175916,ENSMUST00000177288,ENSMUST00000010319	protein_coding	0	0	0.117105	0	0.110025	0
ENSMUSG00000093064	Gm23153	ENSMUST00000175323	misc_RNA	4.95385	2.71672	3.74736	7.43628	13.9182	5.20638
ENSMUSG00000026433	Rab29	ENSMUST00000125925,ENSMUST00000112386,ENSMUST00000187084,ENSMUST00000027693	nonsense_mediated_decay,retained_intron,protein_coding	4.32678	5.59808	4.8013	7.31536	6.16143	6.94183
ENSMUSG00000026434	Nucks1	ENSMUST00000187405,ENSMUST00000189946,ENSMUST00000062264	retained_intron,protein_coding	577.218	644.191	552.618	256.219	240.626	238.047
ENSMUSG00000103569	Gm38067	ENSMUST00000192346	TEC	3.637	2.96369	3.16183	0.725491	0.770178	1.59084
ENSMUSG00000103975	Gm37676	ENSMUST00000195496	TEC	0.376242	0.329299	0.23421	0.302288	0.275064	0.0723108
ENSMUSG00000100037	Gm29103	ENSMUST00000191034	lncRNA	0	0	0	0	0.110025	0
ENSMUSG00000026701	Prdx6	ENSMUST00000156318,ENSMUST00000156678,ENSMUST00000155135,ENSMUST00000071718,ENSMUST00000139387,ENSMUST00000192639,ENSMUST00000130867,ENSMUST00000194613,ENSMUST00000051925	nonsense_mediated_decay,processed_transcript,retained_intron,protein_coding	9.0298	11.0315	8.43155	2.17647	2.25552	2.6755
ENSMUSG00000104163	Gm19057	ENSMUST00000194329	processed_pseudogene	0	0.0823248	0	0	0	0
ENSMUSG00000038079	Tmem237	ENSMUST00000185951,ENSMUST00000186794,ENSMUST00000087475,ENSMUST00000094917,ENSMUST00000190014,ENSMUST00000186395,ENSMUST00000186820	retained_intron,protein_coding	23.2643	23.5449	25.9973	25.7549	26.131	23.4287
ENSMUSG00000026435	Slc45a3	ENSMUST00000190322,ENSMUST00000185387,ENSMUST00000027695,ENSMUST00000177943	processed_transcript,protein_coding	1.37955	1.07022	1.2296	2.29739	2.80565	1.73546
ENSMUSG00000097573	G730003C15Rik	ENSMUST00000180570,ENSMUST00000189096	lncRNA	0.188121	0.16465	0.526972	0.24183	0.715165	0.795419
ENSMUSG00000026700	Tnfsf4	ENSMUST00000028024	protein_coding	0	0	0.0585524	0	0	0
ENSMUSG00000026436	Elk4	ENSMUST00000131159,ENSMUST00000147218,ENSMUST00000146188,ENSMUST00000146432,ENSMUST00000027696,ENSMUST00000124579,ENSMUST00000086556	nonsense_mediated_decay,processed_transcript,protein_coding	122.529	112.044	115.817	102.717	91.4862	102.103
ENSMUSG00000089872	Rps6kc1	ENSMUST00000061611,ENSMUST00000159624,ENSMUST00000160891,ENSMUST00000162500,ENSMUST00000159823,ENSMUST00000160889,ENSMUST00000159066,ENSMUST00000159367,ENSMUST00000162692	nonsense_mediated_decay,processed_transcript,retained_intron,protein_coding	31.2908	30.0485	33.5505	32.4053	32.7876	28.4904
ENSMUSG00000040323	Gm15429	ENSMUST00000151268	processed_pseudogene	0.877898	0.493949	1.1125	1.33007	0.880204	0.94004
ENSMUSG00000102399	Gm5049	ENSMUST00000195878	processed_pseudogene	0.125414	0	0	0.0604576	0.0550127	0
ENSMUSG00000000817	Fasl	ENSMUST00000193648,ENSMUST00000000834	protein_coding	0	0.16465	0.0585524	0	0	0
ENSMUSG00000103625	Gm37357	ENSMUST00000192386	TEC	0.564363	0.329299	0.526972	0.120915	0.330076	0.0723108
ENSMUSG00000026634	Angel2	ENSMUST00000027947,ENSMUST00000134187,ENSMUST00000123384,ENSMUST00000066632,ENSMUST00000110899,ENSMUST00000146048,ENSMUST00000135364,ENSMUST00000144693,ENSMUST00000130298,ENSMUST00000137608	nonsense_mediated_decay,processed_transcript,retained_intron,protein_coding	46.7794	47.1721	55.8005	56.3464	64.75	61.4642
ENSMUSG00000040297	Suco	ENSMUST00000194106,ENSMUST00000191975,ENSMUST00000048377,ENSMUST00000192570,ENSMUST00000194388,ENSMUST00000191841,ENSMUST00000192422	processed_transcript,retained_intron,protein_coding	159.401	144.151	167.284	104.712	109.035	101.235
ENSMUSG00000102254	Gm7496	ENSMUST00000192573	processed_pseudogene	0	0	0	0.906863	0.495115	0.361554
ENSMUSG00000103158	Gm31925	ENSMUST00000193561,ENSMUST00000194266	lncRNA	0	0.0823248	0.0585524	0	0	0
ENSMUSG00000037568	Vash2	ENSMUST00000192306,ENSMUST00000047409,ENSMUST00000166139	processed_transcript,protein_coding	48.0335	48.3246	43.3288	30.652	29.7069	27.9843
ENSMUSG00000104487	Gm31373	ENSMUST00000194403	lncRNA	0	0	0	0	0.0550127	0
ENSMUSG00000103723	Gm37095	ENSMUST00000195421	processed_pseudogene	0	0.16465	0	0	0.0550127	0
ENSMUSG00000103964	Gm8407	ENSMUST00000192719	processed_pseudogene	0.062707	0.246974	0.0585524	0	0	0
ENSMUSG00000026698	Pigc	ENSMUST00000028021,ENSMUST00000193784,ENSMUST00000160881,ENSMUST00000111594,ENSMUST00000159648	protein_coding	13.9209	11.1962	13.6427	28.536	28.0015	27.4781
ENSMUSG00000103393	Gm38304	ENSMUST00000161826	lncRNA	0	0	0	0.0604576	0	0
ENSMUSG00000066595	Flvcr1	ENSMUST00000194589,ENSMUST00000191946,ENSMUST00000194917,ENSMUST00000192666,ENSMUST00000085635,ENSMUST00000193399	nonsense_mediated_decay,retained_intron,protein_coding	36.6836	40.1745	43.2117	10.8824	9.9573	13.1606
ENSMUSG00000097845	A230020J21Rik	ENSMUST00000181050,ENSMUST00000192407	lncRNA	0	0	0	0	0.0550127	0
ENSMUSG00000059149	Mfsd4a	ENSMUST00000163016,ENSMUST00000159382,ENSMUST00000159038,ENSMUST00000112365,ENSMUST00000112370,ENSMUST00000126927,ENSMUST00000189227,ENSMUST00000144548,ENSMUST00000162628,ENSMUST00000046658,ENSMUST00000161864,ENSMUST00000146267,ENSMUST00000160656	nonsense_mediated_decay,processed_transcript,retained_intron,protein_coding	0.188121	0.740923	0.0585524	1.93464	2.03547	1.73546
ENSMUSG00000103966	Gm37120	ENSMUST00000193350	TEC	0	0.246974	0	0.120915	0.0550127	0.361554
ENSMUSG00000026437	Cdk18	ENSMUST00000027697,ENSMUST00000112362,ENSMUST00000189733,ENSMUST00000185601,ENSMUST00000188387	nonsense_mediated_decay,retained_intron,protein_coding	18.185	19.264	20.8447	9.31046	8.96707	9.32809
ENSMUSG00000099874	Gm29629	ENSMUST00000187926	lncRNA	0	0	0.0585524	0	0	0
ENSMUSG00000026289	Atg16l1	ENSMUST00000134603,ENSMUST00000113190,ENSMUST00000027512,ENSMUST00000129431,ENSMUST00000139628,ENSMUST00000133072,ENSMUST00000137638,ENSMUST00000151037,ENSMUST00000144047,ENSMUST00000113186,ENSMUST00000127884	retained_intron,protein_coding	36.8717	31.2011	37.942	29.3219	31.1922	30.7321
ENSMUSG00000079550	Mpp4	ENSMUST00000186477,ENSMUST00000189743,ENSMUST00000189884,ENSMUST00000114275,ENSMUST00000066374,ENSMUST00000186790,ENSMUST00000191200,ENSMUST00000078874,ENSMUST00000187825,ENSMUST00000188494	processed_transcript,retained_intron,protein_coding	0.62707	0	0.351315	0.48366	1.59537	1.08466
ENSMUSG00000087968	Gm25395	ENSMUST00000157343	scaRNA	3.38618	1.6465	1.69802	4.05066	6.54651	2.89243
ENSMUSG00000089281	Scarna6	ENSMUST00000158656	scaRNA	4.20137	1.48185	3.16183	4.4134	4.95115	2.38626
ENSMUSG00000101586	Gm29017	ENSMUST00000190598	lncRNA	0.062707	0	0	0	0	0
ENSMUSG00000079330	Lemd1	ENSMUST00000189086,ENSMUST00000185436,ENSMUST00000188169,ENSMUST00000185223,ENSMUST00000189062,ENSMUST00000191418,ENSMUST00000112357,ENSMUST00000187339	nonsense_mediated_decay,retained_intron,protein_coding	0	0	0.0585524	0	0.0550127	0
ENSMUSG00000118219	Gm29695	ENSMUST00000188175	protein_coding	0	0	0.0585524	0.0604576	0.0550127	0
ENSMUSG00000101549	Gm29630	ENSMUST00000185761	lncRNA	2.06933	1.48185	2.4592	0.181373	0.385089	0.216932
ENSMUSG00000089808	Gm7241	ENSMUST00000159853	processed_pseudogene	0.125414	0	0	0.120915	0	0
ENSMUSG00000042115	Klhdc8a	ENSMUST00000046071	protein_coding	22.6999	23.3802	22.7183	23.6994	24.4257	22.344
ENSMUSG00000026632	Tatdn3	ENSMUST00000110893,ENSMUST00000153757,ENSMUST00000143876,ENSMUST00000110891,ENSMUST00000027945,ENSMUST00000085633,ENSMUST00000156527,ENSMUST00000156341,ENSMUST00000124497	retained_intron,protein_coding	4.82844	4.61019	5.15261	7.91994	7.81181	10.4851
ENSMUSG00000040265	Dnm3	ENSMUST00000195403,ENSMUST00000195768,ENSMUST00000161539,ENSMUST00000161155,ENSMUST00000162330,ENSMUST00000160665,ENSMUST00000070330,ENSMUST00000159763,ENSMUST00000086074,ENSMUST00000193110,ENSMUST00000161894,ENSMUST00000160173	processed_transcript,retained_intron,protein_coding	2.06933	1.39952	1.99078	8.64543	8.1969	9.47271
ENSMUSG00000062510	Nsl1	ENSMUST00000076952,ENSMUST00000139340,ENSMUST00000078259	protein_coding	11.1618	7.6562	8.60721	1.5719	1.26529	1.95239
ENSMUSG00000090260	2810442N19Rik	ENSMUST00000160555,ENSMUST00000161583	lncRNA	0	0.246974	0	0.302288	0.60514	1.22928
ENSMUSG00000102994	Gm37767	ENSMUST00000193239	TEC	0	0	0	0.120915	0	0.289243
ENSMUSG00000103576	Gm38188	ENSMUST00000192879	lncRNA	0	0	0	0	0.0550127	0
ENSMUSG00000078190	Dnm3os	ENSMUST00000231725,ENSMUST00000231582,ENSMUST00000139662,ENSMUST00000185878,ENSMUST00000178978,ENSMUST00000232506	lncRNA	111.556	80.4313	163.127	186.874	264.171	353.455
ENSMUSG00000026630	Batf3	ENSMUST00000194833,ENSMUST00000027943,ENSMUST00000191621,ENSMUST00000192268,ENSMUST00000193771	processed_transcript,retained_intron,protein_coding	0.376242	0.246974	0.292762	0.0604576	0	0.289243
ENSMUSG00000009772	Nuak2	ENSMUST00000133246,ENSMUST00000082125,ENSMUST00000128661,ENSMUST00000072177	processed_transcript,retained_intron,protein_coding	15.4886	13.2543	15.5749	11.7892	15.0185	14.4622
ENSMUSG00000100658	F730311O21Rik	ENSMUST00000189288	lncRNA	0.125414	0	0	0.120915	0.220051	0
ENSMUSG00000091017	Fam71a	ENSMUST00000171798	protein_coding	0	0	0	0	0.110025	0
ENSMUSG00000056055	Sag	ENSMUST00000077772,ENSMUST00000130886,ENSMUST00000144334,ENSMUST00000156381,ENSMUST00000145385,ENSMUST00000177757,ENSMUST00000128761,ENSMUST00000136708,ENSMUST00000155393	processed_transcript,retained_intron,protein_coding	0.877898	0.246974	0.702629	0.48366	0.385089	0.506175
ENSMUSG00000026628	Atf3	ENSMUST00000131854,ENSMUST00000195117,ENSMUST00000027941	processed_transcript,protein_coding	13.5447	12.7603	11.4763	3.32517	4.18097	3.61554
ENSMUSG00000042066	Tmcc2	ENSMUST00000125439,ENSMUST00000142609,ENSMUST00000045473,ENSMUST00000136828,ENSMUST00000132435,ENSMUST00000138717	processed_transcript,retained_intron,protein_coding	24.7693	24.6974	24.2407	21.1601	20.0796	21.2594
ENSMUSG00000026024	Als2	ENSMUST00000160945,ENSMUST00000159166,ENSMUST00000163058,ENSMUST00000027178,ENSMUST00000188469	retained_intron,protein_coding	37.4361	41.1624	35.9512	28.1732	28.0565	30.4428
ENSMUSG00000073478	D730003I15Rik	ENSMUST00000139056,ENSMUST00000194375	lncRNA	2.57099	0.987897	1.58092	1.87418	1.65038	1.3739
ENSMUSG00000103685	Gm37074	ENSMUST00000193444	TEC	0.125414	0	0.292762	0.24183	0	0.723108
ENSMUSG00000026694	Eef1aknmt	ENSMUST00000161760,ENSMUST00000176220,ENSMUST00000028017,ENSMUST00000176689,ENSMUST00000159817,ENSMUST00000159255,ENSMUST00000159316,ENSMUST00000195027	nonsense_mediated_decay,processed_transcript,retained_intron,protein_coding	20.2544	21.7337	19.4394	12.4543	10.9475	12.5098
ENSMUSG00000103174	Gm37168	ENSMUST00000192965	lncRNA	0.062707	0.16465	0	0.423203	0.110025	0.723108
ENSMUSG00000037499	Nenf	ENSMUST00000046770	protein_coding	10.911	13.7482	14.0526	41.8366	49.1814	34.0584
ENSMUSG00000026627	Pacc1	ENSMUST00000027940	protein_coding	10.5348	8.47945	9.42694	5.19935	8.52697	7.23108
ENSMUSG00000070738	Dgkd	ENSMUST00000027517,ENSMUST00000190061,ENSMUST00000189448,ENSMUST00000190243,ENSMUST00000189726,ENSMUST00000185260,ENSMUST00000191589	retained_intron,protein_coding	48.159	51.206	48.3058	35.0049	36.6935	32.9014
ENSMUSG00000101942	Gm19582	ENSMUST00000187511	lncRNA	0	0	0	0	0	0.0723108
ENSMUSG00000103996	4833421G17Rik	ENSMUST00000191704	TEC	0.125414	0	0.175657	0	0.110025	0
ENSMUSG00000103591	Gm38365	ENSMUST00000195720	TEC	0.501656	0.329299	0.585524	0.120915	0.385089	0.289243
ENSMUSG00000026023	Cdk15	ENSMUST00000114248,ENSMUST00000162906,ENSMUST00000162487,ENSMUST00000160662	processed_transcript,protein_coding	0.062707	0.16465	0.0585524	0.362745	0.60514	1.08466
ENSMUSG00000026626	Ppp2r5a	ENSMUST00000194953,ENSMUST00000195859,ENSMUST00000195605,ENSMUST00000067976,ENSMUST00000192334,ENSMUST00000191920,ENSMUST00000191925,ENSMUST00000194832	nonsense_mediated_decay,processed_transcript,retained_intron,protein_coding	80.1395	81.9955	79.8655	90.505	96.1072	85.3267
ENSMUSG00000041075	Fzd7	ENSMUST00000114246	protein_coding	69.6674	71.3756	69.7945	103.806	116.187	106.08
ENSMUSG00000042046	Dstyk	ENSMUST00000187092,ENSMUST00000188389,ENSMUST00000188973,ENSMUST00000188006,ENSMUST00000045110,ENSMUST00000191494	processed_transcript,retained_intron,protein_coding	46.1523	46.1019	41.6308	91.6537	88.4055	87.9299
ENSMUSG00000097819	Gm26813	ENSMUST00000180778	lncRNA	0	0	0.0585524	0.120915	0	0.144622
ENSMUSG00000103433	Gm2272	ENSMUST00000194903	processed_pseudogene	0.125414	0.411624	0.23421	0	0.0550127	0.144622
ENSMUSG00000097760	6030442K20Rik	ENSMUST00000188203,ENSMUST00000180835	retained_intron,lncRNA	1.25414	1.15255	1.2296	0.604576	0.495115	0.289243
ENSMUSG00000103114	Gm32200	ENSMUST00000192778	lncRNA	0.313535	0	0.117105	0.181373	0.165038	0
ENSMUSG00000104341	Gm37688	ENSMUST00000195195	processed_pseudogene	0.062707	0	0.0585524	0	0	0.0723108
ENSMUSG00000102246	9430037O13Rik	ENSMUST00000192556	TEC	0.62707	0.246974	0.468419	0.181373	0.0550127	0.144622
ENSMUSG00000047361	Gm973	ENSMUST00000185291,ENSMUST00000186434,ENSMUST00000114243,ENSMUST00000186310,ENSMUST00000191051,ENSMUST00000185753,ENSMUST00000190490,ENSMUST00000187979,ENSMUST00000212835,ENSMUST00000187454	processed_transcript,retained_intron,protein_coding	0	0	0.351315	1.81373	1.32031	1.66315
ENSMUSG00000026021	Sumo1	ENSMUST00000091374,ENSMUST00000185265,ENSMUST00000123857,ENSMUST00000191158	processed_transcript,retained_intron,protein_coding	49.6639	57.0511	51.8775	55.5	57.2132	48.8821
ENSMUSG00000026696	Vamp4	ENSMUST00000194810,ENSMUST00000138499,ENSMUST00000150040,ENSMUST00000050010,ENSMUST00000155003,ENSMUST00000128704,ENSMUST00000135241,ENSMUST00000132158	processed_transcript,retained_intron,protein_coding	26.2742	27.4965	26.4071	62.3922	59.6888	63.7058
ENSMUSG00000103821	D430013B06Rik	ENSMUST00000192922	TEC	1.63038	0.987897	0.995391	0.846406	1.26529	1.22928
ENSMUSG00000101400	Gm29596	ENSMUST00000185710	processed_pseudogene	0.125414	0	0.468419	0.0604576	0.0550127	0.144622
ENSMUSG00000026697	Myoc	ENSMUST00000028020	protein_coding	0	0	0	6.77125	6.98662	7.15877
ENSMUSG00000091060	Myocos	ENSMUST00000193898,ENSMUST00000193257,ENSMUST00000169439	processed_transcript,protein_coding	0	0	0	0	0.110025	0.144622
ENSMUSG00000037474	Dtl	ENSMUST00000195765,ENSMUST00000192014,ENSMUST00000193977,ENSMUST00000194064,ENSMUST00000027933,ENSMUST00000195650	nonsense_mediated_decay,processed_transcript,retained_intron,protein_coding	57.2515	60.0971	61.6557	20.4347	18.5943	18.4392
ENSMUSG00000026439	Rbbp5	ENSMUST00000189786,ENSMUST00000190997,ENSMUST00000027700,ENSMUST00000190825,ENSMUST00000187834,ENSMUST00000188575,ENSMUST00000187505	retained_intron,protein_coding	43.7068	48.3246	43.563	40.8693	42.5248	40.1325
ENSMUSG00000048174	Tmem81	ENSMUST00000058167,ENSMUST00000188789	protein_coding	2.75911	3.62229	2.63486	2.59968	4.56606	4.19403
ENSMUSG00000005501	Usp40	ENSMUST00000186315,ENSMUST00000189409,ENSMUST00000186670,ENSMUST00000187758,ENSMUST00000040783,ENSMUST00000188332,ENSMUST00000187871,ENSMUST00000190446,ENSMUST00000189586	nonsense_mediated_decay,retained_intron,protein_coding	61.3274	60.1794	58.2597	71.6422	65.6852	72.6723
ENSMUSG00000084021	Gm5832	ENSMUST00000121704	processed_pseudogene	0.376242	0.246974	0	0.120915	0.0550127	0.0723108
ENSMUSG00000083478	Gm15375	ENSMUST00000119510	unprocessed_pseudogene	0.125414	0	0	0	0	0
ENSMUSG00000118514	Gm52970	ENSMUST00000238820	unprocessed_pseudogene	0.062707	0	0	0	0	0
ENSMUSG00000026020	Nop58	ENSMUST00000190759,ENSMUST00000027174,ENSMUST00000187491,ENSMUST00000191088,ENSMUST00000185772,ENSMUST00000191142,ENSMUST00000187837,ENSMUST00000190231,ENSMUST00000189919,ENSMUST00000189289,ENSMUST00000190265,ENSMUST00000188390,ENSMUST00000186044,ENSMUST00000189327,ENSMUST00000185368	nonsense_mediated_decay,processed_transcript,retained_intron,protein_coding	262.617	261.052	259.914	75.3301	74.8723	78.9634
ENSMUSG00000037461	Ints7	ENSMUST00000192681,ENSMUST00000194785,ENSMUST00000045450,ENSMUST00000194877,ENSMUST00000193961,ENSMUST00000193569	nonsense_mediated_decay,retained_intron,protein_coding	70.9216	68.9882	75.4741	43.8922	47.0359	54.0885
ENSMUSG00000102970	Gm37349	ENSMUST00000194205	TEC	0.501656	0.329299	0.526972	0.0604576	0.0550127	0.216932
ENSMUSG00000067336	Bmpr2	ENSMUST00000186246,ENSMUST00000087435,ENSMUST00000190659	retained_intron,protein_coding	335.921	340.578	302.54	312.384	292.943	309.635
ENSMUSG00000104052	Gm38125	ENSMUST00000194136	TEC	0.752484	0.411624	0.468419	0.604576	0.440102	0.578486
ENSMUSG00000092220	Gm20528	ENSMUST00000174821,ENSMUST00000173165	lncRNA	0	0	0	0	0.0550127	0
ENSMUSG00000041040	Fam117b	ENSMUST00000151630,ENSMUST00000189790,ENSMUST00000036540	nonsense_mediated_decay,retained_intron,protein_coding	50.291	55.4869	50.0038	45.4641	41.5346	40.8556
ENSMUSG00000103696	Gm37531	ENSMUST00000191628	TEC	0.940605	1.15255	1.17105	1.02778	0.550127	0.94004
ENSMUSG00000053024	Cntn2	ENSMUST00000188143,ENSMUST00000190601,ENSMUST00000188065,ENSMUST00000189528,ENSMUST00000188943,ENSMUST00000086521,ENSMUST00000186530,ENSMUST00000186487	nonsense_mediated_decay,retained_intron,protein_coding	0	0	0	0.120915	0	0.0723108
ENSMUSG00000089675	Ugt1a8	ENSMUST00000113139	protein_coding	0	0	0	0.0604576	0	0
ENSMUSG00000026623	Lpgat1	ENSMUST00000133076,ENSMUST00000138494,ENSMUST00000110856,ENSMUST00000130876,ENSMUST00000110855	retained_intron,protein_coding	190.692	205.236	188.188	145.4	150.46	142.741
ENSMUSG00000102840	Gm38037	ENSMUST00000192600	lncRNA	0.564363	0.576273	0.819734	0.0604576	0	0
ENSMUSG00000026018	Ica1l	ENSMUST00000186970,ENSMUST00000189776,ENSMUST00000191251,ENSMUST00000027172,ENSMUST00000187364,ENSMUST00000185891	processed_transcript,retained_intron,protein_coding	0.438949	0.411624	0.409867	0.785948	0.715165	0.867729
ENSMUSG00000026622	Nek2	ENSMUST00000136733,ENSMUST00000150839,ENSMUST00000126446,ENSMUST00000027931	processed_transcript,retained_intron,protein_coding	53.7399	58.6152	48.8327	6.34804	6.82158	5.351
ENSMUSG00000055833	1700034H15Rik	ENSMUST00000069573,ENSMUST00000140401,ENSMUST00000145050,ENSMUST00000154116,ENSMUST00000190327,ENSMUST00000139827	lncRNA	0	0.16465	0.468419	0.604576	0.495115	0.506175
ENSMUSG00000037434	Slc30a1	ENSMUST00000044954,ENSMUST00000161756	protein_coding	11.35	10.1259	10.071	18.2582	18.2092	18.8008
ENSMUSG00000090124	Ugt1a7c	ENSMUST00000126203,ENSMUST00000113135,ENSMUST00000058237,ENSMUST00000150634	nonsense_mediated_decay,protein_coding	0	0.0823248	0.0585524	0.0604576	0.110025	0.0723108
ENSMUSG00000090145	Ugt1a6b	ENSMUST00000113137,ENSMUST00000113138	protein_coding	0	0	0	0.181373	0.110025	0.289243
ENSMUSG00000054545	Ugt1a6a	ENSMUST00000124852,ENSMUST00000113134,ENSMUST00000014263,ENSMUST00000140092	retained_intron,protein_coding	0	0	0	0.120915	0.110025	0.361554
ENSMUSG00000081602	Gm15369	ENSMUST00000119681	unprocessed_pseudogene	0	0	0	0	0	0.0723108
ENSMUSG00000081488	Gm15368	ENSMUST00000120438	unprocessed_pseudogene	0	0	0	0	0	0.0723108
ENSMUSG00000083277	Gm15376	ENSMUST00000122258	unprocessed_pseudogene	0	0	0	0.0604576	0	0.0723108
ENSMUSG00000026019	Wdr12	ENSMUST00000147413,ENSMUST00000136461,ENSMUST00000117438,ENSMUST00000141417,ENSMUST00000027173,ENSMUST00000133767,ENSMUST00000143342,ENSMUST00000122038	processed_transcript,retained_intron,protein_coding	76.7533	79.2787	80.8609	26.9036	23.5454	26.8273
ENSMUSG00000081984	Dnajb3	ENSMUST00000119972	protein_coding	0	0.0823248	0	0	0	0
ENSMUSG00000089960	Ugt1a1	ENSMUST00000073049	protein_coding	0.062707	0	0	0	0	0
ENSMUSG00000079429	Mroh2a	ENSMUST00000135948,ENSMUST00000113130,ENSMUST00000142632,ENSMUST00000148474,ENSMUST00000061013	processed_transcript,retained_intron,protein_coding	0.125414	0.246974	0.292762	0.302288	0.60514	0.216932
ENSMUSG00000040225	Prrc2c	ENSMUST00000183011,ENSMUST00000182308,ENSMUST00000182149,ENSMUST00000183286,ENSMUST00000182535,ENSMUST00000028016,ENSMUST00000182393,ENSMUST00000182448,ENSMUST00000182660,ENSMUST00000193937,ENSMUST00000183223,ENSMUST00000182331,ENSMUST00000182288,ENSMUST00000182593	processed_transcript,retained_intron,protein_coding	344.073	398.863	325.259	140.987	146.994	181.572
ENSMUSG00000044783	Hjurp	ENSMUST00000128532,ENSMUST00000147393,ENSMUST00000126739,ENSMUST00000148384,ENSMUST00000065420,ENSMUST00000127446,ENSMUST00000054674	retained_intron,protein_coding	234.587	219.066	234.327	110.456	105.239	120.904
ENSMUSG00000026017	Carf	ENSMUST00000180952,ENSMUST00000027171,ENSMUST00000132949,ENSMUST00000186779,ENSMUST00000124986,ENSMUST00000130075,ENSMUST00000191232,ENSMUST00000187978,ENSMUST00000150008,ENSMUST00000186107	nonsense_mediated_decay,retained_intron,protein_coding	17.3071	15.3947	17.6828	37	37.8488	38.1078
ENSMUSG00000082609	Gm15464	ENSMUST00000118718	processed_pseudogene	1.19143	1.72882	1.46381	6.65033	6.54651	6.94183
ENSMUSG00000026692	Fmo4	ENSMUST00000028014,ENSMUST00000144916,ENSMUST00000140031,ENSMUST00000140274,ENSMUST00000193508,ENSMUST00000111525	retained_intron,protein_coding	0	0	0	0	0	0.0723108
ENSMUSG00000037395	Rcor3	ENSMUST00000073279,ENSMUST00000192128,ENSMUST00000193322,ENSMUST00000193664,ENSMUST00000192158,ENSMUST00000194750,ENSMUST00000192222,ENSMUST00000192866,ENSMUST00000194395,ENSMUST00000110849,ENSMUST00000192491,ENSMUST00000193144,ENSMUST00000194493,ENSMUST00000194362	nonsense_mediated_decay,processed_transcript,retained_intron,protein_coding	37.875	40.9977	41.5137	83.5523	84.3895	82.5066
ENSMUSG00000097316	Gm10516	ENSMUST00000195083,ENSMUST00000180598	lncRNA	2.75911	3.78694	3.92301	15.4771	12.873	12.3651
ENSMUSG00000040181	Fmo1	ENSMUST00000193078,ENSMUST00000193766,ENSMUST00000143902,ENSMUST00000111518,ENSMUST00000131058,ENSMUST00000136120,ENSMUST00000046049,ENSMUST00000134098	processed_transcript,retained_intron,protein_coding	0	0	0	0.604576	0.220051	0.361554
ENSMUSG00000036251	Trpm8	ENSMUST00000040210,ENSMUST00000171176,ENSMUST00000148138,ENSMUST00000113114	processed_transcript,protein_coding	0.062707	0.0823248	0.0585524	0.120915	0	0.144622
ENSMUSG00000026442	Nfasc	ENSMUST00000188307,ENSMUST00000186389,ENSMUST00000094569,ENSMUST00000163770,ENSMUST00000186330,ENSMUST00000189219,ENSMUST00000186539,ENSMUST00000191294,ENSMUST00000043189,ENSMUST00000187861	processed_transcript,retained_intron,protein_coding	0.313535	0	0.0585524	0.0604576	0.165038	0.0723108
ENSMUSG00000073664	Nbeal1	ENSMUST00000190958,ENSMUST00000162291,ENSMUST00000188450,ENSMUST00000160980,ENSMUST00000160834,ENSMUST00000185984,ENSMUST00000159344,ENSMUST00000035569,ENSMUST00000185573,ENSMUST00000187195	nonsense_mediated_decay,retained_intron,protein_coding	123.407	110.151	112.245	132.946	137.752	152.359
ENSMUSG00000026443	Lrrn2	ENSMUST00000159088,ENSMUST00000027706	processed_transcript,protein_coding	0	0.16465	0	0	0	0
ENSMUSG00000102709	Gm38308	ENSMUST00000194934	TEC	0.062707	0	0.175657	0	0	0
ENSMUSG00000026295	Spp2	ENSMUST00000176708,ENSMUST00000027518,ENSMUST00000189225	nonsense_mediated_decay,protein_coding	0.062707	0	0	0	0	0.0723108
ENSMUSG00000040170	Fmo2	ENSMUST00000111510,ENSMUST00000147617,ENSMUST00000194061,ENSMUST00000156860,ENSMUST00000143123,ENSMUST00000194197,ENSMUST00000045902	processed_transcript,retained_intron,protein_coding	0	0	0	0.0604576	0.220051	0
ENSMUSG00000062310	Glrp1	ENSMUST00000067625	protein_coding	0.250828	0.246974	0.351315	0.0604576	0	0
ENSMUSG00000100798	Gm19589	ENSMUST00000189394	lncRNA	0	0.16465	0.0585524	0.0604576	0	0
ENSMUSG00000049439	Cyp20a1	ENSMUST00000148443,ENSMUST00000114202,ENSMUST00000060608	nonsense_mediated_decay,retained_intron,protein_coding	62.707	69.9761	67.3353	45.1013	47.8061	45.1219
ENSMUSG00000103822	6030460B20Rik	ENSMUST00000191764	TEC	0.564363	0.411624	0.526972	0.0604576	0.110025	0.361554
ENSMUSG00000049866	Arl4c	ENSMUST00000159814,ENSMUST00000187810,ENSMUST00000051236	nonsense_mediated_decay,protein_coding	59.8852	70.3877	61.8899	7.9804	9.13211	8.17112
ENSMUSG00000101736	Gm29335	ENSMUST00000188361	processed_pseudogene	0.062707	0	0	0	0	0
ENSMUSG00000097398	Platr5	ENSMUST00000181016,ENSMUST00000180596	lncRNA	0.062707	0	0.0585524	0.0604576	0	0
ENSMUSG00000099848	Gm29337	ENSMUST00000185425	lncRNA	0.313535	0	0.0585524	0.0604576	0	0
ENSMUSG00000058248	Kcnh1	ENSMUST00000110844,ENSMUST00000078470,ENSMUST00000151152	protein_coding	0	0	0	0.181373	0.385089	0.144622
ENSMUSG00000099378	1700067G17Rik	ENSMUST00000186180	lncRNA	0	0	0.0585524	0	0	0
ENSMUSG00000099544	Gm18699	ENSMUST00000190713	processed_pseudogene	0.125414	0.0823248	0	0	0	0
ENSMUSG00000095576	Fmo6	ENSMUST00000195576,ENSMUST00000178465	nonsense_mediated_decay,protein_coding	0	0	0	0.0604576	0	0
ENSMUSG00000036206	Sh3bp4	ENSMUST00000066279,ENSMUST00000123745	processed_transcript,protein_coding	115.005	124.475	117.983	41.4134	41.3696	40.5663
ENSMUSG00000102700	Gm38312	ENSMUST00000195426	TEC	0.62707	0.740923	0.761182	0.120915	0.275064	0
ENSMUSG00000102083	Gm5259	ENSMUST00000191231	processed_pseudogene	0.062707	0.246974	0.292762	0.120915	0.110025	0
ENSMUSG00000026691	Fmo3	ENSMUST00000142759,ENSMUST00000028010	retained_intron,protein_coding	0	0	0	0.0604576	0	0
ENSMUSG00000026131	Dst	ENSMUST00000182410,ENSMUST00000187486,ENSMUST00000183034,ENSMUST00000183331,ENSMUST00000183006,ENSMUST00000182018,ENSMUST00000194192,ENSMUST00000182507,ENSMUST00000115104,ENSMUST00000097786,ENSMUST00000183302,ENSMUST00000185269,ENSMUST00000182335,ENSMUST00000189952,ENSMUST00000185897,ENSMUST00000182314,ENSMUST00000097785,ENSMUST00000182697,ENSMUST00000185736,ENSMUST00000239001,ENSMUST00000183100	retained_intron,protein_coding	1095.93	785.131	772.072	378.283	364.569	420.704
ENSMUSG00000071890	Mroh9	ENSMUST00000096608	protein_coding	0.062707	0	0	0	0.0550127	0.0723108
ENSMUSG00000037375	Hhat	ENSMUST00000192946,ENSMUST00000192585,ENSMUST00000154203,ENSMUST00000123721,ENSMUST00000154755,ENSMUST00000128619,ENSMUST00000044190	processed_transcript,non_stop_decay,protein_coding	9.21792	6.99761	11.0079	8.04086	8.25191	7.95419
ENSMUSG00000103596	Gm37354	ENSMUST00000193333	TEC	0.313535	0.493949	0.995391	0.181373	0	0.216932
ENSMUSG00000099382	Gm28631	ENSMUST00000190740	processed_pseudogene	0	0	0	0	0.0550127	0
ENSMUSG00000103364	Gm38157	ENSMUST00000194178	TEC	1.88121	0.246974	1.05394	0.302288	0.220051	0.433865
ENSMUSG00000047384	A730013G03Rik	ENSMUST00000057543,ENSMUST00000195012	TEC	0	0	0.117105	0.181373	0.0550127	0.289243
ENSMUSG00000096992	Gm26788	ENSMUST00000187268,ENSMUST00000181692	retained_intron,lncRNA	0.125414	0	0.175657	0	0	0
ENSMUSG00000055013	Agap1	ENSMUST00000185417,ENSMUST00000190096,ENSMUST00000027521,ENSMUST00000212924,ENSMUST00000074945	retained_intron,protein_coding	67.7862	69.6468	63.9978	139.294	122.073	117.722
ENSMUSG00000103001	A930005N03Rik	ENSMUST00000194920	TEC	0.188121	0	0.0585524	0	0.165038	0
ENSMUSG00000104114	Gm37297	ENSMUST00000192974	TEC	0.940605	0.246974	0.644077	0.48366	0.275064	0.144622
ENSMUSG00000101662	Gm28499	ENSMUST00000191576	lncRNA	0.250828	0	0	0.0604576	0.0550127	0.0723108
ENSMUSG00000102336	Gm37233	ENSMUST00000192173	lncRNA	0	0.16465	0.409867	0.302288	0.440102	0.144622
ENSMUSG00000102009	4933400F21Rik	ENSMUST00000187011,ENSMUST00000187295,ENSMUST00000186098	retained_intron,lncRNA	0	0.0823248	0.0585524	0	0.0550127	0
ENSMUSG00002076983	7SK	ENSMUST00020182245	misc_RNA	0.125414	0	0.117105	0	0.110025	0
ENSMUSG00000103252	Gm37521	ENSMUST00000193177	TEC	0.564363	0.0823248	0.117105	0.362745	0.495115	0.361554
ENSMUSG00000026586	Prrx1	ENSMUST00000174397,ENSMUST00000075805,ENSMUST00000174098,ENSMUST00000183691,ENSMUST00000027878	processed_transcript,retained_intron,protein_coding	338.931	368.897	343.82	540.612	533.843	532.207
ENSMUSG00000042111	Ccdc115	ENSMUST00000188583,ENSMUST00000042493	retained_intron,protein_coding	19.9408	19.264	17.7999	15.2958	14.6884	12.3651
ENSMUSG00000092188	Gm20471	ENSMUST00000172793	lncRNA	0.062707	0.329299	0.175657	0	0	0.289243
ENSMUSG00000103195	Gm37644	ENSMUST00000192190	TEC	3.76242	1.56417	3.6888	3.32517	3.19074	5.351
ENSMUSG00000092627	D130058E05Rik	ENSMUST00000173856,ENSMUST00000189763	retained_intron,lncRNA	0.125414	0	0.0585524	0	0	0
ENSMUSG00000016262	Sertad4	ENSMUST00000125391,ENSMUST00000155579,ENSMUST00000155503,ENSMUST00000016406	processed_transcript,protein_coding	126.041	130.485	124.482	161.966	159.867	163.639
ENSMUSG00000089812	Gm15867	ENSMUST00000159407	lncRNA	2.82181	2.88137	2.4592	1.02778	1.10025	1.08466
ENSMUSG00000102162	Gm2367	ENSMUST00000192374	processed_pseudogene	0.062707	0	0	0.181373	0.165038	0.0723108
ENSMUSG00000040124	Gorab	ENSMUST00000186402,ENSMUST00000185299,ENSMUST00000045138	nonsense_mediated_decay,retained_intron,protein_coding	26.2115	25.0267	25.2361	49.8775	50.8318	46.2066
ENSMUSG00000101869	Gm29500	ENSMUST00000185992	lncRNA	0	0	0.0585524	0.0604576	0.0550127	0
ENSMUSG00000102117	Rpsa-ps1	ENSMUST00000191040	processed_pseudogene	1.8185	1.72882	0.936839	2.23693	1.92545	1.66315
ENSMUSG00000040113	Mettl11b	ENSMUST00000159679,ENSMUST00000160495	nonsense_mediated_decay,protein_coding	0	0	0	0	0.0550127	0
ENSMUSG00000067081	Asb18	ENSMUST00000086882,ENSMUST00000238685,ENSMUST00000097656,ENSMUST00000151330,ENSMUST00000154228	nonsense_mediated_decay,protein_coding	0	0	0	0.0604576	0	0
ENSMUSG00000026782	Abi2	ENSMUST00000190158,ENSMUST00000189980,ENSMUST00000188594,ENSMUST00000189649,ENSMUST00000185788,ENSMUST00000188618,ENSMUST00000191493,ENSMUST00000186097,ENSMUST00000187400,ENSMUST00000052332,ENSMUST00000189082,ENSMUST00000187709	retained_intron,protein_coding	63.9611	76.6444	66.6912	55.7419	55.7279	55.1731
ENSMUSG00000054387	Mdm4	ENSMUST00000185418,ENSMUST00000186513,ENSMUST00000190312,ENSMUST00000189596,ENSMUST00000187244,ENSMUST00000191212,ENSMUST00000186617,ENSMUST00000186645,ENSMUST00000187529,ENSMUST00000188090,ENSMUST00000185398,ENSMUST00000067429,ENSMUST00000067398,ENSMUST00000190807	nonsense_mediated_decay,processed_transcript,retained_intron,protein_coding	76.0008	65.8598	81.3879	85.0033	99.0229	114.902
ENSMUSG00000100228	Gm29257	ENSMUST00000186115	processed_pseudogene	2.63369	2.96369	3.45459	10.8219	10.7825	10.0512
ENSMUSG00000016200	Syt14	ENSMUST00000191907,ENSMUST00000016344,ENSMUST00000195530,ENSMUST00000195354,ENSMUST00000215093	nonsense_mediated_decay,retained_intron,protein_coding	0	0	0.0585524	0.0604576	0.275064	0
ENSMUSG00000026127	Imp4	ENSMUST00000128086,ENSMUST00000149962,ENSMUST00000136770,ENSMUST00000137794,ENSMUST00000134327,ENSMUST00000027303,ENSMUST00000187077,ENSMUST00000191000	nonsense_mediated_decay,processed_transcript,retained_intron,protein_coding	43.0797	44.0437	39.1716	19.7092	20.9048	21.4763
ENSMUSG00000026301	Iqca	ENSMUST00000186522,ENSMUST00000189011,ENSMUST00000189690,ENSMUST00000113094,ENSMUST00000211999,ENSMUST00000212394,ENSMUST00000212859,ENSMUST00000186403	processed_transcript,protein_coding	0	0	0	0	0.220051	0
ENSMUSG00000044337	Ackr3	ENSMUST00000065587,ENSMUST00000159654	protein_coding	8.21461	7.49155	7.67037	22.6111	23.3254	25.3811
ENSMUSG00000026014	Raph1	ENSMUST00000188511,ENSMUST00000189383,ENSMUST00000182085,ENSMUST00000090293,ENSMUST00000140485,ENSMUST00000127573,ENSMUST00000027168,ENSMUST00000142258	retained_intron,protein_coding	40.6341	38.775	39.4643	7.73857	9.46219	13.6667
ENSMUSG00000101028	Gm28723	ENSMUST00000188640	lncRNA	0	0	0	0.0604576	0.110025	0.144622
ENSMUSG00000081562	Gm11575	ENSMUST00000122243	processed_pseudogene	0.313535	0.0823248	0	0.362745	0.385089	0.144622
ENSMUSG00000026447	Pik3c2b	ENSMUST00000124934,ENSMUST00000077730,ENSMUST00000153707,ENSMUST00000239467,ENSMUST00000145153	retained_intron,protein_coding	14.6107	15.0654	15.9263	9.25001	10.8925	10.4851
ENSMUSG00000103292	Gm35048	ENSMUST00000192105	TEC	0.188121	0.16465	0.351315	0.181373	0.110025	0.0723108
ENSMUSG00000084151	Gm11577	ENSMUST00000118030	processed_pseudogene	0	0	0	0.0604576	0	0
ENSMUSG00000101188	Eif4a-ps4	ENSMUST00000122226	processed_pseudogene	43.1424	48.2423	42.9775	36.7582	34.1629	29.4305
ENSMUSG00000101102	Gm28609	ENSMUST00000186515	lncRNA	0	0	0.0585524	0	0	0
ENSMUSG00000102425	Gm26616	ENSMUST00000193049,ENSMUST00000195676	TEC	0.438949	0.16465	0.761182	0.604576	0.825191	0.578486
ENSMUSG00000016181	Utp25	ENSMUST00000193070,ENSMUST00000195848,ENSMUST00000194335,ENSMUST00000193460,ENSMUST00000194124,ENSMUST00000085555,ENSMUST00000195291,ENSMUST00000194412,ENSMUST00000191928	nonsense_mediated_decay,processed_transcript,retained_intron,protein_coding	24.9574	27.0025	26.8756	19.3464	16.9989	18.0777
ENSMUSG00000026126	Ptpn18	ENSMUST00000027302,ENSMUST00000188019,ENSMUST00000186252,ENSMUST00000185610,ENSMUST00000188884,ENSMUST00000190122,ENSMUST00000188972	processed_transcript,retained_intron,protein_coding	0	0.246974	0.0585524	0	0	0.144622
ENSMUSG00000046062	Ppp1r15b	ENSMUST00000052529,ENSMUST00000122956	processed_transcript,protein_coding	215.21	211.575	216.878	158.217	164.983	144.694
ENSMUSG00000026012	Cd28	ENSMUST00000027165,ENSMUST00000153207,ENSMUST00000132833	processed_transcript,retained_intron,protein_coding	0.250828	0.0823248	0.292762	0.120915	0.0550127	0.0723108
ENSMUSG00000100280	Gm28417	ENSMUST00000185881,ENSMUST00000185218,ENSMUST00000191357	retained_intron,lncRNA	0	0	0	0.0604576	0	0
ENSMUSG00000101223	4930568A12Rik	ENSMUST00000186117,ENSMUST00000188292	lncRNA	0	0.16465	0	0	0	0
ENSMUSG00000083355	Gm11581	ENSMUST00000122024	processed_pseudogene	0.125414	0.16465	0.0585524	0.24183	0.495115	0
ENSMUSG00000026638	Irf6	ENSMUST00000138826,ENSMUST00000076521,ENSMUST00000193772,ENSMUST00000140066	retained_intron,protein_coding	0	0.16465	0	0.181373	0.220051	0.0723108
ENSMUSG00000026585	Kifap3	ENSMUST00000027877,ENSMUST00000077642	protein_coding	56.4363	67.3417	58.084	93.1651	88.2954	83.9528
ENSMUSG00000034432	Cops8	ENSMUST00000189107,ENSMUST00000036153,ENSMUST00000190700,ENSMUST00000186152,ENSMUST00000189309,ENSMUST00000186882,ENSMUST00000186750,ENSMUST00000190057,ENSMUST00000191510	processed_transcript,retained_intron,protein_coding	62.8951	66.2714	60.7774	43.1667	49.6765	45.7004
ENSMUSG00000026125	Prss39	ENSMUST00000027299,ENSMUST00000191604	nonsense_mediated_decay,protein_coding	0	0	0	0	0	0.0723108
ENSMUSG00000056128	Gm9991	ENSMUST00000070048	lncRNA	0	0	0	0	0.165038	0
ENSMUSG00000101803	Gm28419	ENSMUST00000189108	processed_pseudogene	0	0	0	0.0604576	0.110025	0
ENSMUSG00000026011	Ctla4	ENSMUST00000097720,ENSMUST00000124816,ENSMUST00000027164	processed_transcript,protein_coding	0	0	0	0.120915	0.110025	0
ENSMUSG00000079144	A130010J15Rik	ENSMUST00000192189,ENSMUST00000160822,ENSMUST00000160077,ENSMUST00000161235,ENSMUST00000193307,ENSMUST00000110831,ENSMUST00000191613,ENSMUST00000178744	protein_coding	9.28063	9.3027	9.95391	12.5752	14.0282	12.7267
ENSMUSG00000081382	Rpl18-ps1	ENSMUST00000121555	processed_pseudogene	5.3928	5.59808	4.97696	11.6079	7.64677	8.67729
ENSMUSG00000080800	Gm11582	ENSMUST00000121041	processed_pseudogene	0	0	0	0	0.0550127	0.216932
ENSMUSG00000037529	Prss40	ENSMUST00000115071,ENSMUST00000190790,ENSMUST00000047840	nonsense_mediated_decay,protein_coding	0	0	0	0.0604576	0.0550127	0
ENSMUSG00000026009	Icos	ENSMUST00000027162,ENSMUST00000102827	protein_coding	0.188121	0	0	0.423203	0.220051	0.144622
ENSMUSG00000082804	Rpl17-ps1	ENSMUST00000119156	processed_pseudogene	0.062707	0.329299	0.117105	0.0604576	0.165038	0.0723108
ENSMUSG00000102168	Gm36943	ENSMUST00000194422	TEC	0	0	0	0	0.110025	0
ENSMUSG00000026584	Scyl3	ENSMUST00000027876,ENSMUST00000170359,ENSMUST00000162920,ENSMUST00000163033,ENSMUST00000162234,ENSMUST00000159516,ENSMUST00000161908	nonsense_mediated_decay,processed_transcript,retained_intron,protein_coding	25.3963	25.6853	27.1098	26.9036	30.8621	30.5875
ENSMUSG00000052062	Pard3b	ENSMUST00000188325,ENSMUST00000094906,ENSMUST00000046673,ENSMUST00000138768,ENSMUST00000129030,ENSMUST00000075374	processed_transcript,retained_intron,protein_coding	8.0892	8.15015	6.44077	47.8219	43.8451	44.5434
ENSMUSG00000103656	Gm37205	ENSMUST00000194820	TEC	0.313535	0.246974	0.0585524	0.181373	0.660153	0.361554
ENSMUSG00000104402	Gm38012	ENSMUST00000193022	TEC	0.125414	0	0.292762	0.302288	0.385089	0.289243
ENSMUSG00000104081	Gm38278	ENSMUST00000194715	TEC	0.125414	0	0.0585524	0.181373	0.0550127	0.0723108
ENSMUSG00000103002	Gm38075	ENSMUST00000191979	TEC	0.313535	0.0823248	0.0585524	0.362745	0.275064	0.94004
ENSMUSG00000085019	Pard3bos2	ENSMUST00000127498	lncRNA	0	0	0.0585524	0.0604576	0	0
ENSMUSG00000102359	Gm38351	ENSMUST00000195466	TEC	0.188121	0.16465	0	0.181373	0.110025	0.216932
ENSMUSG00000085400	Pard3bos3	ENSMUST00000147177	lncRNA	0	0	0	0.181373	0.165038	0.216932
ENSMUSG00000100750	Gm29084	ENSMUST00000185587	lncRNA	0	0	0.0585524	0	0	0
ENSMUSG00000037318	Traf3ip3	ENSMUST00000159666,ENSMUST00000161151,ENSMUST00000160302,ENSMUST00000161403,ENSMUST00000043550,ENSMUST00000162480,ENSMUST00000159805,ENSMUST00000160332,ENSMUST00000192020,ENSMUST00000161145,ENSMUST00000194278,ENSMUST00000162905,ENSMUST00000161367	nonsense_mediated_decay,processed_transcript,retained_intron,protein_coding	0.062707	0.16465	0.117105	0.906863	1.10025	1.08466
ENSMUSG00000084333	Gm11599	ENSMUST00000118720	processed_pseudogene	2.06933	1.81114	2.16644	1.08824	1.10025	0.723108
ENSMUSG00000090080	Gm15872	ENSMUST00000162454	lncRNA	0.062707	0	0	0	0	0
ENSMUSG00000048126	Col6a3	ENSMUST00000130846,ENSMUST00000056925,ENSMUST00000145750,ENSMUST00000136916,ENSMUST00000097653,ENSMUST00000150769,ENSMUST00000187753,ENSMUST00000188587	retained_intron,protein_coding	376.743	335.391	358.634	1171.43	1121.05	1102.88
ENSMUSG00000037509	Arhgef4	ENSMUST00000160855,ENSMUST00000159059,ENSMUST00000162760,ENSMUST00000047664,ENSMUST00000159021,ENSMUST00000162599,ENSMUST00000159747	nonsense_mediated_decay,retained_intron,protein_coding	1.00331	0.823248	1.34671	4.4134	4.45603	5.13407
ENSMUSG00000103061	Gm36970	ENSMUST00000193688	TEC	0.501656	0.16465	0.585524	0.120915	0.220051	1.08466
ENSMUSG00000103978	4930474B08Rik	ENSMUST00000194161	TEC	0	0	0	0	0	0.0723108
ENSMUSG00000102612	Gm37845	ENSMUST00000194977	processed_pseudogene	0	0	0	0	0.0550127	0
ENSMUSG00000104002	Gm38336	ENSMUST00000193040	lncRNA	0.877898	0.493949	0.585524	0.24183	0.275064	0.144622
ENSMUSG00000026303	Mlph	ENSMUST00000136220,ENSMUST00000027528,ENSMUST00000125149	retained_intron,protein_coding	0.062707	0	0	0.120915	0	0
ENSMUSG00000041757	Plekha6	ENSMUST00000190186,ENSMUST00000186917,ENSMUST00000105082,ENSMUST00000239123,ENSMUST00000189598,ENSMUST00000187285,ENSMUST00000187299,ENSMUST00000212252,ENSMUST00000038295,ENSMUST00000212142,ENSMUST00000190208,ENSMUST00000190884,ENSMUST00000190694	processed_transcript,retained_intron,protein_coding	0.376242	0.740923	1.05394	6.4085	4.95115	6.36335
ENSMUSG00000026304	Rab17	ENSMUST00000130042,ENSMUST00000135819,ENSMUST00000128226,ENSMUST00000131428,ENSMUST00000027529	processed_transcript,protein_coding	0	0	0	0.120915	0	0
ENSMUSG00000100791	Gm28199	ENSMUST00000187127	lncRNA	0	0	0.0585524	0	0.0550127	0
ENSMUSG00000103421	Golt1a	ENSMUST00000192465,ENSMUST00000094557	protein_coding	0	0	0	0.0604576	0	0
ENSMUSG00000041406	BC055324	ENSMUST00000162949,ENSMUST00000159617,ENSMUST00000045876,ENSMUST00000160926,ENSMUST00000097493,ENSMUST00000161321	nonsense_mediated_decay,processed_transcript,retained_intron,protein_coding	24.8947	26.5909	24.592	8.16177	8.85705	8.46036
ENSMUSG00000041396	Mettl18	ENSMUST00000111490,ENSMUST00000045694	protein_coding	3.19806	4.77484	3.92301	2.96242	2.64061	2.89243
ENSMUSG00000037503	Fam168b	ENSMUST00000185469,ENSMUST00000170092,ENSMUST00000191307,ENSMUST00000185231,ENSMUST00000185279,ENSMUST00000140534,ENSMUST00000047534,ENSMUST00000167518	nonsense_mediated_decay,processed_transcript,retained_intron,protein_coding	136.952	149.996	130.455	126.961	139.897	132.835
ENSMUSG00000026639	Lamb3	ENSMUST00000159955,ENSMUST00000193128,ENSMUST00000194677,ENSMUST00000161526,ENSMUST00000016315,ENSMUST00000162180,ENSMUST00000192322,ENSMUST00000194407,ENSMUST00000162977	processed_transcript,retained_intron,protein_coding	4.70302	3.12834	2.81052	3.32517	2.5856	3.39861
ENSMUSG00000104358	Gm37127	ENSMUST00000192924	TEC	0	0	0	0.120915	0.110025	0
ENSMUSG00000026582	Sele	ENSMUST00000027874	protein_coding	0.125414	0.329299	0.175657	0	0	0
ENSMUSG00000070644	Etnk2	ENSMUST00000135222,ENSMUST00000156832,ENSMUST00000129213,ENSMUST00000147909,ENSMUST00000131450	processed_transcript,retained_intron,protein_coding	0	0	0.0585524	0.120915	0.165038	0.289243
ENSMUSG00000026123	Plekhb2	ENSMUST00000191722,ENSMUST00000152654,ENSMUST00000027297,ENSMUST00000156687	processed_transcript,protein_coding	49.2877	57.1334	49.9452	26.7827	29.9269	31.2383
ENSMUSG00000103716	Gm19430	ENSMUST00000193847	processed_pseudogene	0	0.0823248	0	0.0604576	0	0
ENSMUSG00000103548	Gm37670	ENSMUST00000193622	processed_pseudogene	0.376242	0.576273	0.526972	0.846406	1.04524	0.94004
ENSMUSG00000103760	Gm8009	ENSMUST00000191672	processed_pseudogene	0.062707	0	0	0.906863	0.275064	0.361554
ENSMUSG00000026581	Sell	ENSMUST00000192047,ENSMUST00000027871,ENSMUST00000195358,ENSMUST00000097491	protein_coding	0.062707	0	0.175657	0.0604576	0	0
ENSMUSG00000101714	Gm28415	ENSMUST00000187528	lncRNA	0	0	0.0585524	0	0	0
ENSMUSG00000016194	Hsd11b1	ENSMUST00000162842,ENSMUST00000161737,ENSMUST00000161406,ENSMUST00000191977,ENSMUST00000160929,ENSMUST00000159644,ENSMUST00000016338	processed_transcript,retained_intron,protein_coding	0	0	0.117105	3.74837	3.96092	2.60319
ENSMUSG00000102531	1110002O04Rik	ENSMUST00000194261	lncRNA	0	0	0	0	0	0.144622
ENSMUSG00000103089	Gm38118	ENSMUST00000192052	TEC	0	0	0	0.24183	0.110025	0.361554
ENSMUSG00000103096	Gm8022	ENSMUST00000191763	processed_pseudogene	0	0.0823248	0	0	0	0
ENSMUSG00000102279	Gm37146	ENSMUST00000192572	lncRNA	0	0	0	0.120915	0	0
ENSMUSG00000009633	G0s2	ENSMUST00000009777	protein_coding	0.062707	0.329299	0	20.7974	19.1444	15.0406
ENSMUSG00000103708	Gm33222	ENSMUST00000194823,ENSMUST00000193725	lncRNA	0	0	0	0.0604576	0	0
ENSMUSG00000104348	Gm37691	ENSMUST00000192147	TEC	0	0	0	0.48366	0.990229	0.867729
ENSMUSG00000070643	Sox13	ENSMUST00000126530,ENSMUST00000094551,ENSMUST00000153799,ENSMUST00000144386,ENSMUST00000145922	retained_intron,protein_coding	1.19143	0.740923	0.878287	2.35784	1.37532	1.15697
ENSMUSG00000101004	Gm8596	ENSMUST00000188004	processed_pseudogene	0.062707	0.0823248	0.0585524	0.181373	0.0550127	0
ENSMUSG00000045216	Hs6st1	ENSMUST00000088174,ENSMUST00000194670	retained_intron,protein_coding	77.6939	80.349	70.0287	51.933	58.5335	54.0162
ENSMUSG00000104523	Gm37335	ENSMUST00000192656	lncRNA	0	0	0	0	0	0.0723108
ENSMUSG00000102202	Gm33280	ENSMUST00000193983	lncRNA	0.062707	0	0	0	0	0
ENSMUSG00000026580	Selp	ENSMUST00000161020,ENSMUST00000162102,ENSMUST00000161152,ENSMUST00000162746,ENSMUST00000160000	nonsense_mediated_decay,retained_intron,protein_coding	4.95385	4.44554	5.50393	0.785948	1.87043	1.08466
ENSMUSG00000090553	Snrpe	ENSMUST00000164096,ENSMUST00000164574,ENSMUST00000171264,ENSMUST00000172079,ENSMUST00000166291,ENSMUST00000166915	nonsense_mediated_decay,protein_coding	58.3802	67.2593	59.3136	38.9347	38.949	31.8167
ENSMUSG00000016179	Camk1g	ENSMUST00000165718,ENSMUST00000163202,ENSMUST00000169907,ENSMUST00000016323	retained_intron,protein_coding	0	0	0	4.53432	3.57583	4.62789
ENSMUSG00000102648	Gm38022	ENSMUST00000191762	processed_pseudogene	0.062707	0	0	0.120915	0.110025	0.0723108
ENSMUSG00000104182	Gm21362	ENSMUST00000194272	processed_pseudogene	0	0	0	0.181373	0.110025	0.144622
ENSMUSG00000026579	F5	ENSMUST00000086040	protein_coding	3.19806	2.38742	2.69341	6.58987	3.57583	5.13407
ENSMUSG00000089790	Gm16588	ENSMUST00000162889	processed_pseudogene	0	0.0823248	0	0	0	0
ENSMUSG00000040918	Slc19a2	ENSMUST00000160773,ENSMUST00000169394,ENSMUST00000159230,ENSMUST00000044021	retained_intron,protein_coding	13.9837	13.8306	14.6967	6.4085	6.65654	5.06175
ENSMUSG00000102976	Zc3h11a	ENSMUST00000191705,ENSMUST00000194668,ENSMUST00000195424,ENSMUST00000193504,ENSMUST00000191896,ENSMUST00000195669,ENSMUST00000192148,ENSMUST00000192107,ENSMUST00000192775,ENSMUST00000191828,ENSMUST00000195067,ENSMUST00000191932	processed_transcript,retained_intron,protein_coding	41.4493	40.8331	41.1038	30.9543	30.8071	37.3124
ENSMUSG00000037470	Uggt1	ENSMUST00000192159,ENSMUST00000174266,ENSMUST00000173166,ENSMUST00000173250,ENSMUST00000173082,ENSMUST00000174142,ENSMUST00000173999,ENSMUST00000174224,ENSMUST00000172592,ENSMUST00000046875,ENSMUST00000174716	nonsense_mediated_decay,retained_intron,protein_coding	247.567	227.546	233.917	197.575	202.392	200.229
ENSMUSG00000026640	Plxna2	ENSMUST00000135664,ENSMUST00000125381,ENSMUST00000027952,ENSMUST00000194398,ENSMUST00000124785	nonsense_mediated_decay,processed_transcript,retained_intron,protein_coding	24.4557	23.7919	24.8262	53.6259	51.767	57.9209
ENSMUSG00000026578	Ccdc181	ENSMUST00000027867	protein_coding	9.15522	10.0436	8.72431	9.00818	8.1969	8.17112
ENSMUSG00000102523	Gm37783	ENSMUST00000192025	TEC	0.188121	0.576273	0.23421	0.544118	0.550127	0.723108
ENSMUSG00000102621	Gm37674	ENSMUST00000194177	TEC	0.501656	0.246974	0.175657	0.181373	0.440102	0.795419
ENSMUSG00000102841	Gm38036	ENSMUST00000194586	TEC	0.250828	0.16465	0	1.02778	0.220051	0.650797
ENSMUSG00000103776	2900035J10Rik	ENSMUST00000194966	TEC	0	0	0	0.120915	0.165038	0.0723108
ENSMUSG00000047180	Neurl3	ENSMUST00000188666,ENSMUST00000056946	protein_coding	0.689777	0.987897	0.702629	0.544118	0.550127	0.289243
ENSMUSG00000103597	Gm19777	ENSMUST00000191940	processed_pseudogene	0	0	0	0	0.0550127	0
ENSMUSG00000094410	Gm38394	ENSMUST00000179598	protein_coding	197.276	187.865	185.67	116.079	129.665	143.682
ENSMUSG00000051998	Lax1	ENSMUST00000169295,ENSMUST00000189524	protein_coding	0.313535	0.246974	0.0585524	0.423203	0.0550127	0.144622
ENSMUSG00000026577	Blzf1	ENSMUST00000086032,ENSMUST00000120447,ENSMUST00000148884,ENSMUST00000124007,ENSMUST00000027866	processed_transcript,retained_intron,protein_coding	22.8253	22.804	24.0065	26.1177	30.092	30.3705
ENSMUSG00000026305	Lrrfip1	ENSMUST00000189617,ENSMUST00000186762,ENSMUST00000188708,ENSMUST00000187532,ENSMUST00000189505,ENSMUST00000097650,ENSMUST00000185531,ENSMUST00000187375,ENSMUST00000068167,ENSMUST00000068116,ENSMUST00000188094,ENSMUST00000097649	processed_transcript,retained_intron,protein_coding	627.007	678.274	591.145	98.2435	107.55	102.32
ENSMUSG00000016494	Cd34	ENSMUST00000194458,ENSMUST00000194036,ENSMUST00000110815,ENSMUST00000016638,ENSMUST00000195092	nonsense_mediated_decay,retained_intron,protein_coding	34.9905	43.3028	39.9913	52.3562	54.0225	50.9791
ENSMUSG00000097325	Gm16897	ENSMUST00000180780	lncRNA	0.125414	0.16465	0.0585524	0.181373	0	0.144622
ENSMUSG00000096929	A330023F24Rik	ENSMUST00000194584,ENSMUST00000181947,ENSMUST00000181226,ENSMUST00000181273	retained_intron,lncRNA	2.50828	1.23487	3.33749	4.47386	4.56606	5.351
ENSMUSG00000104525	Gm37334	ENSMUST00000192325	TEC	1.56767	0.0823248	0.526972	0.604576	0.550127	0.650797
ENSMUSG00000103867	9630010A21Rik	ENSMUST00000192348	TEC	0.188121	0.0823248	0.292762	0.120915	0.495115	0.0723108
ENSMUSG00000070732	Rbm44	ENSMUST00000190965,ENSMUST00000094698,ENSMUST00000185229,ENSMUST00000188818	retained_intron,protein_coding	0	0.246974	0.117105	0.181373	0.220051	0
ENSMUSG00000100018	Gm7776	ENSMUST00000191211	processed_pseudogene	0.062707	0	0	0.24183	0.165038	0.144622
ENSMUSG00000034353	Ramp1	ENSMUST00000097648,ENSMUST00000165855,ENSMUST00000188475	protein_coding	0.501656	0.329299	0.351315	1.69281	2.20051	2.38626
ENSMUSG00000026575	Nme7	ENSMUST00000191947,ENSMUST00000193237,ENSMUST00000086028,ENSMUST00000193591,ENSMUST00000195474,ENSMUST00000193808,ENSMUST00000194694,ENSMUST00000192710,ENSMUST00000192225,ENSMUST00000193683	nonsense_mediated_decay,processed_transcript,retained_intron,protein_coding	21.1322	23.0509	20.8447	18.1977	17.384	17.5715
ENSMUSG00000103493	Gm37411	ENSMUST00000194180	TEC	0.188121	0	0.0585524	0.0604576	0.110025	0.433865
ENSMUSG00000016493	Cd46	ENSMUST00000162951,ENSMUST00000161772,ENSMUST00000162650,ENSMUST00000159563	nonsense_mediated_decay,retained_intron,protein_coding	1.25414	0.823248	1.75657	4.11111	3.52081	5.85717
ENSMUSG00000104010	Gm37366	ENSMUST00000194487	TEC	0.062707	0.16465	0.175657	0.725491	0.220051	0.650797
ENSMUSG00000103443	Gm37132	ENSMUST00000195553	TEC	0.815191	0.0823248	1.05394	1.02778	1.32031	1.80777
ENSMUSG00000026576	Atp1b1	ENSMUST00000192522,ENSMUST00000193980,ENSMUST00000193367,ENSMUST00000027863	processed_transcript,retained_intron,protein_coding	214.27	212.727	214.887	451.86	441.257	437.119
ENSMUSG00000104011	Gm32391	ENSMUST00000191839	lncRNA	0	0	0.0585524	0.544118	0.110025	0.506175
ENSMUSG00000097281	Gm26685	ENSMUST00000181831	lncRNA	0	0	0	0.24183	0.110025	0.361554
ENSMUSG00000102389	D630023O14Rik	ENSMUST00000191913	TEC	0	0	0	0.181373	0.220051	0.0723108
ENSMUSG00000103383	Gm37754	ENSMUST00000194406	lncRNA	0.062707	0.16465	0.351315	0.181373	0.0550127	0.216932
ENSMUSG00000025969	Nrp2	ENSMUST00000075144,ENSMUST00000063594,ENSMUST00000126344,ENSMUST00000114157,ENSMUST00000027112,ENSMUST00000102822,ENSMUST00000114155	retained_intron,protein_coding	350.657	330.699	331.758	226.353	214	221.199
ENSMUSG00000100811	Gm29083	ENSMUST00000189205	lncRNA	0	0	0	0.0604576	0	0
ENSMUSG00000026574	Dpt	ENSMUST00000027861	protein_coding	1.00331	1.39952	0.936839	15.9608	19.5295	19.8855
ENSMUSG00000103032	Gm37121	ENSMUST00000192219	TEC	1.25414	0.493949	0.819734	0.362745	0.275064	0.723108
ENSMUSG00000100426	Gm4208	ENSMUST00000189802	lncRNA	0	0	0	0	0.165038	0
ENSMUSG00000103659	Gm32569	ENSMUST00000193955,ENSMUST00000194659	lncRNA	0	0.0823248	0	0.120915	0	0.0723108
ENSMUSG00000104117	Gm20743	ENSMUST00000191735,ENSMUST00000194322	lncRNA	0.062707	0.0823248	0	0.24183	0.220051	0.361554
ENSMUSG00000103320	Gm37403	ENSMUST00000193775	TEC	0	0	0	0.0604576	0.0550127	0.144622
ENSMUSG00000026573	Xcl1	ENSMUST00000027860	protein_coding	0	0	0	0.0604576	0	0
ENSMUSG00000102408	4930568G15Rik	ENSMUST00000193317,ENSMUST00000195635	lncRNA	0	0	0.0585524	0	0	0
ENSMUSG00000034343	Ube2f	ENSMUST00000187494,ENSMUST00000171165,ENSMUST00000191533,ENSMUST00000171112,ENSMUST00000189589,ENSMUST00000185697,ENSMUST00000188576,ENSMUST00000059743,ENSMUST00000185950,ENSMUST00000178627,ENSMUST00000191368	retained_intron,protein_coding	51.796	48.3246	54.2196	28.1128	30.5321	27.912
ENSMUSG00000083064	Gm7785	ENSMUST00000117121	processed_pseudogene	1.06602	0.411624	1.17105	1.02778	1.48534	1.08466
ENSMUSG00000026572	Tbx19	ENSMUST00000027859,ENSMUST00000161144,ENSMUST00000161777,ENSMUST00000160350	processed_transcript,protein_coding	0	0	0	0.0604576	0.0550127	0
ENSMUSG00000089967	Gm16550	ENSMUST00000162550	processed_pseudogene	0	0	0	0.423203	0.110025	0.361554
ENSMUSG00000037447	Arid5a	ENSMUST00000192874,ENSMUST00000115032,ENSMUST00000142319,ENSMUST00000115031,ENSMUST00000147123,ENSMUST00000116629,ENSMUST00000124280,ENSMUST00000137906,ENSMUST00000097778,ENSMUST00000145179,ENSMUST00000150747,ENSMUST00000141121,ENSMUST00000115029,ENSMUST00000140218,ENSMUST00000126413	nonsense_mediated_decay,processed_transcript,retained_intron,protein_coding	11.8516	13.172	13.4671	11.7288	10.8925	14.0283
ENSMUSG00000102762	4930403P22Rik	ENSMUST00000192234	lncRNA	0	0.0823248	0	0	0	0.0723108
ENSMUSG00000016481	Cr1l	ENSMUST00000192405,ENSMUST00000193719,ENSMUST00000195586,ENSMUST00000194111,ENSMUST00000191775,ENSMUST00000194062,ENSMUST00000194732,ENSMUST00000193094,ENSMUST00000193829,ENSMUST00000075451	nonsense_mediated_decay,retained_intron,protein_coding	41.8255	45.3609	52.5801	44.4968	48.7963	47.002
ENSMUSG00000040848	Sft2d2	ENSMUST00000192565,ENSMUST00000043338,ENSMUST00000192185	nonsense_mediated_decay,protein_coding	34.8651	38.6926	36.7124	67.8334	66.6204	60.5964
ENSMUSG00000040843	Tiprl	ENSMUST00000192436,ENSMUST00000156102,ENSMUST00000195248,ENSMUST00000142191,ENSMUST00000043235,ENSMUST00000192726	nonsense_mediated_decay,processed_transcript,retained_intron,protein_coding	48.7233	53.1818	52.5215	56.5883	57.4333	47.1466
ENSMUSG00000102302	Gm38190	ENSMUST00000192350	lncRNA	5.14197	2.88137	5.56248	3.26471	3.30076	4.26634
ENSMUSG00000040836	Gpr161	ENSMUST00000111450,ENSMUST00000178700	protein_coding	28.9079	25.9323	28.0466	18.3186	18.3743	18.4392
ENSMUSG00000026307	Scly	ENSMUST00000027532,ENSMUST00000145843,ENSMUST00000147523,ENSMUST00000123651,ENSMUST00000142488,ENSMUST00000137074,ENSMUST00000142802,ENSMUST00000124832,ENSMUST00000154045,ENSMUST00000153621	nonsense_mediated_decay,processed_transcript,retained_intron,protein_coding	9.0298	8.3148	9.13418	7.25491	7.15165	7.73725
ENSMUSG00000040865	Ino80d	ENSMUST00000133236,ENSMUST00000188100,ENSMUST00000153992,ENSMUST00000137511,ENSMUST00000172416,ENSMUST00000165066,ENSMUST00000097718	nonsense_mediated_decay,retained_intron,protein_coding	141.153	122.335	119.213	133.974	124.714	134.932
ENSMUSG00000081617	Rps13-ps7	ENSMUST00000122045	processed_pseudogene	0	0	0	0	0.165038	0
ENSMUSG00000081429	Rps27-ps1	ENSMUST00000118179	processed_pseudogene	0	0	0	0.120915	0.110025	0.0723108
ENSMUSG00000084799	Ino80dos	ENSMUST00000186786,ENSMUST00000188602,ENSMUST00000138611,ENSMUST00000186436	lncRNA	3.13535	2.22277	2.3421	4.77615	5.00616	5.64024
ENSMUSG00000101599	Gm20342	ENSMUST00000185480	lncRNA	7.77566	6.83296	10.6565	10.0964	12.1578	14.2452
ENSMUSG00000049515	Espnl	ENSMUST00000176156,ENSMUST00000088904	protein_coding	0.125414	0.0823248	0.117105	0.181373	0.165038	0
ENSMUSG00000026571	Dcaf6	ENSMUST00000194869,ENSMUST00000195220,ENSMUST00000193353,ENSMUST00000027856,ENSMUST00000195686	processed_transcript,retained_intron,protein_coding	82.7105	85.3708	85.7793	152.232	152.66	148.382
ENSMUSG00000104427	Gm38368	ENSMUST00000193181	TEC	0	0	0	0	0	0.0723108
ENSMUSG00000102401	Gm37864	ENSMUST00000195308	lncRNA	1.00331	0.658598	1.05394	1.5719	0.990229	1.44622
ENSMUSG00000026308	Klhl30	ENSMUST00000027533	protein_coding	6.77235	6.25668	5.85524	0.24183	0.385089	0.144622
ENSMUSG00000026616	Cr2	ENSMUST00000192604,ENSMUST00000195722,ENSMUST00000210219,ENSMUST00000195737,ENSMUST00000194149,ENSMUST00000195347,ENSMUST00000193801,ENSMUST00000195120,ENSMUST00000082321,ENSMUST00000193356,ENSMUST00000043104,ENSMUST00000193436,ENSMUST00000238929	nonsense_mediated_decay,processed_transcript,retained_intron,protein_coding	0	0	0	0	0.0550127	0.0723108
ENSMUSG00000026568	Mpc2	ENSMUST00000195026,ENSMUST00000138999,ENSMUST00000027853,ENSMUST00000128633,ENSMUST00000193575	nonsense_mediated_decay,processed_transcript,retained_intron,protein_coding	18.185	18.77	19.9078	28.5964	28.2765	27.1889
ENSMUSG00000103763	Gm37860	ENSMUST00000195380	TEC	0.313535	0.411624	0.23421	0	0.440102	0.289243
ENSMUSG00000102307	Gm38194	ENSMUST00000194529	TEC	0.125414	0	0	0	0	0
ENSMUSG00000047443	Erfe	ENSMUST00000086861,ENSMUST00000190998	protein_coding	39.2546	47.3367	42.7433	0.967321	1.10025	0.723108
ENSMUSG00000026463	Atp2b4	ENSMUST00000143567,ENSMUST00000167348,ENSMUST00000125659,ENSMUST00000112264,ENSMUST00000140810,ENSMUST00000128692,ENSMUST00000048953,ENSMUST00000165602	processed_transcript,retained_intron,protein_coding	63.4595	65.2835	54.9807	43.469	39.7192	39.8432
ENSMUSG00000010453	Kansl3	ENSMUST00000185621,ENSMUST00000188528,ENSMUST00000186470,ENSMUST00000187628,ENSMUST00000188961,ENSMUST00000010597,ENSMUST00000185912,ENSMUST00000188957,ENSMUST00000185614	nonsense_mediated_decay,retained_intron,protein_coding	65.2152	64.6249	71.0827	72.1259	72.8369	84.3867
ENSMUSG00000102509	Gm37368	ENSMUST00000193173	TEC	0.501656	0.16465	0.585524	0.0604576	0.0550127	0.361554
ENSMUSG00000103166	Gm10537	ENSMUST00000192625	TEC	0.062707	0	0	0	0	0
ENSMUSG00000100830	Gm28441	ENSMUST00000190927	lncRNA	0	0.16465	0	0	0	0
ENSMUSG00000010311	Optc	ENSMUST00000126123,ENSMUST00000124051,ENSMUST00000149380,ENSMUST00000153617,ENSMUST00000124245	retained_intron,protein_coding	11.7262	13.8306	13.1157	3.08334	2.64061	3.68785
ENSMUSG00000090208	Gm15851	ENSMUST00000160564	lncRNA	0.062707	0	0	0.120915	0	0
ENSMUSG00000037432	Fer1l5	ENSMUST00000202030,ENSMUST00000179162,ENSMUST00000140452	nonsense_mediated_decay,protein_coding	0.188121	0	0	0.0604576	0	0.0723108
ENSMUSG00000041577	Prelp	ENSMUST00000048432,ENSMUST00000127583	processed_transcript,protein_coding	0.250828	0.0823248	0.468419	7.07353	6.71155	7.08646
ENSMUSG00000100987	Gm1627	ENSMUST00000188504	lncRNA	0.125414	0.0823248	0.23421	0.24183	0.330076	0.361554
ENSMUSG00000041559	Fmod	ENSMUST00000048183,ENSMUST00000162779	protein_coding	7.02318	4.11624	6.67498	450.832	405.059	456.643
ENSMUSG00000020423	Btg2	ENSMUST00000020692	protein_coding	19.0629	18.6054	16.4532	27.2664	25.801	25.0918
ENSMUSG00000102380	Gm38140	ENSMUST00000193617	TEC	0	0.0823248	0	0.120915	0.60514	0.289243
ENSMUSG00000026309	Ilkap	ENSMUST00000187105,ENSMUST00000187231,ENSMUST00000189651,ENSMUST00000187678,ENSMUST00000190519,ENSMUST00000190747,ENSMUST00000027534,ENSMUST00000191230,ENSMUST00000185886,ENSMUST00000186986,ENSMUST00000187049,ENSMUST00000187306,ENSMUST00000186433	nonsense_mediated_decay,processed_transcript,retained_intron,protein_coding	21.1322	22.804	23.7723	22.7925	23.3804	29.2859
ENSMUSG00000073559	Gm8618	ENSMUST00000097570	processed_pseudogene	0.689777	0.576273	1.40526	0.48366	0.990229	0.506175
ENSMUSG00000067071	Hes6	ENSMUST00000126136,ENSMUST00000086851,ENSMUST00000150520,ENSMUST00000155752,ENSMUST00000132188	processed_transcript,retained_intron,protein_coding	5.76904	6.33901	4.56709	10.3987	9.68224	6.79721
ENSMUSG00000026450	Chit1	ENSMUST00000086475,ENSMUST00000160060,ENSMUST00000159963	protein_coding	0	0.0823248	0	0.423203	0.330076	0.795419
ENSMUSG00000001143	Lman2l	ENSMUST00000152088,ENSMUST00000192969,ENSMUST00000134594,ENSMUST00000193502,ENSMUST00000123583,ENSMUST00000001171,ENSMUST00000115011,ENSMUST00000125304	nonsense_mediated_decay,retained_intron,protein_coding	14.4853	12.0194	14.3453	17.4722	19.4195	18.5116
ENSMUSG00000037408	Cnnm4	ENSMUST00000153128,ENSMUST00000192530	retained_intron,protein_coding	30.5383	25.85	32.2038	16.0213	19.0344	14.896
ENSMUSG00000104316	Gm37909	ENSMUST00000193157	TEC	1.12873	0.329299	0.409867	0.48366	0.385089	0.723108
ENSMUSG00000055866	Per2	ENSMUST00000185298,ENSMUST00000069620	processed_transcript,protein_coding	10.5348	12.5957	12.823	13.7239	16.2288	14.7514
ENSMUSG00000025968	Ndufs1	ENSMUST00000185827,ENSMUST00000185847,ENSMUST00000187756,ENSMUST00000190095,ENSMUST00000188370,ENSMUST00000140612,ENSMUST00000189664,ENSMUST00000185732,ENSMUST00000027111,ENSMUST00000185412,ENSMUST00000186569,ENSMUST00000187835,ENSMUST00000168099	nonsense_mediated_decay,retained_intron,protein_coding	108.734	118.63	111.542	78.7762	77.5129	73.2508
ENSMUSG00000101958	Gm19085	ENSMUST00000188924	processed_pseudogene	0	0	0.0585524	0.0604576	0.275064	0.144622
ENSMUSG00000034292	Traf3ip1	ENSMUST00000047242,ENSMUST00000187588,ENSMUST00000189341	retained_intron,protein_coding	7.77566	7.07993	7.72892	5.13889	7.31669	7.15877
ENSMUSG00000001138	Cnnm3	ENSMUST00000001166,ENSMUST00000097776,ENSMUST00000154225,ENSMUST00000195264,ENSMUST00000135100	retained_intron,protein_coding	9.0298	8.06783	9.54405	10.8824	11.7727	11.3528
ENSMUSG00000025967	Eef1b2	ENSMUST00000126469,ENSMUST00000135877,ENSMUST00000148553,ENSMUST00000188524,ENSMUST00000027108,ENSMUST00000129339,ENSMUST00000142062,ENSMUST00000126795,ENSMUST00000174890	nonsense_mediated_decay,processed_transcript,protein_coding	556.085	635.053	581.016	432.392	422.773	369.942
ENSMUSG00000064246	Chil1	ENSMUST00000133701,ENSMUST00000082060,ENSMUST00000139254,ENSMUST00000153856,ENSMUST00000134812,ENSMUST00000156873,ENSMUST00000132873,ENSMUST00000144819	retained_intron,protein_coding	0	0.0823248	0.0585524	0.544118	0.495115	0.650797
ENSMUSG00000046856	Gpr1	ENSMUST00000050536,ENSMUST00000187533	processed_transcript,protein_coding	0	0	0	0	0	0.0723108
ENSMUSG00000086730	Platr12	ENSMUST00000189722,ENSMUST00000141027	lncRNA	0	0	0.0585524	0.0604576	0	0
ENSMUSG00000102536	1700039I01Rik	ENSMUST00000194370	TEC	0	0	0	0	0	0.144622
ENSMUSG00000087561	Gm11608	ENSMUST00000153049,ENSMUST00000151616	lncRNA	0.062707	0	0	0	0	0
ENSMUSG00000026311	Asb1	ENSMUST00000188081,ENSMUST00000190484,ENSMUST00000027538,ENSMUST00000086843,ENSMUST00000188879,ENSMUST00000186068,ENSMUST00000185718	processed_transcript,protein_coding	12.1652	13.5013	12.4131	17.1699	20.1347	15.1853
ENSMUSG00000042451	Mybph	ENSMUST00000191577,ENSMUST00000038445	protein_coding	0	0	0.117105	0.0604576	0	0
ENSMUSG00000100980	Gm29100	ENSMUST00000187564	lncRNA	0.564363	0.658598	0.936839	1.39052	1.21028	1.30159
ENSMUSG00000007805	Twist2	ENSMUST00000186075,ENSMUST00000007949	protein_coding	8.59085	8.6441	5.09406	6.95262	8.637	6.7249
ENSMUSG00000026567	Adcy10	ENSMUST00000194745,ENSMUST00000027852,ENSMUST00000193149,ENSMUST00000194554,ENSMUST00000195194,ENSMUST00000155216,ENSMUST00000111439,ENSMUST00000124037,ENSMUST00000148550,ENSMUST00000111440	nonsense_mediated_decay,processed_transcript,retained_intron,protein_coding	0	0	0.117105	0.0604576	0.110025	0.578486
ENSMUSG00000027520	Zdbf2	ENSMUST00000239483,ENSMUST00000126932,ENSMUST00000029025,ENSMUST00000114132	protein_coding	0.188121	0	0	0	0	0
ENSMUSG00000101414	Gm29101	ENSMUST00000188329	lncRNA	0.62707	0.16465	0.761182	0.48366	0.550127	0.433865
ENSMUSG00000067653	Ankrd23	ENSMUST00000194853,ENSMUST00000193083,ENSMUST00000193991,ENSMUST00000054665	processed_transcript,protein_coding	0.250828	0.16465	0.0585524	0.24183	0.330076	0.795419
ENSMUSG00000081643	Gm11605	ENSMUST00000120413	processed_pseudogene	1.06602	1.39952	0.995391	0.544118	0.385089	0.361554
ENSMUSG00000042429	Adora1	ENSMUST00000187631,ENSMUST00000169927,ENSMUST00000086465,ENSMUST00000038191	protein_coding	0.125414	0.16465	0	0.725491	0.550127	1.15697
ENSMUSG00000103059	Gm18186	ENSMUST00000192239	processed_pseudogene	0	0	0.0585524	0	0	0
ENSMUSG00000103583	Gm38325	ENSMUST00000194507	lncRNA	0	0	0.0585524	0	0	0
ENSMUSG00000079610	Ankrd39	ENSMUST00000208690,ENSMUST00000001172,ENSMUST00000207922,ENSMUST00000194894,ENSMUST00000207843,ENSMUST00000208269	nonsense_mediated_decay,processed_transcript,retained_intron,protein_coding	2.94723	3.86926	3.33749	4.35294	6.54651	7.3757
ENSMUSG00000026566	Mpzl1	ENSMUST00000193910,ENSMUST00000191818,ENSMUST00000193948,ENSMUST00000068705,ENSMUST00000193172,ENSMUST00000194829,ENSMUST00000192848,ENSMUST00000192716,ENSMUST00000111435,ENSMUST00000193023,ENSMUST00000195410,ENSMUST00000194437	nonsense_mediated_decay,processed_transcript,retained_intron,protein_coding	48.4098	42.6442	48.6571	105.74	114.041	97.1134
ENSMUSG00000103098	Gm37559	ENSMUST00000193556	processed_pseudogene	0.438949	0.411624	0.175657	0.544118	0.440102	0.94004
ENSMUSG00000026313	Hdac4	ENSMUST00000191327,ENSMUST00000097644,ENSMUST00000187308,ENSMUST00000189303,ENSMUST00000212408,ENSMUST00000189730,ENSMUST00000185267,ENSMUST00000186002,ENSMUST00000187622,ENSMUST00000008995,ENSMUST00000185341,ENSMUST00000212867	processed_transcript,retained_intron,protein_coding	49.3504	49.8065	47.7788	61.304	58.6986	64.1397
ENSMUSG00000103101	Gm37048	ENSMUST00000194827	TEC	0.062707	0	0	0	0	0
ENSMUSG00000102565	Gm37036	ENSMUST00000192836	TEC	0.313535	0.0823248	0.409867	0.181373	0.110025	0.216932
ENSMUSG00000040723	Rcsd1	ENSMUST00000192566,ENSMUST00000195045,ENSMUST00000193714,ENSMUST00000097474,ENSMUST00000040357	processed_transcript,retained_intron,protein_coding	0	0.0823248	0.23421	0	0.440102	0.216932
ENSMUSG00000026458	Ppfia4	ENSMUST00000189361,ENSMUST00000186730,ENSMUST00000168515,ENSMUST00000189862,ENSMUST00000186964,ENSMUST00000186553	processed_transcript,retained_intron,protein_coding	1.06602	0.740923	0.761182	1.02778	1.32031	1.01235
ENSMUSG00000103242	Gm34767	ENSMUST00000191813	processed_pseudogene	0	0.0823248	0.0585524	0	0	0.0723108
ENSMUSG00000026260	Ndufa10	ENSMUST00000027478,ENSMUST00000189582,ENSMUST00000185466,ENSMUST00000189503,ENSMUST00000187098,ENSMUST00000185251,ENSMUST00000153897,ENSMUST00000187141	nonsense_mediated_decay,processed_transcript,retained_intron,protein_coding	77.1296	87.0996	76.9965	37.6651	38.2338	39.7709
ENSMUSG00000040713	Creg1	ENSMUST00000040298,ENSMUST00000140769,ENSMUST00000111432	nonsense_mediated_decay,protein_coding	8.34003	6.58598	7.43616	27.9919	31.1372	27.6227
ENSMUSG00000042305	Tmem183a	ENSMUST00000188205,ENSMUST00000049470,ENSMUST00000185903,ENSMUST00000189572,ENSMUST00000191237	nonsense_mediated_decay,retained_intron,protein_coding	104.344	118.383	110.898	43.1062	38.5639	38.614
ENSMUSG00000089829	Gm16565	ENSMUST00000193086,ENSMUST00000159138	lncRNA	0	0	0.0585524	0.181373	0	0
ENSMUSG00000050526	Mgat4f	ENSMUST00000162187	protein_coding	0	0	0	0	0.0550127	0
ENSMUSG00000026121	Sema4c	ENSMUST00000195620,ENSMUST00000191677,ENSMUST00000195339,ENSMUST00000191785,ENSMUST00000195160,ENSMUST00000191642,ENSMUST00000114991,ENSMUST00000193382	retained_intron,protein_coding	15.1124	11.3608	11.8276	21.5833	19.7496	18.4392
ENSMUSG00000087589	D430040D24Rik	ENSMUST00000194426,ENSMUST00000149224	retained_intron,lncRNA	0.689777	0.740923	0.644077	1.33007	1.65038	1.88008
ENSMUSG00000063583	Olfr1410	ENSMUST00000217316,ENSMUST00000079790,ENSMUST00000216553	protein_coding	0	0	0	0	0.110025	0
ENSMUSG00000073616	Cops9	ENSMUST00000148508,ENSMUST00000112999,ENSMUST00000129730,ENSMUST00000097642,ENSMUST00000154129	nonsense_mediated_decay,retained_intron,protein_coding	13.9837	13.5013	12.9986	12.5147	17.109	12.799
ENSMUSG00000026456	Cyb5r1	ENSMUST00000127412,ENSMUST00000173908,ENSMUST00000172496,ENSMUST00000027726,ENSMUST00000133686,ENSMUST00000186489,ENSMUST00000174315,ENSMUST00000154237,ENSMUST00000130836,ENSMUST00000172795	nonsense_mediated_decay,processed_transcript,retained_intron,protein_coding	37.875	38.4457	39.3472	57.1929	68.0507	65.0074
ENSMUSG00000044055	Otos	ENSMUST00000159803,ENSMUST00000053144	retained_intron,protein_coding	0.062707	0	0	0	0	0
ENSMUSG00000046337	Fam178b	ENSMUST00000195729,ENSMUST00000193155,ENSMUST00000114981,ENSMUST00000194025,ENSMUST00000170295,ENSMUST00000194839,ENSMUST00000193763,ENSMUST00000193548	nonsense_mediated_decay,processed_transcript,protein_coding	0	0	0.117105	0.120915	0.440102	0.289243
ENSMUSG00000100546	Gm29483	ENSMUST00000188188	lncRNA	0	0	0	0.0604576	0	0.0723108
ENSMUSG00000089906	Gm6428	ENSMUST00000161062	processed_pseudogene	0.125414	0	0	0	0	0
ENSMUSG00000061518	Cox5b	ENSMUST00000193235,ENSMUST00000195151,ENSMUST00000081180,ENSMUST00000192859,ENSMUST00000193210,ENSMUST00000191790	processed_transcript,retained_intron,protein_coding	55.0567	64.6249	55.4492	29.5033	35.8683	31.4552
ENSMUSG00000034220	Gpc1	ENSMUST00000045970,ENSMUST00000190677,ENSMUST00000191373,ENSMUST00000190586,ENSMUST00000190215	processed_transcript,retained_intron,protein_coding	138.143	135.013	132.094	139.778	136.322	123.579
ENSMUSG00000026457	Adipor1	ENSMUST00000027727,ENSMUST00000148822,ENSMUST00000112237,ENSMUST00000156433	processed_transcript,retained_intron,protein_coding	127.546	144.974	133.382	131.616	135.881	124.808
ENSMUSG00000101061	Platr1	ENSMUST00000188474	lncRNA	0.062707	0	0.23421	0.120915	0.330076	0.144622
ENSMUSG00000102722	Gm37935	ENSMUST00000192012	TEC	0.062707	0	0	0.0604576	0	0.0723108
ENSMUSG00000037351	Actr1b	ENSMUST00000160084,ENSMUST00000162662,ENSMUST00000160043,ENSMUST00000159675,ENSMUST00000162684,ENSMUST00000159448,ENSMUST00000043951	processed_transcript,retained_intron,protein_coding	147.111	146.867	142.868	83.371	85.4898	75.6371
ENSMUSG00000102416	4933424G06Rik	ENSMUST00000208994,ENSMUST00000193459,ENSMUST00000195374,ENSMUST00000192873	processed_transcript,retained_intron,protein_coding	0	0	0.0585524	0.120915	0.330076	0.216932
ENSMUSG00000034212	Ankmy1	ENSMUST00000212504,ENSMUST00000112998,ENSMUST00000160548	protein_coding	0.125414	0	0.175657	0.362745	0.550127	0.433865
ENSMUSG00000005763	Cd247	ENSMUST00000005907,ENSMUST00000162411,ENSMUST00000027849,ENSMUST00000187313,ENSMUST00000161559,ENSMUST00000086002,ENSMUST00000161971,ENSMUST00000159070,ENSMUST00000178336	nonsense_mediated_decay,processed_transcript,retained_intron,protein_coding	0	0	0.0585524	0	0.0550127	0.144622
ENSMUSG00000047067	Dusp28	ENSMUST00000060913	protein_coding	0.940605	1.48185	1.34671	1.87418	2.69562	1.66315
ENSMUSG00000097251	5033417F24Rik	ENSMUST00000181575	lncRNA	0.438949	0.246974	0.292762	0.604576	1.15527	2.09701
ENSMUSG00000026455	Klhl12	ENSMUST00000027725,ENSMUST00000133721,ENSMUST00000116528,ENSMUST00000112232,ENSMUST00000189981,ENSMUST00000141458	retained_intron,protein_coding	28.2808	22.9686	29.2762	29.6847	25.1958	28.2735
ENSMUSG00000103768	Gm37856	ENSMUST00000191634	TEC	0.125414	0	0	0	0	0
ENSMUSG00000042229	Rabif	ENSMUST00000047978	protein_coding	31.0399	32.189	33.0821	28.7173	30.422	26.0319
ENSMUSG00000096712	Gm15454	ENSMUST00000179718	processed_pseudogene	1.44226	1.23487	1.1125	0.846406	0.165038	0.144622
ENSMUSG00000101955	Tuba5-ps	ENSMUST00000189357	unprocessed_pseudogene	0	0.0823248	0	0	0	0
ENSMUSG00000026117	Zap70	ENSMUST00000190128,ENSMUST00000186624,ENSMUST00000027291,ENSMUST00000185871	retained_intron,protein_coding	0	0	0	0	0.110025	0.0723108
ENSMUSG00000046367	Mgat4e	ENSMUST00000052911,ENSMUST00000185836,ENSMUST00000172898	nonsense_mediated_decay,protein_coding	0	0	0.175657	0	0.0550127	0
ENSMUSG00000026269	Rnpepl1	ENSMUST00000179531,ENSMUST00000178778,ENSMUST00000179993,ENSMUST00000178116,ENSMUST00000179854,ENSMUST00000178816,ENSMUST00000179127,ENSMUST00000027487,ENSMUST00000178361,ENSMUST00000178662,ENSMUST00000179837,ENSMUST00000180306	nonsense_mediated_decay,retained_intron,protein_coding	9.78229	10.3729	12.8815	10.4592	11.4977	12.3651
ENSMUSG00000100632	9430060I03Rik	ENSMUST00000191563	lncRNA	0.125414	0.246974	0.0585524	0.604576	0.165038	0
ENSMUSG00000025964	Adam23	ENSMUST00000134704,ENSMUST00000097717,ENSMUST00000182642,ENSMUST00000114101,ENSMUST00000185616,ENSMUST00000114107,ENSMUST00000190658,ENSMUST00000141545,ENSMUST00000114103,ENSMUST00000087374,ENSMUST00000146403,ENSMUST00000187844	processed_transcript,retained_intron,protein_coding	0	0.0823248	0.175657	0.725491	1.59537	1.01235
ENSMUSG00000069085	Dytn	ENSMUST00000090313,ENSMUST00000126954	retained_intron,protein_coding	0	0	0	0.0604576	0.0550127	0.0723108
ENSMUSG00000083066	Gm12748	ENSMUST00000120763	processed_pseudogene	0	0	0	0	0	0.0723108
ENSMUSG00000025963	Mdh1b	ENSMUST00000114094	protein_coding	0	0.0823248	0	0.302288	0.110025	0.144622
ENSMUSG00000026270	Capn10	ENSMUST00000117814,ENSMUST00000128429,ENSMUST00000187342,ENSMUST00000152983,ENSMUST00000027488,ENSMUST00000136598,ENSMUST00000153828	nonsense_mediated_decay,processed_transcript,retained_intron,protein_coding	14.8616	15.3124	14.2868	14.0866	15.0185	12.7267
ENSMUSG00000026271	Gpr35	ENSMUST00000169198,ENSMUST00000189697,ENSMUST00000186298,ENSMUST00000185421,ENSMUST00000064480,ENSMUST00000027489	protein_coding	0.062707	0	0	0	0.220051	0.0723108
ENSMUSG00000026116	Tmem131	ENSMUST00000187917,ENSMUST00000190442,ENSMUST00000185964,ENSMUST00000194563,ENSMUST00000186486,ENSMUST00000191381,ENSMUST00000189470,ENSMUST00000027290	nonsense_mediated_decay,retained_intron,protein_coding	108.734	102.659	101.998	51.5098	50.8868	58.0656
ENSMUSG00000042207	Kdm5b	ENSMUST00000191572,ENSMUST00000112198,ENSMUST00000133725,ENSMUST00000047714,ENSMUST00000186128,ENSMUST00000112197	retained_intron,protein_coding	71.7995	72.2811	72.1952	159.003	158.052	164.362
ENSMUSG00000103016	Gm37506	ENSMUST00000192008	TEC	0	0	0	0.0604576	0.0550127	0
ENSMUSG00000102930	Gm38115	ENSMUST00000194317	lncRNA	0.877898	0.493949	0.702629	0.302288	0.165038	0.289243
ENSMUSG00000103159	F830112A20Rik	ENSMUST00000194249	TEC	1.44226	0.823248	1.46381	0.362745	0.165038	0.506175
ENSMUSG00000080054	Rpl12-ps1	ENSMUST00000116168	processed_pseudogene	1.56767	1.15255	1.1125	3.92974	3.30076	3.03705
ENSMUSG00000025962	Fastkd2	ENSMUST00000134454,ENSMUST00000131478,ENSMUST00000123945,ENSMUST00000148758,ENSMUST00000027103,ENSMUST00000128621	processed_transcript,retained_intron,protein_coding	26.1488	25.603	26.9341	15.1748	15.4586	16.993
ENSMUSG00000097435	Gm26783	ENSMUST00000181197	lncRNA	0	0	0	0.0604576	0	0
ENSMUSG00000044689	Gm13749	ENSMUST00000133244	lncRNA	0	0.0823248	0	0	0	0
ENSMUSG00000026452	Syt2	ENSMUST00000187702,ENSMUST00000188842,ENSMUST00000121990,ENSMUST00000187725	processed_transcript,protein_coding	0.062707	0.0823248	0.0585524	0.0604576	0.110025	0.216932
ENSMUSG00000025959	Klf7	ENSMUST00000055001,ENSMUST00000135075,ENSMUST00000114086	protein_coding	83.0867	84.3006	77.2307	22.4902	25.0308	25.0918
ENSMUSG00000086721	Gm13750	ENSMUST00000117621	processed_pseudogene	0.376242	0.658598	0.292762	0.725491	0.440102	0.0723108
ENSMUSG00000101895	Gm28981	ENSMUST00000190863	lncRNA	0	0	0	0.0604576	0.110025	0
ENSMUSG00000099658	Gm28980	ENSMUST00000187877	processed_pseudogene	0	0.0823248	0	0	0	0
ENSMUSG00000050122	Vwa3b	ENSMUST00000194890,ENSMUST00000124404,ENSMUST00000195450,ENSMUST00000238425,ENSMUST00000169057,ENSMUST00000117172,ENSMUST00000027289,ENSMUST00000067178,ENSMUST00000162449,ENSMUST00000238500,ENSMUST00000194048,ENSMUST00000194320	nonsense_mediated_decay,processed_transcript,retained_intron,non_stop_decay,protein_coding	0	0	0	0	0	0.144622
ENSMUSG00000026114	Cnga3	ENSMUST00000191981,ENSMUST00000027288,ENSMUST00000194195,ENSMUST00000195272	protein_coding	0	0.0823248	0.0585524	0.120915	0	0
ENSMUSG00000073557	Ppp1r12b	ENSMUST00000168381,ENSMUST00000086444,ENSMUST00000137022,ENSMUST00000132025,ENSMUST00000156348,ENSMUST00000112163,ENSMUST00000238280,ENSMUST00000141419,ENSMUST00000045665,ENSMUST00000191540,ENSMUST00000146639	processed_transcript,retained_intron,protein_coding	27.7792	22.063	25.8802	35.549	40.3793	42.591
ENSMUSG00000103614	Gm37949	ENSMUST00000192808	TEC	0.250828	0.16465	0.23421	0.604576	0.0550127	0.867729
ENSMUSG00000103976	Gm37677	ENSMUST00000194520	TEC	3.26076	0.658598	1.28815	1.81373	3.0257	3.90478
ENSMUSG00000101168	Gm28892	ENSMUST00000188123	lncRNA	0	0	0.0585524	0	0.0550127	0.0723108
ENSMUSG00000026429	Ube2t	ENSMUST00000185369,ENSMUST00000027687,ENSMUST00000188177,ENSMUST00000223886,ENSMUST00000139617	nonsense_mediated_decay,retained_intron,protein_coding	5.76904	4.44554	5.50393	2.17647	2.53059	1.95239
ENSMUSG00000042793	Lgr6	ENSMUST00000137968,ENSMUST00000139369,ENSMUST00000044828	processed_transcript,protein_coding	3.76242	5.18646	4.97696	1.45098	2.09048	1.22928
ENSMUSG00000097993	Ptprv	ENSMUST00000182541,ENSMUST00000086432,ENSMUST00000183089,ENSMUST00000182387,ENSMUST00000183328,ENSMUST00000183212,ENSMUST00000182718,ENSMUST00000183317,ENSMUST00000182012,ENSMUST00000182120,ENSMUST00000182570	polymorphic_pseudogene,processed_transcript,retained_intron,protein_coding	0	0	0.23421	9.9755	11.2776	13.2329
ENSMUSG00000097988	Gm10535	ENSMUST00000182275	lncRNA	0	0	0	0	0	0.144622
ENSMUSG00000025958	Creb1	ENSMUST00000188855,ENSMUST00000185594,ENSMUST00000187811,ENSMUST00000049932,ENSMUST00000190348,ENSMUST00000190979,ENSMUST00000187035,ENSMUST00000087366,ENSMUST00000190876,ENSMUST00000171164,ENSMUST00000186335	nonsense_mediated_decay,processed_transcript,retained_intron,protein_coding	105.222	103.976	96.7286	101.206	96.4373	94.004
ENSMUSG00000025956	Mettl21a	ENSMUST00000114079,ENSMUST00000161264,ENSMUST00000053469,ENSMUST00000162806	processed_transcript,protein_coding	10.3466	8.39713	9.07563	15.1144	14.3583	12.8713
ENSMUSG00000101832	Gm28982	ENSMUST00000186895	lncRNA	0	0.16465	0.0585524	0.0604576	0.0550127	0.289243
ENSMUSG00000100437	Gm29152	ENSMUST00000189284	lncRNA	0	0	0.117105	0	0.0550127	0
ENSMUSG00000087213	2810408I11Rik	ENSMUST00000186325,ENSMUST00000122813,ENSMUST00000150749	retained_intron,lncRNA	0.501656	0.740923	0.526972	0.0604576	0.165038	0.0723108
ENSMUSG00000031506	Ptpn7	ENSMUST00000049449,ENSMUST00000187985,ENSMUST00000167080,ENSMUST00000188478	retained_intron,protein_coding	0	0.0823248	0	0.362745	0.715165	0.578486
ENSMUSG00000070871	Ccnyl1	ENSMUST00000187170,ENSMUST00000114077,ENSMUST00000094898,ENSMUST00000187638	protein_coding	49.6639	47.1721	50.0623	24.4853	22.9403	19.9578
ENSMUSG00000026426	Arl8a	ENSMUST00000141177,ENSMUST00000027684,ENSMUST00000125774,ENSMUST00000123344	retained_intron,protein_coding	58.4429	67.5886	55.1564	71.5818	71.8466	67.5383
ENSMUSG00000085311	Gm15445	ENSMUST00000146700	lncRNA	0.501656	0.740923	1.40526	0.846406	0.715165	1.01235
ENSMUSG00000045005	Fzd5	ENSMUST00000116133,ENSMUST00000063982	protein_coding	27.4657	26.5909	26.5243	76.8416	77.0178	71.5877
ENSMUSG00000102140	Gm38058	ENSMUST00000194323	TEC	0.188121	0.0823248	0.351315	0.48366	0.770178	0.650797
ENSMUSG00000026424	Gpr37l1	ENSMUST00000027682	protein_coding	0	0	0	0	0	0.144622
ENSMUSG00000079139	Gm4204	ENSMUST00000110798	processed_pseudogene	29.096	27.9904	23.5966	12.152	10.8375	11.5697
ENSMUSG00000097680	Gm26642	ENSMUST00000180981	lncRNA	0	0.0823248	0.0585524	0	0.0550127	0
ENSMUSG00000026565	Pou2f1	ENSMUST00000111427,ENSMUST00000176101,ENSMUST00000177358,ENSMUST00000082225,ENSMUST00000184643,ENSMUST00000111429,ENSMUST00000176942,ENSMUST00000160260,ENSMUST00000111426,ENSMUST00000160908,ENSMUST00000184799,ENSMUST00000176800,ENSMUST00000194366,ENSMUST00000177472,ENSMUST00000176004,ENSMUST00000159212,ENSMUST00000027850,ENSMUST00000069609	retained_intron,protein_coding	75.6873	69.6468	63.8222	31.3775	31.1372	34.5646
ENSMUSG00000051344	Plekhm3	ENSMUST00000187188,ENSMUST00000140857,ENSMUST00000134097,ENSMUST00000123225,ENSMUST00000139649,ENSMUST00000097713	nonsense_mediated_decay,processed_transcript,retained_intron,protein_coding	18.5613	14.7361	16.4532	25.8758	23.8205	22.1994
ENSMUSG00000097264	Rpl31-ps24	ENSMUST00000181350	processed_pseudogene	0	0	0	0.120915	0.110025	0
ENSMUSG00000097196	Gm26665	ENSMUST00000181378	lncRNA	0	0.0823248	0	0	0.0550127	0
ENSMUSG00000084416	Rpl10a-ps1	ENSMUST00000120360	processed_pseudogene	40.3833	49.3125	44.09	48.5474	49.4014	48.8821
ENSMUSG00000003051	Elf3	ENSMUST00000185752,ENSMUST00000188895,ENSMUST00000003135	retained_intron,protein_coding	0.188121	0	0	0.0604576	0.110025	0
ENSMUSG00000026564	Dusp27	ENSMUST00000085992,ENSMUST00000192369	protein_coding	1.44226	2.22277	2.10789	5.86438	8.58199	4.98944
ENSMUSG00000025955	Akr1cl	ENSMUST00000160283,ENSMUST00000069142,ENSMUST00000159566,ENSMUST00000162800,ENSMUST00000161313,ENSMUST00000159896	nonsense_mediated_decay,processed_transcript,retained_intron,protein_coding	0.062707	0.0823248	0	0.120915	0	0
ENSMUSG00000090042	Gm8550	ENSMUST00000161621	processed_pseudogene	0.125414	0	0	0.0604576	0	0
ENSMUSG00000000544	Gpa33	ENSMUST00000166860,ENSMUST00000060833,ENSMUST00000027847,ENSMUST00000166159	processed_transcript,protein_coding	0	0	0.117105	0	0.165038	0.0723108
ENSMUSG00000041926	Rnpep	ENSMUST00000074357,ENSMUST00000141092,ENSMUST00000141234,ENSMUST00000130069,ENSMUST00000188053,ENSMUST00000190632,ENSMUST00000152169,ENSMUST00000189615,ENSMUST00000077340	processed_transcript,retained_intron,protein_coding	41.3239	42.3149	42.6847	22.0066	22.2802	27.4781
ENSMUSG00000100774	Gm7329	ENSMUST00000185915	processed_pseudogene	0.313535	0.576273	0.292762	0.544118	0.660153	0.506175
ENSMUSG00000062580	Timm17a	ENSMUST00000134088,ENSMUST00000152706,ENSMUST00000081104,ENSMUST00000125454	retained_intron,protein_coding	45.2744	46.7605	42.4505	15.6585	18.8694	20.1024
ENSMUSG00000040629	Mael	ENSMUST00000194057,ENSMUST00000038782	protein_coding	0	0	0	0.181373	0	0
ENSMUSG00000048096	Lmod1	ENSMUST00000059352	protein_coding	77.5685	71.2932	65.1689	18.5	19.5845	17.6438
ENSMUSG00000044816	D630023F18Rik	ENSMUST00000050047,ENSMUST00000148020,ENSMUST00000153330	nonsense_mediated_decay,protein_coding	0	0	0	0.0604576	0.0550127	0
ENSMUSG00000041889	Shisa4	ENSMUST00000159918,ENSMUST00000159181,ENSMUST00000041240	retained_intron,protein_coding	37.9377	39.3512	36.0683	66.6242	69.041	67.1767
ENSMUSG00000014602	Kif1a	ENSMUST00000190854,ENSMUST00000188493,ENSMUST00000171796,ENSMUST00000171556,ENSMUST00000086819,ENSMUST00000188136,ENSMUST00000190249,ENSMUST00000186828,ENSMUST00000190723,ENSMUST00000186861,ENSMUST00000112958	nonsense_mediated_decay,processed_transcript,retained_intron,protein_coding	0.125414	0.411624	0.351315	0.423203	0.770178	0.361554
ENSMUSG00000025950	Idh1	ENSMUST00000188876,ENSMUST00000186222,ENSMUST00000149310,ENSMUST00000191459,ENSMUST00000188109,ENSMUST00000169032,ENSMUST00000097709	protein_coding	63.9611	74.3393	68.7991	90.9886	100.343	87.2068
ENSMUSG00000026272	Agxt	ENSMUST00000191039,ENSMUST00000027491,ENSMUST00000190603	processed_transcript,retained_intron,protein_coding	0	0	0.175657	0	0	0
ENSMUSG00000034159	Mab21l4	ENSMUST00000043718,ENSMUST00000143419	protein_coding	0	0	0	0.0604576	0.0550127	0
ENSMUSG00000084989	Crocc2	ENSMUST00000138595	protein_coding	0	0.0823248	0.117105	4.17157	4.07094	5.20638
ENSMUSG00000041879	Ipo9	ENSMUST00000161258,ENSMUST00000161750,ENSMUST00000161189,ENSMUST00000159173,ENSMUST00000159017,ENSMUST00000041023,ENSMUST00000161838,ENSMUST00000159487,ENSMUST00000162858,ENSMUST00000159089,ENSMUST00000161934,ENSMUST00000161135,ENSMUST00000161704,ENSMUST00000161032	nonsense_mediated_decay,processed_transcript,retained_intron,protein_coding	284.439	285.914	275.138	187.116	194.8	180.198
ENSMUSG00000100620	Gm28277	ENSMUST00000187450	lncRNA	0.689777	0.246974	0.175657	0.0604576	0.0550127	0.433865
ENSMUSG00000040612	Ildr2	ENSMUST00000192426,ENSMUST00000193860,ENSMUST00000192732,ENSMUST00000192638,ENSMUST00000111416,ENSMUST00000194964,ENSMUST00000195557	protein_coding	0.188121	0.16465	0.117105	0.120915	0.165038	0.0723108
ENSMUSG00000091393	5330438I03Rik	ENSMUST00000168347	lncRNA	0	0	0	0	0.165038	0
ENSMUSG00000103400	Gm15853	ENSMUST00000195518	lncRNA	0.188121	0.329299	0.0585524	0.725491	0.660153	0.361554
ENSMUSG00000026563	Tada1	ENSMUST00000138284,ENSMUST00000138148,ENSMUST00000027846,ENSMUST00000132817	nonsense_mediated_decay,retained_intron,protein_coding	15.614	16.3003	15.9263	29.3219	28.8817	26.1765
ENSMUSG00000047793	Sned1	ENSMUST00000165883,ENSMUST00000163688,ENSMUST00000062202,ENSMUST00000168122,ENSMUST00000165843,ENSMUST00000172289	processed_transcript,retained_intron,protein_coding	1.88121	1.72882	1.69802	190.441	205.418	256.631
ENSMUSG00000040596	Pogk	ENSMUST00000127596,ENSMUST00000135673,ENSMUST00000169324,ENSMUST00000131487,ENSMUST00000128861,ENSMUST00000148243	nonsense_mediated_decay,protein_coding	28.9706	31.3657	27.4611	37.3023	33.8328	38.4693
ENSMUSG00000084093	Gm16418	ENSMUST00000118577	processed_pseudogene	0.188121	0.16465	0.23421	0.120915	0.275064	0.216932
ENSMUSG00000104194	Gm33354	ENSMUST00000195448	TEC	0	0.246974	0	0	0	0
ENSMUSG00000026273	Mterf4	ENSMUST00000027492,ENSMUST00000112944,ENSMUST00000112942,ENSMUST00000152307,ENSMUST00000136754	processed_transcript,retained_intron,protein_coding	13.7328	13.3366	11.9447	11.9706	13.7532	12.799
ENSMUSG00000101172	Gm28535	ENSMUST00000188069	lncRNA	0.062707	0.246974	0	0.120915	0.110025	0.361554
ENSMUSG00000100351	Gm7867	ENSMUST00000189856	processed_pseudogene	0.689777	0.411624	0.644077	0.423203	0.935216	0.723108
ENSMUSG00000025949	Pikfyve	ENSMUST00000097707,ENSMUST00000185317,ENSMUST00000187579,ENSMUST00000188799,ENSMUST00000190847,ENSMUST00000190058,ENSMUST00000081154,ENSMUST00000185263,ENSMUST00000186404,ENSMUST00000189925,ENSMUST00000213081	nonsense_mediated_decay,processed_transcript,retained_intron,protein_coding	87.1627	78.9494	87.1846	98.6063	106.67	104.995
ENSMUSG00000026274	Pask	ENSMUST00000128253,ENSMUST00000139028,ENSMUST00000128655,ENSMUST00000148355,ENSMUST00000133886,ENSMUST00000027493	retained_intron,protein_coding	14.0464	13.8306	17.4486	11.7288	9.02209	10.8466
ENSMUSG00000085841	Gm4954	ENSMUST00000135069	processed_pseudogene	0	0	0	0.423203	0.330076	0.289243
ENSMUSG00000103073	Gm37904	ENSMUST00000195591	processed_pseudogene	0	0.0823248	0	0	0	0
ENSMUSG00000086925	Gm6286	ENSMUST00000145247	processed_pseudogene	2.6964	2.63439	1.99078	1.51144	1.54036	1.15697
ENSMUSG00000025946	Pth2r	ENSMUST00000140190,ENSMUST00000027083	protein_coding	0	0.0823248	0	0.120915	0.165038	0
ENSMUSG00000097823	Gm16701	ENSMUST00000181309	lncRNA	0	0	0	0.0604576	0	0
ENSMUSG00000100503	Gm28927	ENSMUST00000191528	unprocessed_pseudogene	0.062707	0.0823248	0	0.24183	0.110025	0
ENSMUSG00000100504	Gm28926	ENSMUST00000191063	unprocessed_pseudogene	0	0	0	0	0.0550127	0
ENSMUSG00000100340	Gm28923	ENSMUST00000187755	processed_pseudogene	0	0	0	0.0604576	0	0
ENSMUSG00000099819	Gm28728	ENSMUST00000189087	processed_pseudogene	0	0	0	0.0604576	0	0
ENSMUSG00000082774	Gm8805	ENSMUST00000117848	processed_pseudogene	0	0.246974	0	0.181373	0.110025	0.144622
ENSMUSG00000102870	Gm17868	ENSMUST00000192761	unprocessed_pseudogene	0	0	0	0	0.0550127	0
ENSMUSG00000103333	Gm37994	ENSMUST00000192124	processed_pseudogene	0	0.0823248	0.0585524	0.181373	0	0
ENSMUSG00000081623	Gm8809	ENSMUST00000119367	processed_pseudogene	0	0	0	0.120915	0	0.0723108
ENSMUSG00000083242	Gm15659	ENSMUST00000118881	processed_pseudogene	0	0.329299	0.0585524	0.0604576	0.0550127	0.0723108
ENSMUSG00000083289	Gm8812	ENSMUST00000118496	processed_pseudogene	0	0	0	0	0.110025	0.361554
ENSMUSG00000026275	Ppp1r7	ENSMUST00000027494,ENSMUST00000185498,ENSMUST00000127141	nonsense_mediated_decay,protein_coding	46.3405	50.7944	46.9005	35.9118	36.0883	35.2877
ENSMUSG00000009418	Nav1	ENSMUST00000189362,ENSMUST00000190298,ENSMUST00000112103,ENSMUST00000040599,ENSMUST00000187311,ENSMUST00000190735,ENSMUST00000067414,ENSMUST00000190130,ENSMUST00000189252	processed_transcript,retained_intron,protein_coding	47.9708	49.0656	43.3288	20.1324	18.8694	22.561
ENSMUSG00000102474	2610012C04Rik	ENSMUST00000193434	TEC	0.188121	0	0.175657	0	0	0
ENSMUSG00000104524	Gm37333	ENSMUST00000192904	TEC	0.501656	0.16465	0.351315	0.120915	0	0.289243
ENSMUSG00000054412	Gm4793	ENSMUST00000067468	lncRNA	0	0	0	0	0.110025	0
ENSMUSG00000026421	Csrp1	ENSMUST00000097561,ENSMUST00000027677	protein_coding	447.101	461.842	408.989	76.2974	81.2538	69.8522
ENSMUSG00000041801	Phlda3	ENSMUST00000136445,ENSMUST00000038945	processed_transcript,protein_coding	32.2941	35.8113	32.9065	34.5213	36.0883	28.9243
ENSMUSG00000026558	Uck2	ENSMUST00000193579,ENSMUST00000027839,ENSMUST00000195443,ENSMUST00000192702,ENSMUST00000192269,ENSMUST00000191745,ENSMUST00000053686	nonsense_mediated_decay,processed_transcript,protein_coding	160.843	170.989	153.817	42.9249	44.5603	36.8062
ENSMUSG00000026113	Inpp4a	ENSMUST00000132615,ENSMUST00000193024,ENSMUST00000168546,ENSMUST00000136846,ENSMUST00000123124,ENSMUST00000132401,ENSMUST00000193774,ENSMUST00000058307,ENSMUST00000114933,ENSMUST00000146676,ENSMUST00000027287,ENSMUST00000137266,ENSMUST00000140264	processed_transcript,retained_intron,protein_coding	28.8452	22.8863	25.8216	37.6651	38.729	39.2648
ENSMUSG00000102909	Gm2453	ENSMUST00000193383,ENSMUST00000195508	lncRNA	0.062707	0.246974	0	0.0604576	0	0.0723108
ENSMUSG00000102879	Gm37135	ENSMUST00000192652	TEC	0	0.0823248	0	0	0	0
ENSMUSG00000026112	Coa5	ENSMUST00000027286,ENSMUST00000192179	retained_intron,protein_coding	106.915	121.676	112.772	106.103	94.0167	93.2809
ENSMUSG00000034107	Ano7	ENSMUST00000058682,ENSMUST00000190340,ENSMUST00000186641	protein_coding	0.125414	0.246974	0.0585524	0	0	0
ENSMUSG00000052428	Tmco1	ENSMUST00000195015,ENSMUST00000097473,ENSMUST00000193101,ENSMUST00000193446	nonsense_mediated_decay,protein_coding	76.2517	89.3224	85.8964	87.7239	85.2697	84.9652
ENSMUSG00000026687	Aldh9a1	ENSMUST00000028004,ENSMUST00000193091,ENSMUST00000191715,ENSMUST00000194843	processed_transcript,retained_intron,protein_coding	30.4756	34.6587	29.6275	56.2255	55.8379	47.002
ENSMUSG00000026111	Unc50	ENSMUST00000193713,ENSMUST00000193979,ENSMUST00000114925,ENSMUST00000144617,ENSMUST00000027285,ENSMUST00000134184,ENSMUST00000118059	retained_intron,protein_coding	17.4952	18.6877	18.3269	24.4853	23.9305	21.9102
ENSMUSG00000026688	Mgst3	ENSMUST00000028005	protein_coding	11.2873	11.8548	12.296	7.31536	7.04163	4.41096
ENSMUSG00000026418	Tnni1	ENSMUST00000129217,ENSMUST00000139986,ENSMUST00000154463,ENSMUST00000137331,ENSMUST00000187830,ENSMUST00000132795,ENSMUST00000152208,ENSMUST00000148201,ENSMUST00000152075	processed_transcript,protein_coding	0.438949	0.658598	0.292762	0.725491	0.275064	0.433865
ENSMUSG00000041782	Lad1	ENSMUST00000185756,ENSMUST00000190773,ENSMUST00000038760	processed_transcript,protein_coding	0.125414	0	0.175657	0	0.0550127	0.0723108
ENSMUSG00000026686	Lmx1a	ENSMUST00000111377,ENSMUST00000028003	protein_coding	0.062707	0	0	0	0	0
ENSMUSG00000093538	Gm20711	ENSMUST00000177351	lncRNA	0	0	0	0	0	0.0723108
ENSMUSG00000026110	Mgat4a	ENSMUST00000154819,ENSMUST00000151952,ENSMUST00000042161,ENSMUST00000148047,ENSMUST00000143636,ENSMUST00000194660,ENSMUST00000149791,ENSMUST00000195598	nonsense_mediated_decay,retained_intron,protein_coding	1.56767	1.6465	1.1125	1.20915	1.32031	1.59084
ENSMUSG00000103948	4930594C11Rik	ENSMUST00000192316	TEC	0.125414	0.0823248	0.0585524	0	0	0.0723108
ENSMUSG00000087233	Gm43213	ENSMUST00000151866	processed_pseudogene	0.062707	0.0823248	0	0.0604576	0.220051	0
ENSMUSG00000034088	Hdlbp	ENSMUST00000186164,ENSMUST00000188165,ENSMUST00000042498,ENSMUST00000170883,ENSMUST00000188988,ENSMUST00000188844,ENSMUST00000189951,ENSMUST00000186787,ENSMUST00000185349,ENSMUST00000190321,ENSMUST00000189025	retained_intron,protein_coding	1543.28	1599.65	1484.01	1651.94	1568.74	1526.99
ENSMUSG00000026090	Cracdl	ENSMUST00000160023,ENSMUST00000162875,ENSMUST00000160589	protein_coding	0.062707	0	0.0585524	0	0	0
ENSMUSG00000104365	4930470B04Rik	ENSMUST00000192005	TEC	0	0	0	0	0.0550127	0
ENSMUSG00000090489	Gm17415	ENSMUST00000096427	processed_pseudogene	0.815191	0.411624	0.644077	0.362745	0.770178	0.0723108
ENSMUSG00000052534	Pbx1	ENSMUST00000072863,ENSMUST00000176790,ENSMUST00000064438,ENSMUST00000097471,ENSMUST00000176482,ENSMUST00000176540,ENSMUST00000176791,ENSMUST00000188912	processed_transcript,retained_intron,protein_coding	226.059	233.308	217.991	288.927	261.31	274.998
ENSMUSG00000103780	Gm37524	ENSMUST00000192272	TEC	4.38949	0.987897	2.04934	2.17647	2.5856	2.53088
ENSMUSG00000102594	Gm38381	ENSMUST00000193594	TEC	5.51821	1.39952	2.86907	2.96242	2.20051	2.96474
ENSMUSG00000103463	1700063I16Rik	ENSMUST00000194611	TEC	0	0	0.0585524	0	0	0
ENSMUSG00000015222	Map2	ENSMUST00000145419,ENSMUST00000172486,ENSMUST00000173800,ENSMUST00000114017,ENSMUST00000114013,ENSMUST00000114015,ENSMUST00000151423,ENSMUST00000124873,ENSMUST00000173855,ENSMUST00000128673,ENSMUST00000172886,ENSMUST00000137807,ENSMUST00000239213,ENSMUST00000133522,ENSMUST00000114012,ENSMUST00000156636,ENSMUST00000141148,ENSMUST00000174590,ENSMUST00000114018,ENSMUST00000173778,ENSMUST00000127388,…	processed_transcript,retained_intron,protein_coding	64.1492	60.6734	52.9314	123.696	118.112	129.653
ENSMUSG00000073656	Gm10558	ENSMUST00000147494	lncRNA	0	0	0	0	0	0.0723108
ENSMUSG00000026683	Nuf2	ENSMUST00000028000,ENSMUST00000194831,ENSMUST00000111368,ENSMUST00000195342,ENSMUST00000192248	retained_intron,protein_coding	97.6975	108.01	101.179	15.719	11.6627	13.8837
ENSMUSG00000103526	Gm18900	ENSMUST00000193218	processed_pseudogene	0.125414	0	0	0	0	0
ENSMUSG00000103267	Gm36980	ENSMUST00000195643	processed_pseudogene	0	0	0.0585524	0	0	0
ENSMUSG00000026678	Rgs5	ENSMUST00000027997,ENSMUST00000152809	protein_coding	7.77566	6.66831	9.07563	9.18955	8.08687	7.66494
ENSMUSG00000038530	Rgs4	ENSMUST00000132567,ENSMUST00000027991,ENSMUST00000111357	retained_intron,protein_coding	13.9209	12.0194	11.769	6.77125	6.27145	5.42331
ENSMUSG00000070532	Ccdc190	ENSMUST00000094348,ENSMUST00000175731	protein_coding	0.062707	0	0	0.181373	0.0550127	0
ENSMUSG00000089990	Gm15852	ENSMUST00000159701	lncRNA	0	0	0	0	0	0.0723108
ENSMUSG00000026276	Septin2	ENSMUST00000153826,ENSMUST00000188923,ENSMUST00000152778,ENSMUST00000157021,ENSMUST00000129211,ENSMUST00000136182,ENSMUST00000152476,ENSMUST00000027495,ENSMUST00000150931,ENSMUST00000142401,ENSMUST00000112912,ENSMUST00000131175,ENSMUST00000149532	retained_intron,protein_coding	10.1585	6.50366	13.7013	7.67811	6.9316	9.03885
ENSMUSG00000026675	Hsd17b7	ENSMUST00000111353,ENSMUST00000123230,ENSMUST00000027989,ENSMUST00000133563	processed_transcript,protein_coding	40.1952	43.3028	42.7433	22.3088	25.911	24.8026
ENSMUSG00000097503	3110045C21Rik	ENSMUST00000180638,ENSMUST00000193930	lncRNA	0.188121	0.16465	0.585524	0.181373	0.660153	0.144622
ENSMUSG00000034066	Farp2	ENSMUST00000122402,ENSMUST00000120301	protein_coding	77.9448	75.5741	65.2274	51.0262	50.9968	52.9315
ENSMUSG00000103854	Gm37250	ENSMUST00000194919	TEC	1.50497	0.740923	1.75657	0.846406	0.825191	1.88008
ENSMUSG00000060771	Tsga10	ENSMUST00000155852,ENSMUST00000088072,ENSMUST00000123082,ENSMUST00000239367,ENSMUST00000134024,ENSMUST00000041815,ENSMUST00000114902,ENSMUST00000151735,ENSMUST00000193669	nonsense_mediated_decay,retained_intron,protein_coding	6.39611	4.19856	5.03551	6.58987	8.52697	8.38805
ENSMUSG00000097268	Gm26805	ENSMUST00000181885	lncRNA	0.188121	0.0823248	0.117105	0	0	0
ENSMUSG00000026674	Ddr2	ENSMUST00000170800,ENSMUST00000027985,ENSMUST00000194619,ENSMUST00000192312,ENSMUST00000194690,ENSMUST00000195867	processed_transcript,retained_intron,protein_coding	214.521	188.935	218.166	392.067	408.469	429.815
ENSMUSG00000037216	Lipt1	ENSMUST00000142670,ENSMUST00000128085,ENSMUST00000041621,ENSMUST00000144440	protein_coding	7.65025	7.82085	9.54405	2.72059	3.30076	3.3263
ENSMUSG00000026277	Stk25	ENSMUST00000186287,ENSMUST00000133769,ENSMUST00000151068,ENSMUST00000125778,ENSMUST00000154008,ENSMUST00000027498	retained_intron,protein_coding	86.4102	79.855	90.5221	128.049	128.345	127.412
ENSMUSG00000100927	Gm28536	ENSMUST00000190971	lncRNA	0	0	0.0585524	0	0	0
ENSMUSG00000026088	Mitd1	ENSMUST00000027257,ENSMUST00000138806,ENSMUST00000139725,ENSMUST00000127170,ENSMUST00000131754	processed_transcript,retained_intron,protein_coding	12.6668	14.9008	15.2822	12.2124	13.5331	14.1006
ENSMUSG00000026278	Bok	ENSMUST00000188394,ENSMUST00000201863,ENSMUST00000027499,ENSMUST00000200888,ENSMUST00000185685	processed_transcript,protein_coding	14.2972	18.5231	14.4625	2.29739	2.42056	1.15697
ENSMUSG00000055567	Unc80	ENSMUST00000212557,ENSMUST00000061620,ENSMUST00000152844,ENSMUST00000187179,ENSMUST00000136727,ENSMUST00000114008	nonsense_mediated_decay,retained_intron,protein_coding	0.250828	0	0	0	0	0.289243
ENSMUSG00000103375	Gm37181	ENSMUST00000192513	TEC	0	0	0	0.0604576	0.0550127	0
ENSMUSG00000026087	Mrpl30	ENSMUST00000193673,ENSMUST00000162513,ENSMUST00000194857,ENSMUST00000161694,ENSMUST00000195373,ENSMUST00000027256,ENSMUST00000160082	retained_intron,protein_coding	61.3274	74.3393	66.2814	47.701	50.1716	45.3389
ENSMUSG00000026279	Thap4	ENSMUST00000112905,ENSMUST00000189173,ENSMUST00000189472,ENSMUST00000190116,ENSMUST00000187445,ENSMUST00000189728	nonsense_mediated_decay,retained_intron,protein_coding	24.9574	28.2374	24.8848	24.3039	24.3156	23.3564
ENSMUSG00000101952	Gm10550	ENSMUST00000188846	lncRNA	0	0	0.117105	0	0.0550127	0
ENSMUSG00000026005	Rpe	ENSMUST00000151016,ENSMUST00000027157,ENSMUST00000190404,ENSMUST00000142920,ENSMUST00000113995	nonsense_mediated_decay,protein_coding	47.2811	48.7363	41.3966	38.8742	34.2729	31.3106
ENSMUSG00000026670	Uap1	ENSMUST00000111350,ENSMUST00000027981,ENSMUST00000162253,ENSMUST00000191690,ENSMUST00000161112,ENSMUST00000160848,ENSMUST00000111351,ENSMUST00000161492,ENSMUST00000191797	processed_transcript,retained_intron,protein_coding	61.3901	67.0124	57.4399	38.3301	42.4698	40.711
ENSMUSG00000104266	Gm37748	ENSMUST00000194379	lncRNA	0	0.411624	0.175657	0.0604576	0	0.0723108
ENSMUSG00000103908	Gm37502	ENSMUST00000192981	lncRNA	0.062707	0.246974	0	0	0	0
ENSMUSG00000026280	Atg4b	ENSMUST00000185482,ENSMUST00000185754,ENSMUST00000027502,ENSMUST00000189872,ENSMUST00000186001,ENSMUST00000189152,ENSMUST00000187824,ENSMUST00000135762,ENSMUST00000186811,ENSMUST00000149436,ENSMUST00000186124	nonsense_mediated_decay,processed_transcript,retained_intron,protein_coding	34.4888	36.2229	33.9604	35.67	40.2693	41.5787
ENSMUSG00000026281	Dtymk	ENSMUST00000027503,ENSMUST00000112890,ENSMUST00000112893,ENSMUST00000144106	processed_transcript,protein_coding	38.7529	42.2326	41.8064	31.4379	26.9562	29.8644
ENSMUSG00000058407	Txndc9	ENSMUST00000192960,ENSMUST00000195247,ENSMUST00000194692,ENSMUST00000195032,ENSMUST00000194747,ENSMUST00000193832,ENSMUST00000162031,ENSMUST00000192237	retained_intron,protein_coding	45.2117	46.6781	47.7202	29.7451	30.367	33.4799
ENSMUSG00000026667	Uhmk1	ENSMUST00000123399,ENSMUST00000027979,ENSMUST00000150821	protein_coding	113.311	111.056	106.39	48.5474	47.2009	52.2084
ENSMUSG00000044306	4930500M09Rik	ENSMUST00000159201,ENSMUST00000194988	lncRNA	0.125414	0.0823248	0	0.0604576	0	0.144622
ENSMUSG00000073494	Sh2d1b2	ENSMUST00000097470,ENSMUST00000162752	nonsense_mediated_decay,protein_coding	0.062707	0.0823248	0.0585524	0	0	0.0723108
ENSMUSG00000026004	Kansl1l	ENSMUST00000113987,ENSMUST00000068168,ENSMUST00000189846,ENSMUST00000129190,ENSMUST00000132960	processed_transcript,retained_intron,protein_coding	27.0894	29.143	27.6367	57.6765	59.9639	63.7781
ENSMUSG00000096964	Gm6345	ENSMUST00000180900,ENSMUST00000180378	transcribed_unprocessed_pseudogene,processed_transcript	0.689777	0.329299	0.175657	0.544118	0.60514	0.94004
ENSMUSG00000102559	Gm37570	ENSMUST00000195411	TEC	1.25414	0.576273	0.468419	1.39052	0.990229	1.15697
ENSMUSG00000102374	Gm38387	ENSMUST00000191945	TEC	0.752484	0.0823248	1.2296	0.967321	0.770178	1.22928
ENSMUSG00000102776	Gm38162	ENSMUST00000195562	TEC	0.501656	0.493949	0.878287	0.181373	0.770178	0.650797
ENSMUSG00000026283	Ing5	ENSMUST00000190476,ENSMUST00000027505,ENSMUST00000188402	nonsense_mediated_decay,protein_coding	29.096	29.9662	31.3841	20.4347	17.8791	18.8731
ENSMUSG00000082057	Gm15789	ENSMUST00000118992	processed_pseudogene	0.188121	0	0	0.120915	0	0.0723108
ENSMUSG00000102418	Sh2d1b1	ENSMUST00000179976	protein_coding	3.26076	3.95159	3.80591	0	0	0
ENSMUSG00000103706	6820402A03Rik	ENSMUST00000194648	TEC	1.19143	0.823248	1.2296	1.51144	1.59537	2.74781
ENSMUSG00000103756	Gm37285	ENSMUST00000194465	TEC	0.752484	0.16465	1.05394	0.302288	0.495115	0.650797
ENSMUSG00000103382	Gm37755	ENSMUST00000195880	TEC	0	0.0823248	0.0585524	0.0604576	0.0550127	0
ENSMUSG00000103553	Gm38218	ENSMUST00000193555	TEC	0.062707	0	0.0585524	0.24183	0	0.216932
ENSMUSG00000102752	Gm7694	ENSMUST00000179801	protein_coding	0.313535	1.6465	0.409867	5.68301	4.18097	6.94183
ENSMUSG00000026083	Eif5b	ENSMUST00000195664,ENSMUST00000027252,ENSMUST00000193151,ENSMUST00000193806,ENSMUST00000192548	processed_transcript,retained_intron,protein_coding	234.461	266.238	222.089	117.409	124.934	129.509
ENSMUSG00000026003	Acadl	ENSMUST00000139208,ENSMUST00000027153	processed_transcript,protein_coding	26.6505	32.1067	25.9973	17.7141	19.0344	18.6562
ENSMUSG00000082769	Gm15793	ENSMUST00000121857	processed_pseudogene	4.13866	3.70461	3.33749	16.0213	15.6786	15.3299
ENSMUSG00000073609	D2hgdh	ENSMUST00000186783,ENSMUST00000149397,ENSMUST00000188532,ENSMUST00000189154,ENSMUST00000097633,ENSMUST00000112881,ENSMUST00000141701,ENSMUST00000187321	nonsense_mediated_decay,processed_transcript,protein_coding	8.21461	8.6441	9.83681	17.3513	17.384	20.464
ENSMUSG00000094651	Gal3st2	ENSMUST00000094663,ENSMUST00000187896,ENSMUST00000190710	processed_transcript,protein_coding	0	0.0823248	0	0	0.0550127	0.0723108
ENSMUSG00000101660	Gm18666	ENSMUST00000190039	unprocessed_pseudogene	0	0	0.0585524	0	0	0
ENSMUSG00000093805	Gal3st2b	ENSMUST00000177958,ENSMUST00000178757	protein_coding	0	0	0	0	0.0550127	0
ENSMUSG00000099624	Gm7889	ENSMUST00000185591	unprocessed_pseudogene	0	0	0	0.24183	0.0550127	0.0723108
ENSMUSG00000061816	Myl1	ENSMUST00000151328,ENSMUST00000120415,ENSMUST00000186202,ENSMUST00000027151,ENSMUST00000160100,ENSMUST00000150542,ENSMUST00000186346,ENSMUST00000119429	processed_transcript,retained_intron,protein_coding	0.062707	0	0	0.0604576	0	0
ENSMUSG00000094191	Rpl31-ps14	ENSMUST00000143596	processed_pseudogene	1.44226	0.905572	1.2296	0.846406	1.15527	0.506175
ENSMUSG00000026082	Rev1	ENSMUST00000194650,ENSMUST00000193922,ENSMUST00000192697,ENSMUST00000195383,ENSMUST00000193472,ENSMUST00000193008,ENSMUST00000193697,ENSMUST00000192594,ENSMUST00000193113,ENSMUST00000194815,ENSMUST00000027251	nonsense_mediated_decay,processed_transcript,retained_intron,protein_coding	42.7662	42.3973	46.3735	59.853	57.2132	61.4642
ENSMUSG00000103804	Gm37062	ENSMUST00000195028	lncRNA	0.62707	0.246974	0.819734	1.14869	0.275064	1.66315
ENSMUSG00000038473	Nos1ap	ENSMUST00000162709,ENSMUST00000161485,ENSMUST00000160466,ENSMUST00000160816,ENSMUST00000161966,ENSMUST00000162090,ENSMUST00000160456,ENSMUST00000159665,ENSMUST00000161221	processed_transcript,retained_intron,protein_coding	0.940605	0.246974	0.819734	2.66013	3.13573	3.39861
ENSMUSG00000100347	Gm7895	ENSMUST00000187459	processed_pseudogene	0.815191	0.823248	0.526972	1.20915	0.770178	1.66315
ENSMUSG00000102193	Gm7299	ENSMUST00000194441	processed_pseudogene	0.752484	1.39952	0.995391	0.906863	1.81542	1.73546
ENSMUSG00000099592	Gm5264	ENSMUST00000190584	processed_pseudogene	0	0.16465	0.0585524	0.24183	0.165038	0.433865
ENSMUSG00000038463	Olfml2b	ENSMUST00000046792	protein_coding	19.1883	19.6756	20.9032	35.549	34.713	32.9014
ENSMUSG00000051185	Fam174a	ENSMUST00000059975,ENSMUST00000186780	protein_coding	12.5414	12.5957	11.9447	25.8758	27.1763	23.7179
ENSMUSG00000103973	BC055308	ENSMUST00000193380	TEC	0.188121	0.411624	0.819734	0.423203	0.330076	0.867729
ENSMUSG00000081051	Gm15427	ENSMUST00000117288	processed_pseudogene	57.7531	61.0027	55.6834	39.7206	33.7778	43.0249
ENSMUSG00000026663	Atf6	ENSMUST00000182787,ENSMUST00000027974	retained_intron,protein_coding	90.298	89.981	89.4681	64.5082	61.4492	57.4148
ENSMUSG00000040710	St8sia4	ENSMUST00000189556,ENSMUST00000187936,ENSMUST00000043336,ENSMUST00000186853	retained_intron,protein_coding	0	0	0	0.120915	0.0550127	0
ENSMUSG00000053925	Gm9929	ENSMUST00000171747	lncRNA	0.125414	0.246974	0	0	0.0550127	0.0723108
ENSMUSG00000102718	Gm37761	ENSMUST00000194989	TEC	0	0	0.117105	0.0604576	0	0
ENSMUSG00000100362	Gm1833	ENSMUST00000191608	processed_pseudogene	0	0	0	0.362745	0.495115	0.144622
ENSMUSG00000026000	Lancl1	ENSMUST00000027149,ENSMUST00000119559,ENSMUST00000189210,ENSMUST00000133508,ENSMUST00000149996,ENSMUST00000113979	processed_transcript,retained_intron,protein_coding	14.987	14.9831	12.7059	28.4151	31.9624	25.3088
ENSMUSG00000026659	Dusp12	ENSMUST00000171447,ENSMUST00000170420,ENSMUST00000046476,ENSMUST00000163252,ENSMUST00000027970,ENSMUST00000166393,ENSMUST00000172042	nonsense_mediated_decay,protein_coding	7.65025	10.3729	9.30984	8.28269	9.02209	10.3404
ENSMUSG00000037138	Aff3	ENSMUST00000095027,ENSMUST00000039827,ENSMUST00000134963,ENSMUST00000238906,ENSMUST00000027250,ENSMUST00000136641	nonsense_mediated_decay,processed_transcript,protein_coding	30.9145	28.2374	28.2808	130.346	119.708	130.738
ENSMUSG00000096968	Gm26620	ENSMUST00000180542	protein_coding	0.376242	0.823248	0.292762	0.302288	0.275064	0.144622
ENSMUSG00000085391	Gm16150	ENSMUST00000133299,ENSMUST00000127620	lncRNA	0	0	0	0.0604576	0	0
ENSMUSG00000097814	Panct2	ENSMUST00000188631,ENSMUST00000181489,ENSMUST00000202118	lncRNA	0	0	0	0	0.0550127	0
ENSMUSG00000085280	Gm16151	ENSMUST00000129696	lncRNA	0.313535	0.0823248	0.23421	0.423203	0.110025	0.578486
ENSMUSG00000070524	Fcrlb	ENSMUST00000094337	protein_coding	0.062707	0.0823248	0	0.181373	0	0.0723108
ENSMUSG00000087131	Gm16152	ENSMUST00000131663,ENSMUST00000143261	lncRNA	0.125414	0	0	0.120915	0	0
ENSMUSG00000045463	Slco6b1	ENSMUST00000167383,ENSMUST00000178359	transcribed_unprocessed_pseudogene,processed_transcript	0	0	0	0	0.0550127	0
ENSMUSG00000097480	Gm9499	ENSMUST00000180888	processed_pseudogene	0	0	0.0585524	0	0	0
ENSMUSG00000100454	Gm28901	ENSMUST00000188810	lncRNA	0.062707	0	0	0	0	0
ENSMUSG00000044757	Gm6430	ENSMUST00000054664	processed_pseudogene	2.25745	2.96369	1.52236	1.63235	1.10025	1.15697
ENSMUSG00000025991	Cps1	ENSMUST00000027144	protein_coding	0.376242	0.246974	0.468419	1.9951	2.47557	1.30159
ENSMUSG00000048814	Lonrf2	ENSMUST00000147695,ENSMUST00000039612,ENSMUST00000191724	retained_intron,protein_coding	0.250828	0	0	1.33007	0.770178	0.0723108
ENSMUSG00000082473	Kif22-ps	ENSMUST00000119302	processed_pseudogene	0	0	0	0	0.110025	0.0723108
ENSMUSG00000026414	Tnnt2	ENSMUST00000189826,ENSMUST00000178854,ENSMUST00000191055,ENSMUST00000189732,ENSMUST00000027671,ENSMUST00000188098,ENSMUST00000188028,ENSMUST00000186225,ENSMUST00000178204,ENSMUST00000112085,ENSMUST00000179863,ENSMUST00000190451,ENSMUST00000189355,ENSMUST00000112087,ENSMUST00000112086	retained_intron,protein_coding	3.51159	5.10414	4.8013	0.120915	0.220051	0.506175
ENSMUSG00000104395	Gm37957	ENSMUST00000192182	TEC	0	0	0	0	0	0.0723108
ENSMUSG00000089838	Gm2962	ENSMUST00000159266	processed_pseudogene	0.940605	0.493949	1.1125	0.423203	0.825191	0.867729
ENSMUSG00000101482	Gm28883	ENSMUST00000189256	processed_pseudogene	0.062707	0.493949	0.23421	0.423203	0.0550127	0.361554
ENSMUSG00000026331	Slco6c1	ENSMUST00000189547,ENSMUST00000027569	protein_coding	0	0	0	0.120915	0	0
ENSMUSG00000103179	Gm37171	ENSMUST00000192636	TEC	0.062707	0	0	0.120915	0	0
ENSMUSG00000026080	Chst10	ENSMUST00000194361,ENSMUST00000193435,ENSMUST00000192175,ENSMUST00000192948,ENSMUST00000193441,ENSMUST00000195731,ENSMUST00000027249,ENSMUST00000194657	nonsense_mediated_decay,retained_intron,protein_coding	0.940605	0.493949	0.819734	2.84151	4.40102	3.76016
ENSMUSG00000044768	Macir	ENSMUST00000142234,ENSMUST00000153115,ENSMUST00000149927,ENSMUST00000053033	protein_coding	34.677	32.3536	32.7894	13.2402	12.5979	10.5574
ENSMUSG00000102447	Gm6621	ENSMUST00000193251	processed_pseudogene	0	0.16465	0.0585524	0.120915	0.110025	0.289243
ENSMUSG00000026413	Pkp1	ENSMUST00000189805,ENSMUST00000163260,ENSMUST00000132793,ENSMUST00000027667	nonsense_mediated_decay,retained_intron,protein_coding	33.1093	35.5643	30.7986	2.78105	2.5856	2.45857
ENSMUSG00000102414	Gm36938	ENSMUST00000191612	TEC	0.313535	0.493949	0.351315	0	0	0
ENSMUSG00000067604	Nms	ENSMUST00000160214,ENSMUST00000088029	protein_coding	0	0	0	0	0.110025	0
ENSMUSG00000026078	Pdcl3	ENSMUST00000193489,ENSMUST00000194552,ENSMUST00000027247,ENSMUST00000193073	nonsense_mediated_decay,retained_intron,protein_coding	50.7926	60.3441	50.6479	24.0621	24.1506	26.6827
ENSMUSG00000062209	Erbb4	ENSMUST00000153432,ENSMUST00000119142,ENSMUST00000121473,ENSMUST00000131148,ENSMUST00000126682	processed_transcript,retained_intron,protein_coding	1.00331	0.576273	0.819734	2.4183	1.10025	1.95239
ENSMUSG00000103046	Gm37309	ENSMUST00000194994	TEC	3.32347	2.14044	3.45459	1.14869	2.80565	3.39861
ENSMUSG00000103182	Gm37091	ENSMUST00000195455	TEC	0	0	0	0	0.110025	0.144622
ENSMUSG00000083795	Gm15670	ENSMUST00000117740	processed_pseudogene	0	0.0823248	0	0	0	0
ENSMUSG00000103307	Gm19335	ENSMUST00000195836	TEC	0.062707	0	0	0	0.0550127	0
ENSMUSG00000026656	Fcgr2b	ENSMUST00000027966,ENSMUST00000161503,ENSMUST00000081103,ENSMUST00000161730,ENSMUST00000160106,ENSMUST00000159688,ENSMUST00000159969	processed_transcript,retained_intron,protein_coding	0	0	0.0585524	0	0.220051	0.0723108
ENSMUSG00000087514	Gm16076	ENSMUST00000140116	lncRNA	0.062707	0	0	0	0	0.0723108
ENSMUSG00000084332	Gm8840	ENSMUST00000122454	processed_pseudogene	0	0.16465	0	0.120915	0.165038	0
ENSMUSG00000101387	Pced1c-ps	ENSMUST00000187740	processed_pseudogene	0.313535	0.493949	0.409867	0	0	0
ENSMUSG00000099804	Gm28497	ENSMUST00000189646	lncRNA	0.188121	0	0	0	0	0.0723108
ENSMUSG00000104340	Gm10522	ENSMUST00000194503	lncRNA	0	0	0	0	0.0550127	0
ENSMUSG00000100354	Gm29113	ENSMUST00000185991	lncRNA	0.438949	0.246974	0.117105	0.24183	0	0.0723108
ENSMUSG00000101156	Gm29114	ENSMUST00000187100	lncRNA	0	0	0	0	0	0.0723108
ENSMUSG00000059089	Fcgr4	ENSMUST00000078825	protein_coding	0.062707	0.0823248	0	0	0	0
ENSMUSG00000026077	Npas2	ENSMUST00000056815,ENSMUST00000172825,ENSMUST00000173050	processed_transcript,protein_coding	0.125414	0.0823248	0.175657	1.69281	1.59537	1.80777
ENSMUSG00000092563	Gm3617	ENSMUST00000173076	processed_pseudogene	0.438949	0.246974	0.409867	0.362745	0.385089	0.0723108
ENSMUSG00000051985	Igfn1	ENSMUST00000166193,ENSMUST00000140703,ENSMUST00000124134	nonsense_mediated_decay,protein_coding	0.062707	0	0	0.181373	0.330076	0.216932
ENSMUSG00000059498	Fcgr3	ENSMUST00000168817,ENSMUST00000169017,ENSMUST00000164179,ENSMUST00000164044	retained_intron,protein_coding	0.376242	0.329299	0.0585524	0.604576	0.495115	0.361554
ENSMUSG00000025997	Ikzf2	ENSMUST00000187184,ENSMUST00000190771,ENSMUST00000190016,ENSMUST00000190855,ENSMUST00000187870,ENSMUST00000191262,ENSMUST00000188919,ENSMUST00000027146,ENSMUST00000188110	retained_intron,protein_coding	33.4855	31.1188	31.9696	4.59477	5.11618	7.44801
ENSMUSG00000026411	Tmem9	ENSMUST00000063719,ENSMUST00000117950,ENSMUST00000118832,ENSMUST00000140545,ENSMUST00000165125	processed_transcript,retained_intron,protein_coding	32.2941	33.0122	31.1499	62.5131	63.8698	61.7534
ENSMUSG00000073702	Rpl31	ENSMUST00000178079,ENSMUST00000194746,ENSMUST00000086535,ENSMUST00000191855,ENSMUST00000195123,ENSMUST00000179954	retained_intron,protein_coding	275.534	316.292	276.719	326.169	322.155	283.241
ENSMUSG00000100815	Gm29112	ENSMUST00000188962	lncRNA	0.313535	0.0823248	0.351315	0	0.0550127	0
ENSMUSG00000099954	Gm28112	ENSMUST00000190898	lncRNA	0.815191	0.246974	0.409867	0	0	0.0723108
ENSMUSG00000103402	Gm37930	ENSMUST00000194308	TEC	0.188121	0	0	0	0	0
ENSMUSG00000040648	Ppip5k2	ENSMUST00000191556,ENSMUST00000152788,ENSMUST00000189992,ENSMUST00000112845,ENSMUST00000042509,ENSMUST00000171129,ENSMUST00000137758	retained_intron,protein_coding	119.519	116.901	112.772	67.5916	64.75	67.5383
ENSMUSG00000026649	Cfap126	ENSMUST00000143623,ENSMUST00000129651,ENSMUST00000151340,ENSMUST00000124157,ENSMUST00000027959,ENSMUST00000156789,ENSMUST00000127394,ENSMUST00000148200	nonsense_mediated_decay,processed_transcript,protein_coding	0.564363	0	0.175657	0.846406	0.990229	0.650797
ENSMUSG00000053153	Spag16	ENSMUST00000161131,ENSMUST00000065425,ENSMUST00000190833,ENSMUST00000187159,ENSMUST00000191569,ENSMUST00000113940,ENSMUST00000161310	processed_transcript,protein_coding	0.062707	0	0.0585524	0.120915	0	0
ENSMUSG00000101730	Gm28580	ENSMUST00000186767	unprocessed_pseudogene	0.062707	0	0	0	0	0
ENSMUSG00000058076	Sdhc	ENSMUST00000155798,ENSMUST00000111336,ENSMUST00000081560	protein_coding	56.6244	67.671	57.4399	64.1455	62.2744	55.3901
ENSMUSG00000045648	Vwc2l	ENSMUST00000159205,ENSMUST00000053922,ENSMUST00000162182,ENSMUST00000161937	retained_intron,protein_coding	0	0	0	0.181373	0.0550127	0.144622
ENSMUSG00000026333	Gin1	ENSMUST00000189031,ENSMUST00000027571,ENSMUST00000188101,ENSMUST00000122925,ENSMUST00000138142,ENSMUST00000112844,ENSMUST00000112842	nonsense_mediated_decay,processed_transcript,retained_intron,protein_coding	6.01987	6.91528	7.20195	5.9853	6.21644	7.01415
ENSMUSG00000003134	Tbc1d8	ENSMUST00000195854,ENSMUST00000193823,ENSMUST00000192531,ENSMUST00000192099,ENSMUST00000054462	nonsense_mediated_decay,retained_intron,protein_coding	0.250828	0.329299	0.0585524	1.51144	1.87043	0.795419
ENSMUSG00000026196	Bard1	ENSMUST00000027393	protein_coding	32.8585	30.7071	34.3703	7.43628	9.46219	7.73725
ENSMUSG00000089965	Gm16236	ENSMUST00000159588	processed_pseudogene	0.188121	0	0.117105	0	0	0
ENSMUSG00000101551	Gm8870	ENSMUST00000188170	processed_pseudogene	0.376242	0	0.117105	0.181373	0.110025	0
ENSMUSG00000003135	Cnot11	ENSMUST00000161515,ENSMUST00000003219,ENSMUST00000195567,ENSMUST00000160145	retained_intron,protein_coding	36.6209	40.4215	33.5505	21.0997	23.5454	21.1147
ENSMUSG00000056569	Mpz	ENSMUST00000125565,ENSMUST00000111334,ENSMUST00000238908,ENSMUST00000238940,ENSMUST00000070758,ENSMUST00000149352	processed_transcript,protein_coding	0.250828	0	0.175657	0.0604576	0.110025	0.361554
ENSMUSG00000085894	Gm15832	ENSMUST00000146314	lncRNA	0.376242	0.16465	0.644077	0.48366	0.660153	0.650797
ENSMUSG00000038370	Pcp4l1	ENSMUST00000111332	protein_coding	2.32016	1.81114	2.69341	66.7451	64.1999	60.7411
ENSMUSG00000048234	Rnf149	ENSMUST00000153381,ENSMUST00000195705,ENSMUST00000062525,ENSMUST00000195136	nonsense_mediated_decay,retained_intron,protein_coding	18.2477	17.2059	17.5072	15.8399	16.0087	14.3898
ENSMUSG00000050296	Abca12	ENSMUST00000189102,ENSMUST00000191520,ENSMUST00000187097,ENSMUST00000188752,ENSMUST00000087268	retained_intron,protein_coding	0	0.16465	0.292762	0.24183	0.110025	0
ENSMUSG00000102471	Gm5100	ENSMUST00000195631	processed_pseudogene	0.250828	0.0823248	0.23421	0.120915	0.110025	0.0723108
ENSMUSG00000101617	Gm6947	ENSMUST00000186254	processed_pseudogene	0	0	0.0585524	0.423203	0.935216	0.361554
ENSMUSG00000050967	Creg2	ENSMUST00000053355	protein_coding	0	0	0	0.120915	0	0
ENSMUSG00000097083	D930019O06Rik	ENSMUST00000181841	lncRNA	0	0	0.23421	0	0.110025	0
ENSMUSG00000057173	Rfx8	ENSMUST00000126760,ENSMUST00000151913	processed_transcript,protein_coding	0.125414	0	0	0.846406	0.770178	0.650797
ENSMUSG00000026335	Pam	ENSMUST00000161567,ENSMUST00000159041,ENSMUST00000161071,ENSMUST00000160210,ENSMUST00000159841,ENSMUST00000162426,ENSMUST00000058762,ENSMUST00000186731,ENSMUST00000163007,ENSMUST00000162803,ENSMUST00000159131,ENSMUST00000162681,ENSMUST00000159428,ENSMUST00000097625,ENSMUST00000159585	processed_transcript,retained_intron,protein_coding	123.031	126.615	121.555	464.435	438.837	434.949
ENSMUSG00000101634	1700066B17Rik	ENSMUST00000191299,ENSMUST00000186683,ENSMUST00000187091	lncRNA	0	0	0	0	0.0550127	0
ENSMUSG00000104140	Gm37140	ENSMUST00000192914	TEC	0.877898	0.246974	1.34671	1.02778	1.92545	2.60319
ENSMUSG00000089782	Btf3-ps1	ENSMUST00000162698	processed_pseudogene	10.0331	9.632	10.1881	26.9036	23.2704	22.8502
ENSMUSG00000089706	B230216N24Rik	ENSMUST00000160588,ENSMUST00000187924,ENSMUST00000159353,ENSMUST00000159324,ENSMUST00000161661	retained_intron,lncRNA	2.63369	1.15255	1.63947	1.87418	1.43033	2.09701
ENSMUSG00000097608	Gm7952	ENSMUST00000180540	processed_pseudogene	0.125414	0	0.292762	0	0.0550127	0.0723108
ENSMUSG00000099634	Gm29462	ENSMUST00000191458	processed_pseudogene	0.062707	0.246974	0.117105	0.0604576	0.110025	0
ENSMUSG00000026192	Atic	ENSMUST00000136443,ENSMUST00000155769,ENSMUST00000187982,ENSMUST00000148077,ENSMUST00000154855,ENSMUST00000027384	retained_intron,protein_coding	185.111	206.717	189.183	60.9412	63.2646	61.3919
ENSMUSG00000005677	Nr1i3	ENSMUST00000152865,ENSMUST00000133075,ENSMUST00000149404,ENSMUST00000137298,ENSMUST00000155126,ENSMUST00000075469,ENSMUST00000005820,ENSMUST00000111328	nonsense_mediated_decay,retained_intron,protein_coding	0	0	0.0585524	0.0604576	0.165038	0.144622
ENSMUSG00000026336	Slco6d1	ENSMUST00000162468,ENSMUST00000027575,ENSMUST00000162782,ENSMUST00000160796	nonsense_mediated_decay,processed_transcript,protein_coding	0.062707	0	0	0	0	0.0723108
ENSMUSG00000089791	Gm3555	ENSMUST00000160287	processed_pseudogene	0.501656	0.658598	0.526972	1.02778	0.880204	0.795419
ENSMUSG00000100009	Gm7967	ENSMUST00000190991,ENSMUST00000191409,ENSMUST00000191042	lncRNA	0.125414	0.0823248	0.0585524	0	0	0.144622
ENSMUSG00000099453	Gm18248	ENSMUST00000191164	processed_pseudogene	0	0	0	0.120915	0	0
ENSMUSG00000005674	Tomm40l	ENSMUST00000130529,ENSMUST00000111326,ENSMUST00000143405,ENSMUST00000138184,ENSMUST00000111327,ENSMUST00000005817,ENSMUST00000147246,ENSMUST00000154106	nonsense_mediated_decay,processed_transcript,retained_intron,protein_coding	16.8055	19.9226	17.6828	11.7288	9.79227	9.61733
ENSMUSG00000026407	Cacna1s	ENSMUST00000159106,ENSMUST00000160641,ENSMUST00000161865,ENSMUST00000112068,ENSMUST00000112064,ENSMUST00000161700	processed_transcript,retained_intron,protein_coding	0	0	0.0585524	0.120915	0	0
ENSMUSG00000067028	Cntnap5b	ENSMUST00000185484,ENSMUST00000086738,ENSMUST00000188735	processed_transcript,protein_coding	0	0	0	0	0.0550127	0
ENSMUSG00000082431	Prdx2-ps1	ENSMUST00000117372	processed_pseudogene	0.815191	0.905572	0.995391	3.92974	2.86066	2.45857
ENSMUSG00000005681	Apoa2	ENSMUST00000111321,ENSMUST00000111319,ENSMUST00000005824,ENSMUST00000111320	protein_coding	0.376242	0.16465	0.351315	0.48366	1.04524	0.144622
ENSMUSG00000100662	Gm19029	ENSMUST00000189923	processed_pseudogene	0.125414	0.0823248	0.175657	0.181373	0.220051	0.144622
ENSMUSG00000102717	Gm37759	ENSMUST00000194155	lncRNA	0	0	0.0585524	0	0.165038	0
ENSMUSG00000099835	Gm29668	ENSMUST00000187802	processed_pseudogene	0.501656	0.740923	0.644077	0.120915	0.0550127	0.144622
ENSMUSG00000100794	Gm29667	ENSMUST00000190817	processed_pseudogene	1.94392	1.3172	0.878287	0.362745	0.440102	0.216932
ENSMUSG00000099427	Gm18700	ENSMUST00000185791	processed_pseudogene	0	0	0	0.0604576	0.110025	0.216932
ENSMUSG00000086264	Gm15850	ENSMUST00000146091,ENSMUST00000166747,ENSMUST00000134998,ENSMUST00000165464	lncRNA	0.062707	0	0.292762	0.604576	0.550127	0.650797
ENSMUSG00000058715	Fcer1g	ENSMUST00000079957,ENSMUST00000150997,ENSMUST00000193973	retained_intron,protein_coding	0.250828	0	0.175657	0.0604576	0.440102	0.0723108
ENSMUSG00000100222	Psmb6-ps2	ENSMUST00000187074	processed_pseudogene	0.125414	0	0.0585524	0.120915	0.330076	0.216932
ENSMUSG00000099375	Gm28187	ENSMUST00000186885	lncRNA	0.125414	0	0.117105	0.665033	0.385089	0.506175
ENSMUSG00000101890	Gm53054	ENSMUST00000189440	unprocessed_pseudogene	0	0	0	0	0.0550127	0
ENSMUSG00000099989	Gm20281	ENSMUST00000188225	processed_pseudogene	0	0	0	0	0.110025	0.216932
ENSMUSG00000099469	Gm29141	ENSMUST00000190357	unprocessed_pseudogene	0.062707	0	0	0	0	0
ENSMUSG00000102325	Gm37789	ENSMUST00000192862	TEC	0.062707	0	0	0	0.0550127	0
ENSMUSG00000099464	Gm5260	ENSMUST00000186157	processed_pseudogene	0.062707	0	0	0.0604576	0.165038	0.0723108
ENSMUSG00000050840	Cdh20	ENSMUST00000062528	protein_coding	0.125414	0	0.0585524	0	0	0
ENSMUSG00000041642	Kif21b	ENSMUST00000165333,ENSMUST00000075164,ENSMUST00000171381,ENSMUST00000122892,ENSMUST00000127624,ENSMUST00000130864	nonsense_mediated_decay,processed_transcript,retained_intron,protein_coding	12.9176	13.172	13.6427	20.9183	24.3156	21.6209
ENSMUSG00000103060	Gm36969	ENSMUST00000194551	TEC	0	0	0	0.0604576	0	0
ENSMUSG00000013593	Ndufs2	ENSMUST00000150108,ENSMUST00000111318,ENSMUST00000136976,ENSMUST00000131286,ENSMUST00000013737,ENSMUST00000191871,ENSMUST00000194778,ENSMUST00000138069	processed_transcript,retained_intron,protein_coding	204.362	205.73	192.169	152.897	164.818	136.523
ENSMUSG00000047496	Rnf152	ENSMUST00000172299,ENSMUST00000058688	protein_coding	0.188121	0.16465	0.117105	0	0.0550127	0
ENSMUSG00000097482	Gm17634	ENSMUST00000186958,ENSMUST00000189938,ENSMUST00000181383	lncRNA	0	0	0	0	0.110025	0
ENSMUSG00000067017	Capza1-ps1	ENSMUST00000086725	pseudogene	6.14528	7.24458	6.90919	10.8824	11.1126	10.6297
ENSMUSG00000087230	Mroh3	ENSMUST00000166708,ENSMUST00000212798,ENSMUST00000168561,ENSMUST00000146112,ENSMUST00000133030	nonsense_mediated_decay,processed_transcript,retained_intron,protein_coding	0	0.329299	0	0	0	0.216932
ENSMUSG00000006403	Adamts4	ENSMUST00000219033,ENSMUST00000111314,ENSMUST00000111315	protein_coding	11.5381	9.54967	10.8322	26.7222	23.5454	23.2841
ENSMUSG00000041605	Inava	ENSMUST00000120339,ENSMUST00000153910,ENSMUST00000194374,ENSMUST00000144464,ENSMUST00000150163,ENSMUST00000195177	nonsense_mediated_decay,retained_intron,protein_coding	2.19474	2.30509	2.3421	1.69281	2.09048	2.16932
ENSMUSG00000102941	Gm37552	ENSMUST00000193939	lncRNA	0	0	0	0.120915	0.220051	0
ENSMUSG00000097433	Gm26781	ENSMUST00000181385	lncRNA	0	0	0	0.120915	0	0
ENSMUSG00000056536	Pign	ENSMUST00000191408,ENSMUST00000187537,ENSMUST00000070699,ENSMUST00000190945,ENSMUST00000190139,ENSMUST00000186485,ENSMUST00000190811,ENSMUST00000185209,ENSMUST00000185983,ENSMUST00000187909,ENSMUST00000188858,ENSMUST00000186195	processed_transcript,retained_intron,protein_coding	63.0205	58.6152	62.7097	89.4167	93.6867	89.0146
ENSMUSG00000100672	Gm28404	ENSMUST00000190242	lncRNA	0	0.0823248	0	0	0.110025	0.578486
ENSMUSG00000101219	Gm20302	ENSMUST00000080671	processed_pseudogene	0.250828	0.246974	0	0.0604576	0.165038	0
ENSMUSG00000041570	Camsap2	ENSMUST00000048309,ENSMUST00000192314,ENSMUST00000192001,ENSMUST00000194808,ENSMUST00000194730,ENSMUST00000192933	processed_transcript,protein_coding	143.599	151.313	132.211	105.498	101.829	107.671
ENSMUSG00000097403	9230116N13Rik	ENSMUST00000194227,ENSMUST00000181746	retained_intron,lncRNA	0.062707	0.16465	0.23421	0.846406	0.495115	0.94004
ENSMUSG00000026404	Ddx59	ENSMUST00000149783,ENSMUST00000122959,ENSMUST00000027655,ENSMUST00000129218	processed_transcript,retained_intron,protein_coding	12.9803	11.5255	12.1204	14.0866	10.5074	13.5221
ENSMUSG00000041498	Kif14	ENSMUST00000201676,ENSMUST00000195274,ENSMUST00000195390,ENSMUST00000047817,ENSMUST00000189413,ENSMUST00000193587,ENSMUST00000187963,ENSMUST00000201158	nonsense_mediated_decay,processed_transcript,retained_intron,protein_coding	80.2649	84.5475	79.0458	10.8824	11.3876	10.5574
ENSMUSG00000099337	Gm29486	ENSMUST00000088648	processed_pseudogene	0.125414	0.16465	0	0.0604576	0	0
ENSMUSG00000101413	Gm29485	ENSMUST00000190220	processed_pseudogene	0.689777	0.329299	0.23421	0.0604576	0.110025	0
ENSMUSG00000104414	Gm37799	ENSMUST00000194018	lncRNA	0	0.0823248	0	0	0	0
ENSMUSG00000104509	Gm33994	ENSMUST00000193724	lncRNA	0	0	0.0585524	0.0604576	0.0550127	0
ENSMUSG00000097229	Platr23	ENSMUST00000180797	lncRNA	0	0	0.292762	0.0604576	0.110025	0
ENSMUSG00000041483	Zfp281	ENSMUST00000047734,ENSMUST00000112046	protein_coding	101.46	108.01	105.804	87.4821	93.7967	98.5596
ENSMUSG00000097113	Gm19705	ENSMUST00000180495,ENSMUST00000181491,ENSMUST00000180962,ENSMUST00000181524	lncRNA	1.31685	0.740923	0.936839	0.604576	0.825191	0.433865
ENSMUSG00000097448	Platr22	ENSMUST00000181274	lncRNA	0.62707	0.329299	0.936839	0.785948	0.990229	1.3739
ENSMUSG00000104360	Mif-ps1	ENSMUST00000193486	processed_pseudogene	1.50497	2.38742	0.878287	0.0604576	0.220051	0.144622
ENSMUSG00000103953	Gm29718	ENSMUST00000193396	processed_pseudogene	0.062707	0.246974	0.117105	0.0604576	0.275064	0.0723108
ENSMUSG00000104261	Gm17781	ENSMUST00000195232	processed_pseudogene	0	0	0.0585524	0	0	0
ENSMUSG00000026398	Nr5a2	ENSMUST00000192357,ENSMUST00000192929,ENSMUST00000192587,ENSMUST00000195428,ENSMUST00000168126,ENSMUST00000027649	retained_intron,protein_coding	0.188121	0.246974	0	0.302288	0.770178	0.867729
ENSMUSG00000102751	Gm37057	ENSMUST00000192624	TEC	0	0	0	0	0.165038	0
ENSMUSG00000103728	Gm37099	ENSMUST00000191902	TEC	0	0	0.0585524	0	0	0
ENSMUSG00000098243	Gm4258	ENSMUST00000182127,ENSMUST00000187561	retained_intron,lncRNA	1.69309	0.246974	0.761182	1.33007	2.42056	3.3263
ENSMUSG00000104118	Gm37298	ENSMUST00000193770	TEC	2.75911	0.823248	2.40065	2.29739	3.24575	4.19403
ENSMUSG00000103038	Gm37124	ENSMUST00000192140	TEC	0.376242	0.246974	0.292762	0.423203	0.495115	0.506175
ENSMUSG00000102277	A130050O07Rik	ENSMUST00000192622,ENSMUST00000191963	TEC	0.815191	0.329299	0.526972	0.785948	0.825191	2.09701
ENSMUSG00000102142	Gm26930	ENSMUST00000194874	lncRNA	0.815191	0.576273	1.34671	1.51144	1.76041	2.60319
ENSMUSG00000026074	Map4k4	ENSMUST00000192355,ENSMUST00000168431,ENSMUST00000192194,ENSMUST00000163854,ENSMUST00000195259,ENSMUST00000193661,ENSMUST00000191964,ENSMUST00000191657,ENSMUST00000193514,ENSMUST00000191865,ENSMUST00000192884,ENSMUST00000193682,ENSMUST00000191761,ENSMUST00000195860,ENSMUST00000195636,ENSMUST00000195356,ENSMUST00000194163,ENSMUST00000192509	processed_transcript,retained_intron,protein_coding	387.592	415.411	392.184	264.139	259.99	274.492
ENSMUSG00000104145	D130019J16Rik	ENSMUST00000193261	TEC	0.689777	0.658598	1.63947	1.69281	1.15527	1.88008
ENSMUSG00000103427	Gm37534	ENSMUST00000194483	TEC	2.63369	0.987897	1.58092	4.11111	4.12595	6.07411
ENSMUSG00000098206	Mir181a-1hg	ENSMUST00000182158	lncRNA	0.376242	0.0823248	1.69802	1.45098	2.42056	3.10936
ENSMUSG00000104197	Gm37632	ENSMUST00000191811	TEC	0.501656	0.16465	0.23421	0.604576	1.59537	1.73546
ENSMUSG00000026319	Relch	ENSMUST00000188588,ENSMUST00000190459,ENSMUST00000191150,ENSMUST00000185750,ENSMUST00000188969,ENSMUST00000191293,ENSMUST00000039173,ENSMUST00000186807,ENSMUST00000190501,ENSMUST00000185692,ENSMUST00000189091,ENSMUST00000086721	nonsense_mediated_decay,processed_transcript,retained_intron,protein_coding	53.7399	53.8404	55.5663	56.1046	58.0934	62.3319
ENSMUSG00000104044	Gm37566	ENSMUST00000192363	TEC	0.877898	0.411624	0.936839	0.846406	0.550127	1.30159
ENSMUSG00000101330	Gm10193	ENSMUST00000188288	processed_pseudogene	0.313535	0.329299	0.0585524	1.5719	0.990229	0.650797
ENSMUSG00000026073	Il1r2	ENSMUST00000191671,ENSMUST00000194913,ENSMUST00000027243,ENSMUST00000195770	nonsense_mediated_decay,protein_coding	0	0	0	0	0.0550127	0
ENSMUSG00000097899	Gm16894	ENSMUST00000181756	lncRNA	0	0.0823248	0	0.120915	0.0550127	0
ENSMUSG00000102975	Gm37347	ENSMUST00000193969	TEC	0.062707	0.0823248	0	0	0	0
ENSMUSG00000026321	Tnfrsf11a	ENSMUST00000187812,ENSMUST00000027559,ENSMUST00000187658	retained_intron,protein_coding	0.501656	0.246974	0.409867	0.181373	0.165038	0.216932
ENSMUSG00000102690	Gm37779	ENSMUST00000194221	TEC	0.062707	0	0	0	0	0
ENSMUSG00000099448	Gm18801	ENSMUST00000186616	processed_pseudogene	0	0	0.0585524	0	0	0.289243
ENSMUSG00000099843	Gm7160	ENSMUST00000188519,ENSMUST00000185535	lncRNA	1.63038	0.987897	1.58092	0.906863	0.220051	0.650797
ENSMUSG00000103377	Gm37180	ENSMUST00000195335	TEC	0.062707	0	0	0	0	0
ENSMUSG00000103147	Gm7341	ENSMUST00000192183	processed_pseudogene	0.062707	0	0.0585524	0.0604576	0.110025	0.144622
ENSMUSG00000103161	Gm38148	ENSMUST00000195166	TEC	0.062707	0.0823248	0	0	0	0
ENSMUSG00000102348	Gm10568	ENSMUST00000193244	TEC	0	0	0	0	0.0550127	0
ENSMUSG00000102343	Gm37381	ENSMUST00000192427,ENSMUST00000194643	lncRNA	0	0	0.0585524	0	0	0
ENSMUSG00000025900	Rp1	ENSMUST00000027032,ENSMUST00000208660,ENSMUST00000208793	retained_intron,protein_coding	0	0	0	0.120915	0.110025	0
ENSMUSG00000102948	Gm6101	ENSMUST00000195384	processed_pseudogene	0.376242	0.246974	0.175657	0	0.275064	0
ENSMUSG00000026072	Il1r1	ENSMUST00000114795,ENSMUST00000027241,ENSMUST00000195402	processed_transcript,protein_coding	22.6372	27.9081	23.421	52.9004	46.4307	54.0885
ENSMUSG00000103560	Gm38070	ENSMUST00000191850	TEC	0.877898	0.493949	0.468419	0.967321	0.660153	0.650797
ENSMUSG00000025902	Sox17	ENSMUST00000191647,ENSMUST00000192913,ENSMUST00000192650,ENSMUST00000027035,ENSMUST00000192505,ENSMUST00000116652,ENSMUST00000195555,ENSMUST00000191939	retained_intron,protein_coding	0	0.0823248	0	0	0.0550127	0
ENSMUSG00000102269	Gm7357	ENSMUST00000195361	processed_pseudogene	0	0	0.117105	0.0604576	0.330076	0.0723108
ENSMUSG00000104328	Gm37323	ENSMUST00000195771	lncRNA	0.125414	0	0	0	0	0
ENSMUSG00000102735	Gm7369	ENSMUST00000192738	processed_pseudogene	0.313535	0.16465	0.0585524	0.544118	0.990229	0.795419
ENSMUSG00000098104	Gm6085	ENSMUST00000182774	processed_pseudogene	0.438949	0.905572	0.351315	0.423203	0.715165	0.578486
ENSMUSG00000102175	Gm6119	ENSMUST00000193443	processed_pseudogene	0.062707	0	0	0.120915	0.0550127	0.144622
ENSMUSG00000103265	Gm2053	ENSMUST00000195671	processed_pseudogene	0	0	0	0.0604576	0.110025	0.0723108
ENSMUSG00000103922	Gm6123	ENSMUST00000193658	processed_pseudogene	0.752484	0.493949	0.585524	0.48366	0.660153	0.867729
ENSMUSG00000038866	Zcchc2	ENSMUST00000119166,ENSMUST00000118196,ENSMUST00000186983,ENSMUST00000188954,ENSMUST00000131830	nonsense_mediated_decay,protein_coding	27.3402	23.7095	26.6414	11.2451	12.7079	12.2205
ENSMUSG00000070942	Il1rl2	ENSMUST00000192551,ENSMUST00000193388,ENSMUST00000095020,ENSMUST00000194296	retained_intron,protein_coding	0.564363	0.823248	0.761182	1.69281	1.59537	1.59084
ENSMUSG00000102501	Gm37372	ENSMUST00000193577	TEC	0.062707	0	0	0	0	0
ENSMUSG00000103230	Gm17970	ENSMUST00000192199	processed_pseudogene	0.062707	0	0.0585524	0.0604576	0.0550127	0.433865
ENSMUSG00000097612	Gm26509	ENSMUST00000180947	processed_pseudogene	0.188121	0.0823248	0.175657	0.120915	0	0.144622
ENSMUSG00000101583	Gm20753	ENSMUST00000190105	lncRNA	0	0.16465	0	0	0.0550127	0.0723108
ENSMUSG00000044340	Phlpp1	ENSMUST00000124895,ENSMUST00000061047,ENSMUST00000135810	processed_transcript,retained_intron,protein_coding	61.2647	64.5426	62.2998	36.2141	35.2632	35.7215
ENSMUSG00000103291	Gm38235	ENSMUST00000194600	TEC	3.51159	1.23487	1.69802	1.26961	1.87043	1.3739
ENSMUSG00000100247	A530053M12Rik	ENSMUST00000187918	lncRNA	0.250828	0.0823248	0.0585524	0.0604576	0	0
ENSMUSG00000099604	Gm6651	ENSMUST00000189471	processed_pseudogene	0	0.16465	0.644077	0.120915	0.550127	0.0723108
ENSMUSG00000057329	Bcl2	ENSMUST00000112751,ENSMUST00000189999	protein_coding	24.4557	26.5909	27.6367	23.7598	22.9953	20.1024
ENSMUSG00000033845	Mrpl15	ENSMUST00000132625,ENSMUST00000045689,ENSMUST00000156816,ENSMUST00000130201,ENSMUST00000192286,ENSMUST00000146665,ENSMUST00000115538	nonsense_mediated_decay,processed_transcript,retained_intron,protein_coding	35.4921	40.6684	40.7525	25.6945	27.5614	23.3564
ENSMUSG00000054006	D630008O14Rik	ENSMUST00000149909,ENSMUST00000144260	lncRNA	0	0	0	0	0.0550127	0
ENSMUSG00000102275	Gm37144	ENSMUST00000195445	TEC	0.815191	0.246974	0.819734	0.181373	0.165038	1.15697
ENSMUSG00000103348	Gm37053	ENSMUST00000192399	TEC	0.501656	0	0	0	0	0.144622
ENSMUSG00000009905	Kdsr	ENSMUST00000187319,ENSMUST00000187617,ENSMUST00000010049	retained_intron,protein_coding	35.2413	35.3996	36.3611	43.8922	47.9711	44.2542
ENSMUSG00000026069	Il1rl1	ENSMUST00000053043,ENSMUST00000174335,ENSMUST00000173514,ENSMUST00000097772,ENSMUST00000173881	protein_coding	173.51	177.904	196.736	4.89706	4.95115	5.13407
ENSMUSG00000009907	Vps4b	ENSMUST00000147705,ENSMUST00000112736,ENSMUST00000127606,ENSMUST00000094646,ENSMUST00000126057,ENSMUST00000190531	processed_transcript,retained_intron,protein_coding	74.7467	91.9568	82.9102	75.9952	82.134	79.8311
ENSMUSG00000067006	Serpinb5	ENSMUST00000112729,ENSMUST00000188745,ENSMUST00000086701,ENSMUST00000112730	protein_coding	0	0	0	0.120915	0.0550127	0
ENSMUSG00000026070	Il18r1	ENSMUST00000167723,ENSMUST00000087983,ENSMUST00000108044,ENSMUST00000195684,ENSMUST00000193391,ENSMUST00000193793	protein_coding	0.062707	0	0.175657	0.0604576	0	0.0723108
ENSMUSG00000026395	Ptprc	ENSMUST00000182138,ENSMUST00000188596,ENSMUST00000186628,ENSMUST00000193650,ENSMUST00000182755,ENSMUST00000185570,ENSMUST00000183301,ENSMUST00000183229,ENSMUST00000195533,ENSMUST00000182283,ENSMUST00000187586,ENSMUST00000112036,ENSMUST00000183262	retained_intron,protein_coding	0.062707	0.411624	0.117105	0.120915	0	0.0723108
ENSMUSG00000026068	Il18rap	ENSMUST00000027237,ENSMUST00000159724,ENSMUST00000163057,ENSMUST00000160468	retained_intron,protein_coding	6.83506	5.18646	5.97235	0.544118	0.275064	0.289243
ENSMUSG00000104441	Gm35801	ENSMUST00000193927,ENSMUST00000194262	lncRNA	0	0	0	0.0604576	0	0
ENSMUSG00000044594	Serpinb3a	ENSMUST00000112717,ENSMUST00000027567	protein_coding	0.062707	0	0	0	0	0
ENSMUSG00000104291	A130071D04Rik	ENSMUST00000194467	TEC	0	0	0	0.0604576	0.0550127	0
ENSMUSG00000091993	B930036N10Rik	ENSMUST00000181170,ENSMUST00000165827	lncRNA	6.89777	4.44554	7.84603	4.53432	4.62107	6.7249
ENSMUSG00000060244	Alyref2	ENSMUST00000081527	protein_coding	0.940605	0.740923	0.175657	0.725491	0.715165	1.51853
ENSMUSG00000026065	Slc9a4	ENSMUST00000192454,ENSMUST00000192849,ENSMUST00000193371,ENSMUST00000027233	processed_transcript,retained_intron,protein_coding	0.062707	0	0	0	0.0550127	0
ENSMUSG00000038218	Gm9765	ENSMUST00000043170	unprocessed_pseudogene	0	0	0	0	0.110025	0
ENSMUSG00000102676	Gm37435	ENSMUST00000192078	TEC	0	0	0.0585524	0	0	0
ENSMUSG00000083884	Gm15388	ENSMUST00000121578	processed_pseudogene	0	0	0	0	0.0550127	0
ENSMUSG00000025903	Lypla1	ENSMUST00000115529,ENSMUST00000137887,ENSMUST00000134384,ENSMUST00000150971,ENSMUST00000119612,ENSMUST00000027036,ENSMUST00000131119,ENSMUST00000141278	nonsense_mediated_decay,retained_intron,protein_coding	51.2943	67.671	56.9715	46.1896	44.8904	36.2277
ENSMUSG00000073602	Serpinb3b	ENSMUST00000166100,ENSMUST00000086694	protein_coding	0	0	0.0585524	0	0	0
ENSMUSG00000026062	Slc9a2	ENSMUST00000027231,ENSMUST00000192345,ENSMUST00000192294	retained_intron,protein_coding	0.062707	0	0	0	0.0550127	0
ENSMUSG00000104217	Gm37988	ENSMUST00000155020	nonsense_mediated_decay	0	0.0823248	0	0	0	0
ENSMUSG00000081114	Gm15390	ENSMUST00000120323	processed_pseudogene	0	0	0.117105	0	0.0550127	0
ENSMUSG00000103270	Gm37915	ENSMUST00000195134	lncRNA	0.125414	0	0	0	0.0550127	0
ENSMUSG00000073601	Serpinb3c	ENSMUST00000027565	protein_coding	0	0	0	0.0604576	0	0.0723108
ENSMUSG00000041945	Mfsd9	ENSMUST00000144385,ENSMUST00000131390,ENSMUST00000039672	nonsense_mediated_decay,retained_intron,protein_coding	4.13866	3.78694	4.9184	4.05066	4.62107	4.41096
ENSMUSG00000026393	Nek7	ENSMUST00000187407,ENSMUST00000186017,ENSMUST00000027642,ENSMUST00000191549	retained_intron,protein_coding	139.335	159.463	145.034	116.139	114.757	107.888
ENSMUSG00000026327	Serpinb11	ENSMUST00000027566,ENSMUST00000191425	protein_coding	0	0	0	0	0	0.0723108
ENSMUSG00000102651	Gm37080	ENSMUST00000194804	TEC	0.752484	0.16465	0.409867	0.181373	0.0550127	0.216932
ENSMUSG00000102448	Gm37101	ENSMUST00000191656	TEC	1.31685	0.493949	0.585524	0.302288	0.220051	0.723108
ENSMUSG00000079588	Tmem182	ENSMUST00000114765	protein_coding	0.062707	0.0823248	0.0585524	0	0	0
ENSMUSG00000100459	Gm5833	ENSMUST00000186285,ENSMUST00000190707	lncRNA	0.188121	0.411624	0.0585524	0.362745	0.165038	0.144622
ENSMUSG00000033813	Tcea1	ENSMUST00000165720,ENSMUST00000081551	protein_coding	132.374	161.027	149.777	127.686	119.598	114.106
ENSMUSG00000100832	Gm29260	ENSMUST00000186391,ENSMUST00000187227	lncRNA	0	0	0	0	0	0.144622
ENSMUSG00000062588	Gm6104	ENSMUST00000078030	processed_pseudogene	0.940605	1.23487	1.28815	0.120915	0.330076	0.0723108
ENSMUSG00000103280	Gm37277	ENSMUST00000194052	TEC	0.250828	0	0	0	0.110025	0.144622
ENSMUSG00000100178	Gm5267	ENSMUST00000191574	processed_pseudogene	0.125414	0	0.0585524	0.302288	0.110025	0.0723108
ENSMUSG00000004709	Cd244a	ENSMUST00000194170,ENSMUST00000195804,ENSMUST00000194797,ENSMUST00000004829	nonsense_mediated_decay,retained_intron,protein_coding	0	0	0	0.0604576	0.110025	0
ENSMUSG00000053640	Gm9915	ENSMUST00000188087,ENSMUST00000066196	lncRNA	0	0	0	0	0.0550127	0
ENSMUSG00000067001	Serpinb7	ENSMUST00000086690,ENSMUST00000154538	protein_coding	0	0	0	0	0.0550127	0
ENSMUSG00000101919	Gm29664	ENSMUST00000191125	lncRNA	0	0	0	0	0	0.144622
ENSMUSG00000101299	Gm28175	ENSMUST00000189138,ENSMUST00000209336	lncRNA	0.062707	0	0	0	0	0
ENSMUSG00000026193	Fn1	ENSMUST00000186985,ENSMUST00000055226,ENSMUST00000186879,ENSMUST00000189821,ENSMUST00000185408,ENSMUST00000186575,ENSMUST00000188894,ENSMUST00000187938,ENSMUST00000188674,ENSMUST00000190780,ENSMUST00000189160,ENSMUST00000187627,ENSMUST00000186736,ENSMUST00000186129,ENSMUST00000188092,ENSMUST00000186940,ENSMUST00000186613	nonsense_mediated_decay,retained_intron,protein_coding	4765.67	4855.51	4813.77	9641.77	9057.24	9610.68
ENSMUSG00000100180	Gm28140	ENSMUST00000190148	lncRNA	0	0	0	0	0.0550127	0
ENSMUSG00000103106	Gm37047	ENSMUST00000191992	TEC	0	0	0	0.120915	0	0
ENSMUSG00000060424	Pantr1	ENSMUST00000188153,ENSMUST00000180689,ENSMUST00000176977,ENSMUST00000185599,ENSMUST00000181660,ENSMUST00000181725,ENSMUST00000176052,ENSMUST00000177136,ENSMUST00000176154,ENSMUST00000181593,ENSMUST00000186656,ENSMUST00000078844	lncRNA	0	0	0	0.0604576	0	0
ENSMUSG00000073652	Apol7d	ENSMUST00000126516,ENSMUST00000097699,ENSMUST00000125934,ENSMUST00000127218	lncRNA	0.501656	0.493949	0.644077	1.69281	1.26529	1.08466
ENSMUSG00000104199	4930420N18Rik	ENSMUST00000191831	TEC	0	0	0.0585524	0	0	0
ENSMUSG00000101834	Gm5829	ENSMUST00000191383	processed_pseudogene	0.125414	0	0	0.24183	0.110025	0.144622
ENSMUSG00000100319	Gm5256	ENSMUST00000191412	processed_pseudogene	0.250828	0.16465	0.23421	0.0604576	0.0550127	0.361554
ENSMUSG00000002459	Rgs20	ENSMUST00000156289,ENSMUST00000118000,ENSMUST00000002533,ENSMUST00000147158,ENSMUST00000170566,ENSMUST00000133521,ENSMUST00000119256	nonsense_mediated_decay,processed_transcript,retained_intron,protein_coding	1.37955	0.823248	0.409867	0.181373	0.220051	0.144622
ENSMUSG00000102689	Gm37217	ENSMUST00000194017	TEC	0.125414	0	0	0	0	0.144622
ENSMUSG00000102653	Gm37079	ENSMUST00000194114	TEC	0	0	0	0.0604576	0	0
ENSMUSG00000085623	Gm16041	ENSMUST00000144339	lncRNA	0.125414	0	0.0585524	0	0	0.144622
ENSMUSG00000099707	Gm8883	ENSMUST00000188676,ENSMUST00000189680,ENSMUST00000187594,ENSMUST00000188258	lncRNA	0.313535	0.329299	0.351315	0.302288	0.165038	0.144622
ENSMUSG00000099784	Dalir	ENSMUST00000188773	lncRNA	0	0	0	0	0.0550127	0
ENSMUSG00000101211	Gm28818	ENSMUST00000189983,ENSMUST00000187553	lncRNA	0.188121	0	0.351315	1.14869	1.04524	0.506175
ENSMUSG00000101848	4933417E11Rik	ENSMUST00000188213	lncRNA	0	0	0.0585524	0	0.330076	0.433865
ENSMUSG00000101764	4930556G22Rik	ENSMUST00000185689	lncRNA	0	0.0823248	0	0	0	0
ENSMUSG00000059483	Gm5528	ENSMUST00000076314	processed_pseudogene	0.125414	0.246974	0.117105	0.120915	0.110025	0.361554
ENSMUSG00000101496	Gm8885	ENSMUST00000189382	processed_pseudogene	0.376242	0.246974	0.702629	1.20915	1.21028	1.44622
ENSMUSG00000019230	Lhx9	ENSMUST00000093486,ENSMUST00000194557,ENSMUST00000112026,ENSMUST00000046870,ENSMUST00000019374,ENSMUST00000192425,ENSMUST00000112030	nonsense_mediated_decay,retained_intron,protein_coding	7.39942	9.79665	6.96774	5.50164	5.66631	5.71255
ENSMUSG00000102123	Gm4319	ENSMUST00000191139	lncRNA	0	0	0.0585524	0.120915	0	0.216932
ENSMUSG00000039395	Mreg	ENSMUST00000048860	protein_coding	1.56767	2.46974	1.52236	0.302288	0.330076	0.144622
ENSMUSG00000079283	2310009B15Rik	ENSMUST00000195075,ENSMUST00000112025,ENSMUST00000193374	nonsense_mediated_decay,retained_intron,protein_coding	5.83175	7.40923	6.32366	10.0964	8.41695	8.38805
ENSMUSG00000026315	Serpinb8	ENSMUST00000123086,ENSMUST00000000514,ENSMUST00000112706,ENSMUST00000151283	retained_intron,protein_coding	1.94392	2.63439	1.58092	1.93464	1.54036	1.95239
ENSMUSG00000103850	Gm3933	ENSMUST00000195391	processed_pseudogene	0.125414	0.246974	0	0.0604576	0	0
ENSMUSG00000102365	Gm37045	ENSMUST00000192016	TEC	0.125414	0	0.0585524	0	0	0.289243
ENSMUSG00000100041	Gm5702	ENSMUST00000185629	processed_pseudogene	0.062707	0.16465	0.23421	0.604576	1.37532	1.08466
ENSMUSG00000060679	Mrps9	ENSMUST00000202358,ENSMUST00000185376,ENSMUST00000201108,ENSMUST00000188174,ENSMUST00000185523,ENSMUST00000057208,ENSMUST00000187414	nonsense_mediated_decay,processed_transcript,retained_intron,protein_coding	46.4659	54.8283	45.5538	26.4804	28.7717	31.6721
ENSMUSG00000004707	Ly9	ENSMUST00000004827,ENSMUST00000146596,ENSMUST00000068878,ENSMUST00000143463,ENSMUST00000111277	nonsense_mediated_decay,retained_intron,protein_coding	0.313535	0.329299	0.292762	0.0604576	0.0550127	0
ENSMUSG00000026189	Pecr	ENSMUST00000097698,ENSMUST00000027381,ENSMUST00000134840,ENSMUST00000129458	nonsense_mediated_decay,protein_coding	7.65025	7.07993	6.26511	6.22713	8.47196	6.21873
ENSMUSG00000041907	Gpr45	ENSMUST00000114761,ENSMUST00000179655,ENSMUST00000179766,ENSMUST00000187998,ENSMUST00000188621	processed_transcript,protein_coding	0	0	0.0585524	0	0.110025	0
ENSMUSG00000026188	Tmem169	ENSMUST00000141783,ENSMUST00000027380	protein_coding	0.689777	0.411624	0.819734	4.17157	4.29099	5.06175
ENSMUSG00000026187	Xrcc5	ENSMUST00000027379	protein_coding	36.4327	40.8331	39.4058	69.9494	63.9798	56.2578
ENSMUSG00000039372	Marchf4	ENSMUST00000047786	protein_coding	0.438949	0.740923	0.409867	0.181373	0.110025	0
ENSMUSG00000085812	Gm15843	ENSMUST00000146593	processed_pseudogene	0.313535	0.493949	0.702629	0.544118	0.495115	0.289243
ENSMUSG00000033793	Atp6v1h	ENSMUST00000192029,ENSMUST00000194676,ENSMUST00000194301,ENSMUST00000192698,ENSMUST00000192847,ENSMUST00000192142,ENSMUST00000044369,ENSMUST00000194978	retained_intron,protein_coding	82.0834	93.8502	93.274	85.0033	88.7905	79.8311
ENSMUSG00000070939	Tgfbrap1	ENSMUST00000189010,ENSMUST00000095014,ENSMUST00000188728,ENSMUST00000188598,ENSMUST00000187872,ENSMUST00000187525,ENSMUST00000190427,ENSMUST00000186694	retained_intron,protein_coding	24.2676	24.6974	28.8664	23.8807	26.3511	26.1042
ENSMUSG00000104352	Gm7182	ENSMUST00000193351	processed_pseudogene	0	0.16465	0	0	0	0
ENSMUSG00000104046	Gm37567	ENSMUST00000193241	TEC	0.062707	0	0	0	0	0.144622
ENSMUSG00000041878	8430432A02Rik	ENSMUST00000039080	lncRNA	0.062707	0.16465	0	0	0.440102	0
ENSMUSG00000010290	AI597479	ENSMUST00000010434	protein_coding	17.8715	17.6998	16.1605	19.2255	21.3449	21.1147
ENSMUSG00000038179	Slamf7	ENSMUST00000111276,ENSMUST00000194791,ENSMUST00000194531,ENSMUST00000192024,ENSMUST00000192195	protein_coding	0	0	0.117105	0	0	0.0723108
ENSMUSG00000025905	Oprk1	ENSMUST00000160777,ENSMUST00000159083,ENSMUST00000192685,ENSMUST00000239100,ENSMUST00000160339,ENSMUST00000027038	retained_intron,protein_coding	0.125414	0.16465	0.292762	0	0	0.0723108
ENSMUSG00000103083	A630035G10Rik	ENSMUST00000194143,ENSMUST00000194468	retained_intron,lncRNA	0	0	0	0	0.110025	0.0723108
ENSMUSG00000103137	Gm37981	ENSMUST00000194280	processed_pseudogene	0	0	0.0585524	0.0604576	0.275064	0.216932
ENSMUSG00000103519	Gm37429	ENSMUST00000193807	TEC	0.125414	0	0	0	0	0
ENSMUSG00000103090	Gm19214	ENSMUST00000191956	processed_pseudogene	0	0	0	0	0	0.0723108
ENSMUSG00000008136	Fhl2	ENSMUST00000187357,ENSMUST00000008280,ENSMUST00000185893	protein_coding	57.8158	55.4046	56.2689	109.61	117.727	97.8365
ENSMUSG00000094497	Gm8210	ENSMUST00000178557	processed_pseudogene	1.19143	1.48185	0.819734	0.665033	0.880204	0.289243
ENSMUSG00000099576	Gm29040	ENSMUST00000189899	lncRNA	0.125414	0	0.0585524	0.302288	0.0550127	0.144622
ENSMUSG00000015355	Cd48	ENSMUST00000015499,ENSMUST00000068584	protein_coding	0	0	0	0	0	0.0723108
ENSMUSG00000099694	Gm29610	ENSMUST00000187749	processed_pseudogene	0	0	0.0585524	0	0	0
ENSMUSG00000059058	Tma7-ps	ENSMUST00000118448	processed_pseudogene	1.19143	0.576273	0.644077	1.5719	1.76041	1.80777
ENSMUSG00000056268	Dennd1b	ENSMUST00000198759,ENSMUST00000196816,ENSMUST00000200533,ENSMUST00000168527,ENSMUST00000199634,ENSMUST00000200295,ENSMUST00000200429,ENSMUST00000198418,ENSMUST00000094505	nonsense_mediated_decay,processed_transcript,retained_intron,protein_coding	40.3206	37.0461	40.9867	36.4559	31.5223	34.5646
ENSMUSG00000066877	Nck2	ENSMUST00000114744,ENSMUST00000086421,ENSMUST00000187435,ENSMUST00000124817,ENSMUST00000202540,ENSMUST00000136648	processed_transcript,protein_coding	34.3634	35.7289	33.5505	38.9347	37.4087	34.9261
ENSMUSG00000103422	Gm37536	ENSMUST00000194710	TEC	0.376242	0.0823248	0.175657	0.48366	0.495115	0.506175
ENSMUSG00000103945	Gm38228	ENSMUST00000193169	TEC	1.63038	0.576273	1.69802	1.75327	1.43033	1.80777
ENSMUSG00000104436	Gm37423	ENSMUST00000194246	retained_intron	1.31685	0.905572	2.04934	0.423203	0.715165	0.506175
ENSMUSG00000104900	4930596I21Rik	ENSMUST00000200494	lncRNA	0	0.246974	0.117105	0.0604576	0	0.289243
ENSMUSG00000026051	Ecrg4	ENSMUST00000027217	protein_coding	0.188121	0	0	258.214	286.891	249.689
ENSMUSG00000015316	Slamf1	ENSMUST00000163992,ENSMUST00000015460	retained_intron,protein_coding	0.062707	0	0	0	0	0
ENSMUSG00000085361	Gm16305	ENSMUST00000140747	processed_pseudogene	0.250828	0.329299	0.351315	0.423203	0.880204	0.361554
ENSMUSG00000102157	Gm37470	ENSMUST00000193378	TEC	1.69309	0.329299	1.17105	0.604576	0.330076	0.433865
ENSMUSG00000105936	Gm43544	ENSMUST00000196474	TEC	0.250828	0.493949	0.351315	0.120915	0.275064	0.723108
ENSMUSG00000102451	Gm37655	ENSMUST00000193968	TEC	0	0	0	0.120915	0	0
ENSMUSG00000085481	Gm16304	ENSMUST00000129972	processed_pseudogene	0.062707	0	0	0.0604576	0.0550127	0
ENSMUSG00000102243	Gm37718	ENSMUST00000191655	TEC	0.501656	0.329299	0.292762	0.302288	0.165038	0.433865
ENSMUSG00000039354	Smarcal1	ENSMUST00000152225,ENSMUST00000133123,ENSMUST00000047615,ENSMUST00000136498,ENSMUST00000152814,ENSMUST00000156797,ENSMUST00000126832,ENSMUST00000145868,ENSMUST00000150725	retained_intron,protein_coding	23.327	20.3342	24.7091	31.4984	32.5125	30.4428
ENSMUSG00000110712	Gm39662	ENSMUST00000211909,ENSMUST00000212057	lncRNA	0	0	0	0	0	0.0723108
ENSMUSG00000103844	4933436E23Rik	ENSMUST00000192824	lncRNA	0	0.0823248	0	0	0	0
ENSMUSG00000025907	Rb1cc1	ENSMUST00000160871,ENSMUST00000161327,ENSMUST00000162795,ENSMUST00000159349,ENSMUST00000160062,ENSMUST00000027040,ENSMUST00000162418,ENSMUST00000162210,ENSMUST00000161183,ENSMUST00000162257,ENSMUST00000159661,ENSMUST00000159206,ENSMUST00000159530,ENSMUST00000159802,ENSMUST00000159906,ENSMUST00000159656	nonsense_mediated_decay,processed_transcript,retained_intron,protein_coding	433.995	481.353	444.003	176.052	176.261	181.211
ENSMUSG00000033964	Zbtb41	ENSMUST00000039867,ENSMUST00000199011,ENSMUST00000200243	nonsense_mediated_decay,protein_coding	97.7602	98.7074	93.6839	79.3808	78.5032	79.2526
ENSMUSG00000090031	4732440D04Rik	ENSMUST00000097832,ENSMUST00000191825,ENSMUST00000159618	lncRNA	13.1058	12.1841	17.4486	4.65523	7.70178	9.47271
ENSMUSG00000039342	Ankar	ENSMUST00000212573,ENSMUST00000053499,ENSMUST00000212710,ENSMUST00000211837	protein_coding	0	0	0	0.0604576	0.0550127	0.0723108
ENSMUSG00000087247	Alkal1	ENSMUST00000133144	protein_coding	14.6734	14.1599	16.1605	0	0.330076	0.216932
ENSMUSG00000103355	Gm2147	ENSMUST00000193588	processed_pseudogene	0.752484	0.329299	0.526972	0.302288	0.0550127	0.216932
ENSMUSG00000102706	Gm7417	ENSMUST00000192950	processed_pseudogene	0.188121	0	0.117105	0	0	0
ENSMUSG00000103845	Gm19026	ENSMUST00000194240	processed_pseudogene	0.815191	0.246974	0.409867	0.725491	0.880204	0.94004
ENSMUSG00000110596	Gm45859	ENSMUST00000212794	processed_pseudogene	0	0	0	0.0604576	0	0
ENSMUSG00000046330	Rpl37a	ENSMUST00000211963,ENSMUST00000212335,ENSMUST00000212432,ENSMUST00000059980	nonsense_mediated_decay,retained_intron,protein_coding	102.651	113.361	106.565	164.626	172.52	142.886
ENSMUSG00000039323	Igfbp2	ENSMUST00000120564,ENSMUST00000155703,ENSMUST00000047328	retained_intron,protein_coding	0.564363	0.658598	0.468419	81.9805	83.0692	75.2032
ENSMUSG00000026185	Igfbp5	ENSMUST00000027377,ENSMUST00000137339	processed_transcript,protein_coding	6.70965	8.15015	7.02629	289.652	287.662	276.083
ENSMUSG00000101968	1700027A15Rik	ENSMUST00000188349,ENSMUST00000190525,ENSMUST00000191122,ENSMUST00000185768,ENSMUST00000188793	lncRNA	0	0	0.0585524	0.120915	0	0
ENSMUSG00000026182	Tnp1	ENSMUST00000027374	protein_coding	0	0	0	0	0.0550127	0
ENSMUSG00000026556	Vangl2	ENSMUST00000138714,ENSMUST00000153662,ENSMUST00000027837,ENSMUST00000148363,ENSMUST00000111263,ENSMUST00000111264	processed_transcript,protein_coding	6.64694	6.42133	5.32827	10.701	9.79227	13.739
ENSMUSG00000099877	Pinc	ENSMUST00000190487,ENSMUST00000190229	lncRNA	0.062707	0	0	0	0	0
ENSMUSG00000100044	Gm9553	ENSMUST00000185703	processed_pseudogene	0.062707	0	0	0	0	0
ENSMUSG00000051251	Nhlh1	ENSMUST00000059794	protein_coding	0	0	0	0.0604576	0	0
ENSMUSG00000100444	C530043A13Rik	ENSMUST00000188155,ENSMUST00000186453,ENSMUST00000189247	lncRNA	0	0	0	0	0.110025	0
[truncated: 47,945 more rows]

## Sheet: avg
Geneid	Gene name	Transcript ID(s)	Transcript type	P	Q
ENSMUSG00000102628	Gm37671	ENSMUST00000193198	TEC	0	0.0183376
ENSMUSG00000104385	Gm7449	ENSMUST00000194393	processed_pseudogene	0.062707	0.0183376
ENSMUSG00000086053	Gm15178	ENSMUST00000132100	lncRNA	0.228256	0.0384901
ENSMUSG00000102135	Gm37108	ENSMUST00000194605	processed_pseudogene	2.95223	2.62952
ENSMUSG00000100764	Gm29155	ENSMUST00000186289,ENSMUST00000185910	lncRNA	0.185452	0.226271
ENSMUSG00000102095	C730036E19Rik	ENSMUST00000188305	lncRNA	0.0274416	0
ENSMUSG00000102534	Gm37225	ENSMUST00000193423	processed_pseudogene	0	0.0366752
ENSMUSG00000100884	Gm28281	ENSMUST00000185658	processed_pseudogene	0	0.0201525
ENSMUSG00000100635	Gm29157	ENSMUST00000188753	lncRNA	0.0404198	4.27284
ENSMUSG00000102213	Gm37489	ENSMUST00000191883	processed_pseudogene	0.0274416	0
ENSMUSG00000100480	Gm29156	ENSMUST00000187764	lncRNA	0.225972	0.151106
ENSMUSG00000103629	Gm5694	ENSMUST00000195648	processed_pseudogene	0.0548832	0.0241036
ENSMUSG00000100025	Gm8141	ENSMUST00000190856	processed_pseudogene	5.03263	4.79245
ENSMUSG00000100954	Gm10138	ENSMUST00000185848,ENSMUST00000206952,ENSMUST00000186597	pseudogene,lncRNA	1.60996	0.669872
ENSMUSG00000051285	Pcmtd1	ENSMUST00000182823,ENSMUST00000061280,ENSMUST00000182388,ENSMUST00000182306,ENSMUST00000182675,ENSMUST00000183204,ENSMUST00000182114,ENSMUST00000182892	nonsense_mediated_decay,processed_transcript,retained_intron,protein_coding	32.3094	68.6204
ENSMUSG00000098201	Gm26983	ENSMUST00000182051	processed_pseudogene	0.0483439	0.159726
ENSMUSG00000103509	Gm38372	ENSMUST00000194854	TEC	2.43253	5.81354
ENSMUSG00000048538	Gm9826	ENSMUST00000029124	processed_pseudogene	1.17583	0.415867
ENSMUSG00000097797	Gm26901	ENSMUST00000193106,ENSMUST00000193428,ENSMUST00000193732,ENSMUST00000181554	retained_intron,lncRNA	0.493162	0.220505
ENSMUSG00000103498	Gm18984	ENSMUST00000193998	processed_pseudogene	0	0.0241036
ENSMUSG00000103067	Gm30414	ENSMUST00000194886	lncRNA	0.0195175	0
ENSMUSG00000104226	Gm7470	ENSMUST00000194219	processed_pseudogene	0.0195175	0.0201525
ENSMUSG00000103903	Rps2-ps2	ENSMUST00000194305	processed_pseudogene	0.23518	0.683804
ENSMUSG00000103557	Gm38216	ENSMUST00000194872	processed_pseudogene	0	0.0183376
ENSMUSG00000026312	Cdh7	ENSMUST00000145188,ENSMUST00000027542,ENSMUST00000146282,ENSMUST00000134301,ENSMUST00000137092,ENSMUST00000129923,ENSMUST00000172005,ENSMUST00000131464,ENSMUST00000112701	nonsense_mediated_decay,protein_coding	0	0.0183376
ENSMUSG00000099926	Gm6693	ENSMUST00000189583	processed_pseudogene	0	0.0845612
ENSMUSG00000039748	Exo1	ENSMUST00000193610,ENSMUST00000192378,ENSMUST00000193822,ENSMUST00000194306,ENSMUST00000191680,ENSMUST00000194816,ENSMUST00000193858,ENSMUST00000195196,ENSMUST00000194636,ENSMUST00000039725	processed_transcript,retained_intron,protein_coding	41.0097	4.69596
ENSMUSG00000104158	Gm38100	ENSMUST00000201297,ENSMUST00000194391	protein_coding	0.0274416	0.0183376
ENSMUSG00000057363	Uxs1	ENSMUST00000136704,ENSMUST00000153317,ENSMUST00000136179,ENSMUST00000126008,ENSMUST00000076997,ENSMUST00000139451,ENSMUST00000134860,ENSMUST00000128261	nonsense_mediated_decay,processed_transcript,protein_coding	56.5021	53.2246
ENSMUSG00000047216	Cdh19	ENSMUST00000187555,ENSMUST00000094626	processed_transcript,protein_coding	0	0.0183376
ENSMUSG00000090243	Gm16103	ENSMUST00000163003	processed_pseudogene	0.35377	3.1691
ENSMUSG00000100701	Gm19587	ENSMUST00000191395	processed_pseudogene	0.670589	0.832131
ENSMUSG00000100555	Gm8173	ENSMUST00000186797	processed_pseudogene	0.258467	0.389949
ENSMUSG00000101395	Gm8241	ENSMUST00000189286	processed_pseudogene	0	0.15033
ENSMUSG00000038702	Dsel	ENSMUST00000189370,ENSMUST00000035462,ENSMUST00000186365,ENSMUST00000189731	processed_transcript,protein_coding	46.4917	131.731
ENSMUSG00000101875	Gm6028	ENSMUST00000077111	processed_pseudogene	0.262137	0.0442561
ENSMUSG00000099732	Gm17752	ENSMUST00000185787	processed_pseudogene	0	0.0625937
ENSMUSG00000101220	Gm6717	ENSMUST00000185549	processed_pseudogene	0	0.0424412
ENSMUSG00000100020	Gm19086	ENSMUST00000190772	processed_pseudogene	0	0.0625937
ENSMUSG00000101054	Gm18406	ENSMUST00000185872	processed_pseudogene	0	0.0183376
ENSMUSG00000100304	Gm28190	ENSMUST00000189766	processed_pseudogene	0.0195175	0
ENSMUSG00000101453	Gm28189	ENSMUST00000190085	lncRNA	0.039035	0
ENSMUSG00000101687	Gm4854	ENSMUST00000185902	processed_pseudogene	0	0.040305
ENSMUSG00000100515	Gm17916	ENSMUST00000186137,ENSMUST00000189918,ENSMUST00000187634	transcribed_processed_pseudogene,processed_transcript	0	0.0183376
ENSMUSG00000033021	Gmppa	ENSMUST00000133418,ENSMUST00000143730,ENSMUST00000140287,ENSMUST00000144874,ENSMUST00000037796,ENSMUST00000188097,ENSMUST00000132291,ENSMUST00000141124,ENSMUST00000131545,ENSMUST00000124539,ENSMUST00000135453,ENSMUST00000113584,ENSMUST00000145166	nonsense_mediated_decay,retained_intron,protein_coding	20.3451	33.4636
ENSMUSG00000078184	Rbm8a2	ENSMUST00000104983	protein_coding	0.845448	3.78814
ENSMUSG00000104248	Gm38152	ENSMUST00000195389	TEC	0	0.0201525
ENSMUSG00000033007	Asic4	ENSMUST00000113577,ENSMUST00000037708	protein_coding	0	0.0183376
ENSMUSG00000102605	Gm37264	ENSMUST00000194916	TEC	0.129184	0.185645
ENSMUSG00000070695	Cntnap5a	ENSMUST00000043725	protein_coding	0.0548832	0.121236
ENSMUSG00000025909	Sntg1	ENSMUST00000144593,ENSMUST00000126083,ENSMUST00000134075,ENSMUST00000115484,ENSMUST00000132064,ENSMUST00000194098,ENSMUST00000140295,ENSMUST00000191683,ENSMUST00000135046,ENSMUST00000115488,ENSMUST00000140302	nonsense_mediated_decay,processed_transcript,retained_intron,protein_coding	0.0195175	0.0201525
ENSMUSG00000102647	Gm38024	ENSMUST00000192338	TEC	0	0.0183376
ENSMUSG00000086235	Gm16284	ENSMUST00000140995	processed_pseudogene	0	0.117285
ENSMUSG00000102253	Gm38259	ENSMUST00000194602	TEC	0.0209023	0.040305
ENSMUSG00000101154	Gm17777	ENSMUST00000189740	processed_pseudogene	0	0.136719
ENSMUSG00000103884	Gm37005	ENSMUST00000193281	TEC	0	0.0201525
ENSMUSG00000084353	Gm15452	ENSMUST00000119877	processed_pseudogene	0.693877	0.175928
ENSMUSG00000103933	Gm36964	ENSMUST00000191876	processed_pseudogene	2.8695	2.1352
ENSMUSG00000066693	Gm7493	ENSMUST00000085919	processed_pseudogene	0.266391	0.137759
ENSMUSG00000100527	Gm28359	ENSMUST00000187470	unprocessed_pseudogene	0	0.0241036
ENSMUSG00000099571	Gm18182	ENSMUST00000191380	unprocessed_pseudogene	0.0195175	0.0183376
ENSMUSG00000101571	Gm6187	ENSMUST00000040649	processed_pseudogene	0.166834	0.1802
ENSMUSG00000101303	B020011L13Rik	ENSMUST00000188801	protein_coding	0	0.0366752
ENSMUSG00000102272	Gm7512	ENSMUST00000195217	processed_pseudogene	0	0.0482072
ENSMUSG00000103411	Gm18300	ENSMUST00000192792	processed_pseudogene	0.0469591	0.0201525
ENSMUSG00000101415	Gm28168	ENSMUST00000191265	protein_coding	0	0.0201525
ENSMUSG00000061024	Rrs1	ENSMUST00000072079	protein_coding	45.4407	12.2718
ENSMUSG00000101363	Gm29490	ENSMUST00000190923	processed_pseudogene	0.0757855	0
ENSMUSG00000099870	Gm7200	ENSMUST00000188426	processed_pseudogene	0	0.194587
ENSMUSG00000023150	Ivns1abp	ENSMUST00000186745,ENSMUST00000111887,ENSMUST00000190872,ENSMUST00000097543,ENSMUST00000023918	nonsense_mediated_decay,protein_coding	94.6685	99.5848
ENSMUSG00000026374	Tsn	ENSMUST00000186608,ENSMUST00000188882,ENSMUST00000189768,ENSMUST00000027623,ENSMUST00000186163,ENSMUST00000188512	processed_transcript,retained_intron,protein_coding	75.9342	46.5521
ENSMUSG00000026377	Nifk	ENSMUST00000161495,ENSMUST00000027626,ENSMUST00000112688	protein_coding	80.0708	41.1502
ENSMUSG00000099936	Gm28867	ENSMUST00000190194	lncRNA	0	0.040305
ENSMUSG00000025911	Adhfe1	ENSMUST00000186467,ENSMUST00000190654,ENSMUST00000130927,ENSMUST00000027044,ENSMUST00000144177	nonsense_mediated_decay,protein_coding	0.658611	7.2476
ENSMUSG00000052748	Swt1	ENSMUST00000129939,ENSMUST00000141977,ENSMUST00000124880,ENSMUST00000111883,ENSMUST00000064771,ENSMUST00000138095,ENSMUST00000131312,ENSMUST00000185247,ENSMUST00000189595,ENSMUST00000139244	nonsense_mediated_decay,retained_intron,protein_coding	22.4433	22.4682
ENSMUSG00000079671	2610203C22Rik	ENSMUST00000145176,ENSMUST00000148310,ENSMUST00000148585,ENSMUST00000115480,ENSMUST00000153239	retained_intron,lncRNA	0.302556	0.132768
ENSMUSG00000081441	Gm6161	ENSMUST00000121942	processed_pseudogene	0.812852	0.511506
ENSMUSG00000067879	Vxn	ENSMUST00000088666	protein_coding	0	0.0366752
ENSMUSG00000057335	Cep170	ENSMUST00000194489,ENSMUST00000192643,ENSMUST00000193098,ENSMUST00000057037,ENSMUST00000193765,ENSMUST00000195717,ENSMUST00000194371,ENSMUST00000192927,ENSMUST00000192961,ENSMUST00000192664,ENSMUST00000194263,ENSMUST00000192991,ENSMUST00000194984,ENSMUST00000194727,ENSMUST00000195433	nonsense_mediated_decay,processed_transcript,retained_intron,protein_coding	275.238	196.367
ENSMUSG00000103634	3110062G12Rik	ENSMUST00000192113	TEC	0.881198	0.805419
ENSMUSG00000104154	Gm38104	ENSMUST00000195121	TEC	1.11215	1.26295
ENSMUSG00002076271	7SK	ENSMUST00020182596	misc_RNA	0	0.0568277
ENSMUSG00000053286	Trmt1l	ENSMUST00000065625,ENSMUST00000188179,ENSMUST00000189655,ENSMUST00000185230,ENSMUST00000188843,ENSMUST00000186244,ENSMUST00000188679	nonsense_mediated_decay,retained_intron,protein_coding	30.9035	30.2772
ENSMUSG00000103928	Gm37893	ENSMUST00000192826	TEC	1.96542	1.61019
ENSMUSG00000026484	Rnf2	ENSMUST00000188871,ENSMUST00000190070,ENSMUST00000187048,ENSMUST00000187991,ENSMUST00000186415,ENSMUST00000185945,ENSMUST00000076110	processed_transcript,retained_intron,protein_coding	88.544	134.81
ENSMUSG00000103238	Gm36527	ENSMUST00000195500	TEC	2.1049	2.47478
ENSMUSG00000100981	Gm29072	ENSMUST00000191149	processed_pseudogene	0	0.040305
ENSMUSG00000100551	Gm19503	ENSMUST00000187109	processed_pseudogene	0.597774	1.2421
ENSMUSG00000025912	Mybl1	ENSMUST00000088658,ENSMUST00000160451,ENSMUST00000115468,ENSMUST00000188212,ENSMUST00000160022	retained_intron,protein_coding	31.1158	10.3262
ENSMUSG00000045210	Vcpip1	ENSMUST00000057438	protein_coding	98.2659	119.03
ENSMUSG00000041763	Tpp2	ENSMUST00000190207,ENSMUST00000185579,ENSMUST00000188313,ENSMUST00000186441,ENSMUST00000087933,ENSMUST00000190401,ENSMUST00000186028,ENSMUST00000187115,ENSMUST00000188302,ENSMUST00000189388	nonsense_mediated_decay,processed_transcript,retained_intron,protein_coding	222.288	115.593
ENSMUSG00000097893	1700034P13Rik	ENSMUST00000209020,ENSMUST00000189431,ENSMUST00000181821,ENSMUST00000189322,ENSMUST00000207445,ENSMUST00000191287,ENSMUST00000181358	lncRNA	0.145931	0.161863
ENSMUSG00000026504	Sdccag8	ENSMUST00000150429,ENSMUST00000123409,ENSMUST00000027785,ENSMUST00000133305,ENSMUST00000056773,ENSMUST00000139589	nonsense_mediated_decay,processed_transcript,retained_intron,protein_coding	20.0646	31.4816
ENSMUSG00000103367	Gm38158	ENSMUST00000194617	processed_pseudogene	1.23171	0.394939
ENSMUSG00000103584	Gm38053	ENSMUST00000193938	unprocessed_pseudogene	0	0.0183376
ENSMUSG00000102475	Gm37246	ENSMUST00000192665	processed_pseudogene	0.0794548	0.0625937
ENSMUSG00000047343	Mettl21c	ENSMUST00000162750,ENSMUST00000159881,ENSMUST00000061421	processed_transcript,retained_intron,protein_coding	0.0469591	0.0183376
ENSMUSG00000102211	Gm37490	ENSMUST00000195566	TEC	0.0873789	0
ENSMUSG00000087082	Gm15423	ENSMUST00000150600	lncRNA	0.0195175	0.0241036
ENSMUSG00000103251	Gm37519	ENSMUST00000191687	TEC	0.134338	0.206119
ENSMUSG00000091844	Gm8251	ENSMUST00000168641,ENSMUST00000238662	protein_coding	2.53214	1.3004
ENSMUSG00000026483	Niban1	ENSMUST00000097541,ENSMUST00000111875,ENSMUST00000086267,ENSMUST00000148810,ENSMUST00000134499	nonsense_mediated_decay,processed_transcript,protein_coding	53.7203	215.487
ENSMUSG00000100594	2810414N06Rik	ENSMUST00000186444	lncRNA	0.306611	0.540733
ENSMUSG00000082012	Gm5257	ENSMUST00000121823	processed_pseudogene	0.417377	0.353595
ENSMUSG00000019699	Akt3	ENSMUST00000111159,ENSMUST00000111160,ENSMUST00000211158,ENSMUST00000019843	processed_transcript,protein_coding	113.315	128.15
ENSMUSG00000104391	Gm37960	ENSMUST00000192402	TEC	0.731426	0.429214
ENSMUSG00000102133	Gm37106	ENSMUST00000193760	TEC	0.371803	0.228086
ENSMUSG00000102749	Gm37598	ENSMUST00000194506	TEC	0.331283	0.591795
ENSMUSG00000103163	Gm38146	ENSMUST00000194121	TEC	0.250828	0.22232
ENSMUSG00000103646	Gm37706	ENSMUST00000195379	TEC	0.658996	0.70874
ENSMUSG00000102427	Gm37463	ENSMUST00000193819	TEC	0.352185	0.330588
ENSMUSG00000097892	Gm26801	ENSMUST00000193187,ENSMUST00000180591	lncRNA	0.265806	0.656204
ENSMUSG00000063659	Zbtb18	ENSMUST00000193440,ENSMUST00000094276,ENSMUST00000194319,ENSMUST00000192851,ENSMUST00000195612,ENSMUST00000192699,ENSMUST00000195002,ENSMUST00000194269,ENSMUST00000077225,ENSMUST00000195549,ENSMUST00000195388,ENSMUST00000193480	processed_transcript,protein_coding	51.9538	34.1084
ENSMUSG00000026049	Tex30	ENSMUST00000129702,ENSMUST00000147661,ENSMUST00000133677,ENSMUST00000127923,ENSMUST00000125540,ENSMUST00000150911,ENSMUST00000143327,ENSMUST00000152239,ENSMUST00000156392,ENSMUST00000027215,ENSMUST00000149502,ENSMUST00000128190,ENSMUST00000147571	protein_coding	11.2117	4.69882
ENSMUSG00000103767	Gm37858	ENSMUST00000192759	TEC	0.0195175	0
ENSMUSG00000043019	Edem3	ENSMUST00000188145,ENSMUST00000191070,ENSMUST00000187951,ENSMUST00000059498	protein_coding	156.229	228.702
ENSMUSG00000015962	1700016C15Rik	ENSMUST00000016106	protein_coding	0.408553	0.0604576
ENSMUSG00000032666	1700025G04Rik	ENSMUST00000121533,ENSMUST00000128433,ENSMUST00000044581,ENSMUST00000187603	nonsense_mediated_decay,retained_intron,protein_coding	32.4923	20.1118
ENSMUSG00000102090	Gm8964	ENSMUST00000165944	processed_pseudogene	0.0418046	1.52584
ENSMUSG00000103744	Gm38238	ENSMUST00000194334	TEC	0	0.0183376
ENSMUSG00000015961	Adss	ENSMUST00000161808,ENSMUST00000159184,ENSMUST00000016105	retained_intron,protein_coding	183.511	90.9539
ENSMUSG00000089657	Gm16585	ENSMUST00000161442	processed_pseudogene	0.669305	0.897447
ENSMUSG00000102483	Catspere1	ENSMUST00000194528	protein_coding	0	0.0201525
ENSMUSG00000014980	Tsen15	ENSMUST00000159717,ENSMUST00000159270,ENSMUST00000163027,ENSMUST00000188105,ENSMUST00000162371,ENSMUST00000161717,ENSMUST00000015124	processed_transcript,retained_intron,protein_coding	21.964	16.3448
ENSMUSG00000026235	Epha4	ENSMUST00000186930,ENSMUST00000188797,ENSMUST00000190149,ENSMUST00000188952,ENSMUST00000189934,ENSMUST00000027451,ENSMUST00000187346	nonsense_mediated_decay,retained_intron,protein_coding	18.6608	18.9912
ENSMUSG00000032649	Colgalt2	ENSMUST00000127586,ENSMUST00000044311	nonsense_mediated_decay,protein_coding	0	0.0953178
ENSMUSG00000101849	Gm28386	ENSMUST00000189147	lncRNA	0.177628	0.0241036
ENSMUSG00000101506	Gm28385	ENSMUST00000185671	processed_pseudogene	0	0.0183376
ENSMUSG00000102052	Gm28387	ENSMUST00000189245	lncRNA	0	0.0201525
ENSMUSG00000026047	Poglut2	ENSMUST00000141125,ENSMUST00000152643,ENSMUST00000149665,ENSMUST00000027213,ENSMUST00000065767	nonsense_mediated_decay,retained_intron,protein_coding	39.8274	49.095
ENSMUSG00000091476	Catspere2	ENSMUST00000191719,ENSMUST00000239149,ENSMUST00000094273,ENSMUST00000192146,ENSMUST00000239155,ENSMUST00000238506	nonsense_mediated_decay,protein_coding	0.0209023	0.884214
ENSMUSG00000102493	Gm8010	ENSMUST00000194128	unprocessed_pseudogene	0.342077	0.366942
ENSMUSG00000004872	Pax3	ENSMUST00000087086,ENSMUST00000172555,ENSMUST00000004994	processed_transcript,protein_coding	0.19843	0.86168
ENSMUSG00000041684	Bivm	ENSMUST00000155917,ENSMUST00000186280,ENSMUST00000129068,ENSMUST00000035991,ENSMUST00000114709,ENSMUST00000138521	processed_transcript,protein_coding	34.3348	42.4533
ENSMUSG00000032908	Sgpp2	ENSMUST00000036172	protein_coding	0.0195175	0
ENSMUSG00000099561	Gm28410	ENSMUST00000188113	lncRNA	0	0.0183376
ENSMUSG00000026502	Desi2	ENSMUST00000069568,ENSMUST00000159284,ENSMUST00000027783,ENSMUST00000161075	protein_coding	113.277	81.1428
ENSMUSG00000103958	Gm8023	ENSMUST00000195298	processed_pseudogene	0	0.0201525
ENSMUSG00000104126	Gm37486	ENSMUST00000195663	processed_pseudogene	0.674945	0.797459
ENSMUSG00000086350	B230369F24Rik	ENSMUST00000141846	lncRNA	0.805827	0.566198
ENSMUSG00000026500	Cox20	ENSMUST00000154437,ENSMUST00000027781	retained_intron,protein_coding	9.21583	18.6663
ENSMUSG00000026048	Ercc5	ENSMUST00000139510,ENSMUST00000145406,ENSMUST00000131177,ENSMUST00000155862,ENSMUST00000137380,ENSMUST00000188376,ENSMUST00000027214	processed_transcript,retained_intron,protein_coding	31.8467	61.5454
ENSMUSG00000046828	Mettl21e	ENSMUST00000054801,ENSMUST00000150062	retained_intron,protein_coding	0	0.124866
ENSMUSG00000089703	Gm15833	ENSMUST00000161563	processed_pseudogene	0.256982	0.277333
ENSMUSG00000100966	Gm5700	ENSMUST00000191483	processed_pseudogene	0	0.121236
ENSMUSG00000100769	Gm28893	ENSMUST00000190951	lncRNA	0	0.13309
ENSMUSG00000101567	Txn-ps1	ENSMUST00000186385	processed_pseudogene	0.0808396	0.333442
ENSMUSG00000026245	Farsb	ENSMUST00000190441,ENSMUST00000170217,ENSMUST00000189931,ENSMUST00000188247,ENSMUST00000191021,ENSMUST00000189529,ENSMUST00000068333	nonsense_mediated_decay,processed_transcript,retained_intron,protein_coding	66.0737	27.0567
ENSMUSG00000104018	4833412K13Rik	ENSMUST00000195509	TEC	0.938751	0.884214
ENSMUSG00000026482	Rgl1	ENSMUST00000111859,ENSMUST00000128251,ENSMUST00000149536,ENSMUST00000188395,ENSMUST00000111857,ENSMUST00000027760	nonsense_mediated_decay,processed_transcript,retained_intron,protein_coding	28.6284	114.8
ENSMUSG00000086145	Gm15479	ENSMUST00000139309	lncRNA	0	0.128817
ENSMUSG00000080950	Gm7278	ENSMUST00000119836	processed_pseudogene	1.18534	1.01084
ENSMUSG00000099868	Gm28792	ENSMUST00000191482	lncRNA	0.0195175	0.0751652
ENSMUSG00000012187	Mogat1	ENSMUST00000113524,ENSMUST00000134947,ENSMUST00000152111,ENSMUST00000125458,ENSMUST00000012331,ENSMUST00000149732	processed_transcript,protein_coding	0.0209023	0.0201525
ENSMUSG00000008475	Arpc5	ENSMUST00000077755,ENSMUST00000143008,ENSMUST00000097536	retained_intron,protein_coding	153.864	70.9085
ENSMUSG00000056870	Gulp1	ENSMUST00000159555,ENSMUST00000161066,ENSMUST00000162600,ENSMUST00000074525,ENSMUST00000161793,ENSMUST00000160854	nonsense_mediated_decay,processed_transcript,protein_coding	221.721	584.259
ENSMUSG00000102319	Gm37626	ENSMUST00000194332	TEC	9.42273	17.4083
ENSMUSG00000089877	Gm16102	ENSMUST00000160955	processed_pseudogene	0.606498	1.24461
ENSMUSG00000101701	4930521E06Rik	ENSMUST00000186732	lncRNA	0.0209023	0
ENSMUSG00000103071	Gm38110	ENSMUST00000194594	TEC	0.793234	2.00046
ENSMUSG00000100434	Gm3489	ENSMUST00000190083	processed_pseudogene	0.0483439	0.117606
ENSMUSG00000101937	Gm5268	ENSMUST00000189212	processed_pseudogene	0.178912	0.137438
ENSMUSG00000039630	Hnrnpu	ENSMUST00000159117,ENSMUST00000161769,ENSMUST00000150825,ENSMUST00000189450,ENSMUST00000037748,ENSMUST00000146362,ENSMUST00000134291,ENSMUST00000188044,ENSMUST00000162916	nonsense_mediated_decay,processed_transcript,retained_intron,protein_coding	1040.74	617.533
ENSMUSG00000104279	Gm38300	ENSMUST00000194245	TEC	0.31325	0.310057
ENSMUSG00000026495	Efcab2	ENSMUST00000192905,ENSMUST00000027775,ENSMUST00000194861	processed_transcript,protein_coding	1.64889	1.96309
ENSMUSG00000032883	Acsl3	ENSMUST00000148608,ENSMUST00000154777,ENSMUST00000142704,ENSMUST00000035779,ENSMUST00000132997,ENSMUST00000134566,ENSMUST00000135642	retained_intron,protein_coding	58.8402	64.8762
ENSMUSG00000026480	Ncf2	ENSMUST00000187641,ENSMUST00000190323,ENSMUST00000186568,ENSMUST00000189135,ENSMUST00000027754,ENSMUST00000187235	retained_intron,protein_coding	0.464236	0.216554
ENSMUSG00000026494	Kif26b	ENSMUST00000193931,ENSMUST00000161017,ENSMUST00000160789	retained_intron,protein_coding	35.6866	24.4464
ENSMUSG00000102922	Gm34176	ENSMUST00000192621	processed_pseudogene	0.156625	0.0442561
ENSMUSG00000025915	Sgk3	ENSMUST00000188738,ENSMUST00000188486,ENSMUST00000191338,ENSMUST00000188625,ENSMUST00000189050,ENSMUST00000097826,ENSMUST00000188782,ENSMUST00000168907,ENSMUST00000188298,ENSMUST00000188830,ENSMUST00000166384,ENSMUST00000171265	nonsense_mediated_decay,processed_transcript,retained_intron,protein_coding	15.1766	10.7715
ENSMUSG00000089713	Gm16564	ENSMUST00000162545	lncRNA	0.0209023	0
ENSMUSG00000079470	Utp14b	ENSMUST00000151622,ENSMUST00000053760	protein_coding	47.9609	29.1449
ENSMUSG00000099377	Gm6159	ENSMUST00000191249	processed_pseudogene	1.07696	2.18709
ENSMUSG00000047330	Kcne4	ENSMUST00000187432,ENSMUST00000057262	protein_coding	0.0678614	0.252511
ENSMUSG00000072978	Gm5830	ENSMUST00000049117	processed_pseudogene	0.381112	0.611814
ENSMUSG00000046334	Gm6195	ENSMUST00000063059	processed_pseudogene	0.109666	0.831016
ENSMUSG00000050711	Scg2	ENSMUST00000185234,ENSMUST00000049972	protein_coding	0.0274416	1.67003
ENSMUSG00000099562	Gm19027	ENSMUST00000187291	processed_pseudogene	0	0.0201525
[truncated: 49,766 more rows]

## Sheet: diff
Geneid	Gene name	Transcript ID(s)	Transcript type	Q/P : logFC	Q/P : logCPM	Q/P : PValue	Q/P : QValue
[truncated: 49,944 more rows]

## Sheet: lib
Sample	lib.size	norm.factors
KAN102022_001	16055374	0.993262
[truncated: 14 more rows]

## Sheet: metadata
File	Group
[truncated: 6 more rows]
