# Supplementary material for: Metabolic and transcriptomic reprogramming during contact inhibition-induced quiescence is mediated by YAP-dependent and YAP-independent mechanisms
Source: Nat Commun. 2024 Aug 8;15:6777. doi: 10.1038/s41467-024-51117-y (PMC11310444; doi:10.1038/s41467-024-51117-y)
Supplement: Supplementary file 5 — Supplementary Data 2 [file 41467_2024_51117_MOESM5_ESM.xlsx]

## Sheet: Results of 13C-MFA
Supplementary Materials. 13C metabolic flux analysis results based on combined fitting of data from parallel labeling experiments with [1,2-13C]glucose and [U-13C]glutamine.
Shown are the estimated net and exchange fluxes (nmol/10e6 cells/hr).
Accurate 95% confidence intervals of fluxes were determined by evaluating the sensitivity of the minimized SSR to flux variations (Antoniewicz et al., 2006)
	Condition :	P - Mef			P - WT			P - 5SA			Q - Mef			Q - WT			Q - 5SA			Calculation of p-value
INTRACELLULAR FLUXES (nmol/10e6 cells/h)
Flux No.	Reaction	Flux	SE		Flux	SE		Flux	SE		Flux	SE		Flux	SE		Flux	SE		Mean (1)	SE (1)	Mean (2)	SE (2)
1	Gluc.ext -> G6P.c	226.208	5.856		231.053	5.84725		255.624	5.85163		139.482	7.6595		179.042	6.5925		426.325	7.266		226.208	5.856	211.961	5.8385
2	G6P.c <=> F6P.c	210.57	5.716		221.459	5.64063		243.015	5.67831		127.92	9.10375		168.398	9.01225		426.325	7.26575
3	F6P.c <=> FBP.c	216.464	5.7345		224.227	5.72375		246.931	5.72912		135.628	7.55175		175.488	6.543		426.325	7.26575		n (1)	Var (1)	n (2)	Var (2)
4	FBP.c <=> DHAP.c + GAP.c	216.464	5.7345		224.227	5.72375		246.931	5.72912		135.628	7.55175		175.488	6.543		426.325	7.26575		4	137.171	4	136.352
5	DHAP.c <=> GAP.c	215.02	5.73575		223.071	5.725		245.5	5.73037		135.628	7.5555		175.486	6.55975		426.325	7.26575
6	GAP.c <=> 3PG.c	434.43	11.5603		448.682	11.5401		494.389	11.5502		275.111	14.9952		354.52	12.8298		852.65	14.5315		t Stat	df
7	3PG.c <=> PEP.c	434.43	11.5603		448.682	11.5401		494.389	11.5502		275.111	14.9952		354.52	12.8298		852.65	14.5315		1.72288	6
8	PEP.c -> Pyr.c	441.864	11.9		453.892	11.8435		498.046	11.8717		379.112	21.4892		441.469	17.24		900.033	18.762
9	G6P.c -> Ru5P.c + CO2	11.9325	1.81155		6.62767	1.57287		8.93745	1.69221		11.5628	4.54905		10.6394	5.20272		1e-08	2.63655		P(T<=t) two-tail
10	Ru5P.c <=> X5P.c	5.89372	1.20344		2.76794	1.04543		3.91579	1.12443		7.70851	2.02784		7.09037	3.38358		3.69973e-08	1.79659		0.135682
11	Ru5P.c <=> R5P.c	2.94686	0.601718		1.38397	0.522714		1.95789	0.562216		3.85426	1.01392		3.54519	1.69179		1.84987e-08	0.898296
12	X5P.c <=> E-C2.c + GAP.c	5.89372	1.20344		2.76794	1.04543		3.91579	1.12443		7.70851	2.02784		7.09037	3.38358		3.69973e-08	1.79659
13	F6P.c <=> E-C2.c + E4P.c	-2.94686	0.601718		-1.38397	0.522714		-1.95789	0.562216		-3.85426	1.01392		-3.54519	1.69179		-1.84987e-08	0.898296
14	S7P.c <=> E-C2.c + R5P.c	-2.94686	0.601718		-1.38397	0.522714		-1.95789	0.562216		-3.85426	1.01392		-3.54519	1.69179		-1.84987e-08	0.898296
15	F6P.c <=> E-C3.c + GAP.c	-2.94686	0.601718		-1.38397	0.522714		-1.95789	0.562216		-3.85426	1.01392		-3.54519	1.69179		-1.84987e-08	0.898296
16	S7P.c <=> E-C3.c + E4P.c	2.94686	0.601718		1.38397	0.522714		1.95789	0.562216		3.85426	1.01392		3.54519	1.69179		1.84987e-08	0.898296
17	Pyr.c <=> Lact.c	352.375	11.9185		393.794	11.8669		439.681	11.8927		71.1895	12.4766		124.219	11.8635		477.937	12.7425
18	Pyr.c -> Pyr.m	59.8283	4.0587		44.0651	3.8626		41.36	3.96065		256.846	19.1887		256.473	14.7132		419.543	17.5355
19	Pyr.m -> AcCoA.m + CO2	54.3728	3.38317		39.8931	3.29324		37.173	3.33821		185.283	15.0558		209.684	12.5405		368.437	16.2682
20	AcCoA.m + OAC.m -> Cit.m	60.5076	3.69775		45.5599	3.45357		42.8124	3.57566		260.044	11.6768		282.71	13.5445		427.406	15.9303
21	Cit.m <=> AKG.m + CO2	37.4732	3.09397		27.1062	3.32362		17.5767	3.2088		260.044	11.6768		282.71	13.5247		427.406	15.9303
22	AKG.m -> Suc.m + CO2	62.2343	6.25158		60.7983	5.87685		52.7373	6.06421		275.112	14.7807		299.054	16.846		486.419	19.1657
23	Suc.m <=> Fum.m	62.2343	6.25158		60.7983	5.87685		52.7373	6.06421		275.112	14.7807		299.054	16.846		486.419	19.1657
24	Fum.m <=> Mal.m	62.2343	6.25158		60.7983	5.87685		52.7373	6.06421		275.112	14.7807		299.054	16.846		486.419	19.1657
25	Mal.m <=> OAC.m	54.4141	3.40865		41.3879	3.18102		38.6254	3.29484		158.459	7.85125		218.245	10.7285		333.402	12.348
26	Mal.m > Pyr.m + CO2	0.638128	0.489605		6.09531e-07	0.514182		3.92549e-05	0.501894		30.0206	4.70117		17.6748	5.07926		42.8984	7.21115
27	Mal.c -> Pyr.c + CO2	31.5742	5.2949		34.2621	5.23131		35.2815	5.26311		1e-08	0.809422		1e-08	2.20005		95.184	12.167
28	OAC.c -> PEP.c + CO2	7.43343	1.87997		5.21022	1.70817		3.6571	1.79407		104.001	8.59573		86.9499	8.12572		47.3831	9.506
29	Pyr.m + CO2 -> OAC.m	6.09357	0.654793		4.17192	0.567353		4.18699	0.611073		101.584	6.5355		64.4645	5.1875		94.0044	6.35985
30	Mal.c <=> Mal.m	-7.18206	5.14365		-19.4104	4.89001		-14.1119	5.01683		-86.6319	8.76382		-63.134	8.2696		-110.119	8.38807
31	Mal.c <=> OAC.c	-24.3921	2.4099		-14.8517	2.25511		-21.1696	2.33251		86.6319	8.76523		63.134	8.2696		14.9352	9.76237
32	Mal.c <=> Fum.c	0	0		0	0		0	0		0	0		0	0		0	0
33	Cit.m -> Cit.c	23.0344	3.80475		18.4537	3.69978		25.2357	3.75226		9.99955e-09	0.31519		9.99943e-09	0.462067		2.31388e-06	0.323
34	AKG.c + CO2 -> Cit.c	13.5696	3.45286		5.43436	3.25727		4.32588	3.35506		17.3691	1.32317		23.8219	1.30697		32.4479	0.909775
35	Cit.c -> AcCoA.c + OAC.c	36.604	1.45993		23.8881	1.45962		29.5616	1.45978		17.3691	1.32317		23.8219	1.2996		32.4479	1.36765
36	AcCoA.c -> FA.c	36.604	1.45993		23.8881	1.45962		29.5616	1.45978		17.3691	1.32317		23.8219	1.2996		32.4479	1.36765
37	DHAP.c <=> Glyc3P.c	1.44376	0.05482		1.15604	0.0547838		1.4306	0.0548019		-2.4295e-08	0.02769		0.00180437	0.0276697		-2.1244e-08	0.0272373
38	Gln.c <=> Glu.c	57.6181	3.93913		55.6589	3.77879		56.6211	3.85896		76.3546	3.91627		94.5738	4.26515		148.568	4.07025
39	Glu.c <=> Glu.m	24.761	4.2112		33.6922	3.66692		35.1607	3.93906		15.0682	4.29709		16.3443	4.78255		59.0131	2.82617
40	Glu.c <=> Pro.c	15.0073	2.33765		13.1052	2.31939		12.8934	2.32852		43.9174	2.36895		54.4023	2.35773		57.1074	2.3674
41	AKG.c <=> Glu.c	-13.5696	3.45286		-5.43436	3.25727		-4.32588	3.35506		-17.3691	1.32317		-23.8219	1.30697		-32.4479	0.909775
42	AKG.m <=> Glu.m	-24.761	4.2112		-33.6922	3.66692		-35.1607	3.93906		-15.0682	4.29709		-16.3443	4.78255		-59.0131	2.82617
43	Asp.c <=> OAC.c	-4.77848	0.181435		-3.82618	0.181319		-4.73491	0.181377		8.041e-08	0.0916465		-0.005972	0.0915797		7.0312e-08	0.0901483
44	Asp.m <=> OAC.m	0	0		0	0		0	0		0	0		0	0		0	0
45	Pyr.c <=> Ala.c	34.6646	1.96525		28.1191	1.9651		28.7095	1.96517		41.7605	1.96748		48.0119	1.95505		74.1802	1.95553
46	Pyr.m <=> Ala.m	0	0		0	0		0	0		0	0		0	0		0	0
47	Gln.ext -> Gln.c	62.7544	3.93205		59.7716	3.78162		61.7105	3.85684		76.3546	3.91515		94.5802	4.27083		148.568	4.07025
48	Lact.c -> Lact.ext	352.375	11.9185		393.794	11.8669		439.681	11.8927		71.1895	12.4766		124.219	11.8635		477.937	12.7425
49	Pro.c -> Pro.ext	10.8421	2.3389		9.77008	2.31927		8.76614	2.32909		43.9174	2.36675		54.3971	2.35508		57.1074	2.36683
50	Ala.c -> Ala.ext	26.692	1.94343		21.7353	1.94338		20.8095	1.9434		41.7605	1.9555		48.0019	1.94335		74.1802	1.94548
51	Pyr.c -> Pyr.ext	26.5703	1.94345		22.1759	1.94339		23.5773	1.94342		9.31548	1.95549		12.7653	1.94335		23.557	1.94548
52	FA.c -> FA.other	6.77047	1.84977		9.99947e-11	1.84999		1.47e-07	1.84988		17.3691	1.32312		23.7846	1.516		32.4479	1.36765
53	CO2 -> CO2.ext	185.995	14.6063		164.291	13.6775		146.85	14.1419		747.069	42.7717		818.425	42.2952		1341.28	54.07
54	AcCoA.M0 -> AcCoA.m	6.13481	0.917498		5.66672	0.569651		5.63933	0.743574		74.761	10.3527		73.0261	8.10555		58.9693	6.83368
55	Glu.M0 + Glu.c -> Glu.c + Glu.snk	1e-08	0.571775		4.31764e-12	0.330985		1.49729e-08	0.45138		1e-08	2.09458		1e-08	1.44492		23.6493	9.6585
56	Asp.M0 + Asp.c -> Asp.c + Asp.snk	6.80864	2.13353		2.15113	1.68962		1.42098	1.91157		1e-08	2.55175		46.2093	11.9214		27.2157	11.0623
57	Pyr.M0 + Pyr.c -> Pyr.c + Pyr.snk	2.86195e-07	3.73677		2.75421e-06	2.75793		7.55587	3.24735		49.3994	14.9544		4.73829e-08	10.642		9.99999e-09	13.6414
58	CO2.M0 + CO2 -> CO2 + CO2.snk	>1000	>1000		>1000	>1000		>1000	>1000		>1000	>1000		>1000	>1000		>1000	>1000
59	Glu.c -> Glu.data	52.2312	23.2285		86.0951	17.3676		100	20.2981		1e-08	0.589287		1e-08	1.73071		1e-08	0.662935
60	Glu.m -> Glu.data	47.7688	23.248		13.9049	17.3895		8.75072e-07	20.3187		100	0.602725		100	1.71812		100	0.67445
61	Asp.c -> Asp.data	4.42485	3.73262		55.164	5.10539		82.3813	4.419		85.307	7.51382		50.2265	12.078		95.1286	9.2159
62	Asp.m -> Asp.data	95.5751	3.71493		44.836	5.09665		17.6187	4.40579		14.693	7.49782		49.7735	12.0779		4.8714	9.19137
63	Cit.c -> Cit.data	1e-08	3.04467		1.43113e-09	2.85559		2.54524e-05	2.95013		1e-08	3.39622		1e-08	2.9182		1e-08	0.82264
64	Cit.m -> Cit.data	100	2.9955		100	2.80581		100	2.90066		100	3.34422		100	2.88172		100	0.829725
65	Mal.c -> Mal.data	1e-08	0.602202		2.36784e-12	0.69444		1e-08	0.648321		62.7077	12.4232		2.89724	6.76855		52.9256	18.405
66	Mal.m -> Mal.data	100	0.61515		100	0.708137		100	0.661644		37.2923	12.4232		97.1028	6.7928		47.0743	18.4051
67	Pyr.c -> Pyr.data	1e-08	25.023		5.47666	25.0232		0.0342955	25.0231		87.2632	11.9702		76.5915	22.7086		94.8914	9.78597
68	Pyr.m -> Pyr.data	100	25.0242		94.5233	25.0242		99.9658	25.0242		12.7368	11.9477		23.4085	22.6861		5.10857	9.76175
69	Ala.c -> Ala.data	1e-08	25.016		94.466	25.0201		0.000854217	25.0181		87.4204	8.86457		68.1986	18.6082		66.3783	11.2053
70	Ala.m -> Ala.data	100	25.0242		5.53398	25.0204		99.9992	25.0223		12.5796	8.84332		31.8014	18.5934		33.6217	11.2053
71	Fum.c -> Fum.data	51.4071	10.65		63.0041	9.62229		99.9941	10.1362		89.9191	5.27195		89.7917	6.32535		99.7166	3.48377
72	Fum.m -> Fum.data	48.5929	10.65		36.9959	9.62228		0.00593234	10.1362		10.0809	5.25315		10.2083	6.3058		0.283404	3.45942
73	AKG.c -> AKG.data	77.1796	10.6194		87.6356	9.04672		84.7622	9.83307		31.9496	6.3782		65.3073	13.0653		30.6933	7.57853
74	AKG.m -> AKG.data	22.8204	10.6127		12.3644	9.04341		15.2379	9.82808		68.0504	6.37837		34.6927	13.0653		69.3066	7.5787
75	0.0624 Ala.c + 0.0392 Arg.c + … -> Biomass	127.767	4.851		102.304	4.84801		126.602	4.84951		-2.15e-06	2.45044		0.159679	2.44865		-1.88e-06	2.41038
EXCHANGE FLUXES		Flux	SD		Flux	SD		Flux	SD		Flux	SD		Flux	SD		Flux	SD
2	G6P.c <=> F6P.c	>1000	>1000		>1000	>1000		>1000	>1000		>1000	>1000		>1000	>1000		>1000	>1000
3	F6P.c <=> FBP.c	0.813478	>1000		1.36338	>1000		16.7462	>1000		13.09	>1000		15.725	>1000		16.03	>1000
4	FBP.c <=> DHAP.c + GAP.c	3.38127e-07	>1000		0.690468	>1000		16.2837	>1000		18.21	>1000		20.236	>1000		19.74	>1000
5	DHAP.c <=> GAP.c	>1000	>1000		>1000	>1000		>1000	>1000		>1000	>1000		>1000	>1000		>1000	>1000
6	GAP.c <=> 3PG.c	>1000	>1000		>1000	>1000		>1000	>1000		>1000	>1000		>1000	>1000		>1000	>1000
7	3PG.c <=> PEP.c	>1000	>1000		>1000	>1000		>1000	>1000		>1000	>1000		>1000	>1000		>1000	>1000
10	Ru5P.c <=> X5P.c	>1000	>1000		>1000	>1000		>1000	>1000		>1000	>1000		>1000	>1000		>1000	>1000
11	Ru5P.c <=> R5P.c	>1000	>1000		>1000	>1000		>1000	>1000		>1000	>1000		>1000	>1000		>1000	>1000
12	X5P.c <=> E-C2.c + GAP.c	4.5999	>1000		6.19666e-08	>1000		14.2586	>1000		1e-08	>1000		28.9708	>1000		21.9731	>1000
13	F6P.c <=> E-C2.c + E4P.c	-1.7947e-10	1.09218		1.00004e-10	1.2671		4.60965e-13	1.17964		25.65	>1000		21.0088	>1000		23.31	>1000
14	S7P.c <=> E-C2.c + R5P.c	3.67867	>1000		5.90399	>1000		14.59	>1000		>1000	>1000		>1000	>1000		>1000	>1000
15	F6P.c <=> E-C3.c + GAP.c	5.27865	>1000		0.00308178	>1000		0.273287	>1000		5.28333	>1000		9.99999e-09	>1000		18.513	>1000
16	S7P.c <=> E-C3.c + E4P.c	7.2753	>1000		11.327	>1000		9.0628	>1000		>1000	>1000		>1000	>1000		>1000	>1000
17	Pyr.c <=> Lact.c	24.081	>1000		37.8971	>1000		32.7225	>1000		1.91375	>1000		0.753687	>1000		2.04755	>1000
21	Cit.m <=> AKG.m + CO2	10.2168	1.26048		11.3766	1.11403		9.80507	1.18725		107.434	20.4061		103.71	16.5889		167.681	12.281
23	Suc.m <=> Fum.m	12.6801	>1000		19.9736	>1000		17.2351	>1000		126.58	>1000		51.6454	>1000		117.124	>1000
24	Fum.m <=> Mal.m	1e-08	9.42497		6.464	11.2892		2.41	10.3571		9.95033e-05	>1000		1e-08	>1000		1e-08	>1000
25	Mal.m <=> OAC.m	24.19	>1000		21.238	>1000		10.6466	>1000		374.357	>1000		655.058	>1000		>1000	>1000
30	Mal.c <=> Mal.m	56.3014	37.4617		185.926	32.1641		145.166	34.8129		73.8218	38.5339		269.618	105.021		620.952	206.301
31	Mal.c <=> OAC.c	>1000	>1000		>1000	>1000		>1000	>1000		>1000	>1000		>1000	>1000		>1000	>1000
32	Mal.c <=> Fum.c	422.667	229.144		1.00016e-08	144.027		0.199246	186.586		>1000	>1000		>1000	>1000		>1000	>1000
37	DHAP.c <=> Glyc3P.c	49.1331	>1000		77.3902	>1000		66.6592	>1000		174.314	>1000		70.7269	>1000		161.175	>1000
38	Gln.c <=> Glu.c	0.085452	0.344967		0.0346816	0.32344		1e-10	0.334204		5.03936	0.620638		1.16142	0.644845		1.09747	1.04583
39	Glu.c <=> Glu.m	>1000	>1000		>1000	>1000		>1000	>1000		>1000	>1000		>1000	>1000		>1000	>1000
40	Glu.c <=> Pro.c	7.93402	>1000		12.508	>1000		10.8045	>1000		1.37835	>1000		0.497762	>1000		1.29596	>1000
41	AKG.c <=> Glu.c	10.6135	>1000		32.6472	>1000		28.4245	>1000		170.746	>1000		52.4115	>1000		140.782	>1000
42	AKG.m <=> Glu.m	>1000	>1000		>1000	>1000		>1000	>1000		>1000	>1000		>1000	>1000		>1000	>1000
43	Asp.c <=> OAC.c	>1000	>1000		>1000	>1000		>1000	>1000		401.529	>1000		201.284	>1000		428.443	>1000
44	Asp.m <=> OAC.m	8.20231	>1000		12.9238	>1000		11.0964	>1000		124.312	>1000		51.3741	>1000		116.911	>1000
45	Pyr.c <=> Ala.c	5.26888	>1000		13.7247	>1000		28.8496	>1000		118.526	>1000		118.566	>1000		135.768	>1000
46	Pyr.m <=> Ala.m	16.3405	>1000		25.7729	>1000		22.1674	>1000		109.189	>1000		43.7827	>1000		100.772	>1000
FRACTIONALABELING (G-VALUES)		G-value	SD		G-value	SD		G-value	SD		G-value	SD		G-value	SD		G-value	SD
1	Fractional labeling of Pyr.data (data set #1)	0.972183	0.0132808		0.967985	0.0115948		0.98229	0.0124378		0.992904	0.0354677		0.935195	0.0214275		0.950589	0.00774175
2	Fractional labeling of Lact.c (data set #1)	0.977073	0.0107967		0.976135	0.00970237		0.975029	0.0102496		0.885373	0.033297		0.861809	0.0224753		0.869321	0.0054175
3	Fractional labeling of Ala.data (data set #1)	0.985863	0.00796425		0.964286	0.007884		0.977312	0.00792413		0.890381	0.0334605		0.894134	0.0216785		0.898698	0.00574825
4	Fractional labeling of Fum.data (data set #1)	0.98877	0.0134073		0.969058	0.0145177		0.981068	0.0139625		0.722376	0.0118065		0.854208	0.028726		0.929642	0.016998
5	Fractional labeling of Mal.data (data set #1)	0.955753	0.0183225		0.960378	0.0147779		0.945533	0.0165502		0.895518	0.0117772		0.984976	0.0109593		0.994925	0.00827825
6	Fractional labeling of Asp.data (data set #1)	0.94504	0.01698		0.946024	0.0137039		0.960608	0.0153419		0.772209	0.010848		0.981193	0.0356863		0.720865	0.083994
7	Fractional labeling of AKG.data (data set #1)	0.94841	0.0179452		1	0.0160903		1	0.0170177		1	0.00670025		1	0.00330675		1	0.00941225
8	Fractional labeling of Glu.data (data set #1)	0.948205	0.0131283		0.98058	0.0115535		0.985063	0.0123409		0.999049	0.005977		0.994994	0.00594275		0.954553	0.01177
9	Fractional labeling of Gln.c (data set #1)	4.084e-14	n/a		3.30613e-14	n/a		3.08749e-06	n/a		0.914809	n/a		1	n/a		0.872636	n/a
10	Fractional labeling of Cit.data (data set #1)	1	0.002719		1	0.00420163		0.984131	0.00346031		0.927123	0.00821425		0.937936	0.0074175		0.995497	0.00478025
11	Fractional labeling of Glyc3P.c (data set #1)	0.37207	0.0539348		0.388499	0.0578676		0.314734	0.0559012		0.128816	0.0235635		0.126499	0.0227902		0.151851	0.0227055
12	Fractional labeling of PEP.c (data set #1)	0.991426	0.006752		0.973447	0.00705163		1	0.00690181		0.958195	0.0121793		0.994776	0.0108368		0.96728	0.007287
13	Fractional labeling of 3PG.c (data set #1)	0.974607	0.0075985		0.960382	0.00730037		1	0.00744944		0.98266	0.011825		0.979051	0.016187		0.960837	0.007139
14	Fractional labeling of Pro.c (data set #1)	0.911363	0.0183925		0.92887	0.0168016		0.962954	0.0175971		0.648455	0.0115638		0.733491	0.0115062		0.744426	0.015314
15	Fractional labeling of Pyr.data (data set #2)	0.970203	0.0132533		0.964364	0.0116796		1	0.0124664		1	0.0329502		0.946388	0.018654		0.953618	0.00773325
16	Fractional labeling of Lact.c (data set #2)	0.977462	0.0106978		0.971546	0.00967037		0.996939	0.0101841		0.907114	0.034037		0.886333	0.0231685		0.88222	0.0054345
17	Fractional labeling of Ala.data (data set #2)	0.98318	0.00862975		0.964617	0.00828		0.97763	0.00845487		0.89385	0.033552		0.895761	0.0216805		0.912588	0.00577375
18	Fractional labeling of Fum.data (data set #2)	0.971159	0.0176817		0.930803	0.0167095		0.978998	0.0171956		0.697767	0.0116335		0.849459	0.028596		0.924732	0.0169397
19	Fractional labeling of Mal.data (data set #2)	0.917052	0.0177907		0.931908	0.0121441		0.946258	0.0149674		0.888136	0.011739		0.975733	0.013217		0.996735	0.007834
20	Fractional labeling of Asp.data (data set #2)	0.911647	0.016577		0.916523	0.00985575		0.95058	0.0132164		0.770338	0.0108357		0.986022	0.0346307		0.713381	0.0857293
21	Fractional labeling of AKG.data (data set #2)	0.884266	0.017592		0.966456	0.00989137		1	0.0137417		0.98166	0.0113338		0.986523	0.008799		0.997705	0.0106642
22	Fractional labeling of Glu.data (data set #2)	0.889255	0.0128918		0.940749	0.00726988		0.993816	0.0100808		0.985113	0.00939575		0.979535	0.0090805		0.945607	0.0116938
23	Fractional labeling of Gln.c (data set #2)	3.7059e-14	n/a		3.24607e-14	n/a		2.7041e-06	n/a		1	n/a		0.962267	n/a		1	n/a
24	Fractional labeling of Cit.data (data set #2)	0.983327	0.0068605		0.994485	0.00631812		0.986714	0.00658931		0.91963	0.00814775		0.93102	0.00739975		0.997773	0.00425075
25	Fractional labeling of Glyc3P.c (data set #2)	0.372637	0.054006		0.387885	0.0575539		0.308776	0.0557799		0.137884	0.0250711		0.123163	0.0222677		0.152294	0.0227509
26	Fractional labeling of PEP.c (data set #2)	0.992739	0.0064345		0.965942	0.00690675		1	0.00667063		0.969315	0.0122647		1	0.00961775		0.968054	0.007282
27	Fractional labeling of 3PG.c (data set #2)	0.980085	0.007606		0.960557	0.00731525		0.983367	0.00746063		0.979405	0.0122142		0.97919	0.0161473		0.963552	0.007139
28	Fractional labeling of Pro.c (data set #2)	0.884988	0.0182675		0.895439	0.0168826		0.956116	0.0175751		0.637011	0.0114768		0.720824	0.0113948		0.734712	0.0150783
29	Fractional labeling of Pyr.data (data set #3)	0.451397	0.0815992		0.409552	0.085282		0.397675	0.0834406		0.632277	0.0757773		0.712867	0.0899278		0.594966	0.0733957
30	Fractional labeling of Lact.c (data set #3)	0.275539	0.0538463		0.289554	0.0578198		0.386903	0.055833		0.503983	0.0537928		0.6027	0.0637443		0.572866	0.0536382
31	Fractional labeling of Ala.data (data set #3)	0.523138	0.0589453		0.534696	0.074128		0.649013	0.0665366		0.713843	0.0690295		0.710823	0.0678543		0.692434	0.0513917
32	Fractional labeling of Fum.data (data set #3)	0.816335	0.0103612		0.835888	0.00879412		0.854912	0.00957769		0.598253	0.0247478		0.794042	0.0432353		0.851807	0.0303018
33	Fractional labeling of Mal.data (data set #3)	0.971782	0.0117768		0.948329	0.0103618		0.944494	0.0110693		0.679521	0.0272225		0.927472	0.034657		0.962856	0.0259368
34	Fractional labeling of Asp.data (data set #3)	0.995506	0.00774325		0.979678	0.00685238		0.984017	0.00729781		0.649367	0.0279348		0.805966	0.0485143		0.713119	0.0812352
35	Fractional labeling of AKG.data (data set #3)	0.967949	0.008751		0.974021	0.00654688		0.979088	0.00764894		0.834743	0.0291825		0.927131	0.0247023		0.959623	0.0257938
36	Fractional labeling of Glu.data (data set #3)	0.97631	0.00745775		0.98166	0.00534863		0.993302	0.00640319		0.784635	0.0271398		0.878005	0.0234505		0.909507	0.0245345
37	Fractional labeling of Gln.c (data set #3)	0.9943	0.00296425		0.994899	0.00294962		1	0.00295694		0.963985	0.004925		0.984428	0.004708		0.954381	0.00512625
38	Fractional labeling of Cit.data (data set #3)	0.988787	0.00451125		0.992979	0.0030785		0.981237	0.00379487		0.784994	0.0297585		0.943795	0.0287148		0.921402	0.0242082
39	Fractional labeling of Glyc3P.c (data set #3)	0.370094	n/a		0.388378	n/a		0.313119	n/a		0.441466	n/a		2.26731e-14	n/a		0.483299	n/a
40	Fractional labeling of PEP.c (data set #3)	1	n/a		0.903937	n/a		1	n/a		0.380704	n/a		0.432085	n/a		0.875218	n/a
41	Fractional labeling of 3PG.c (data set #3)	0.974532	n/a		0.954066	n/a		1	n/a		0.213933	n/a		0.253898	n/a		1	n/a
42	Fractional labeling of Pro.c (data set #3)	0.900138	0.00839625		0.911066	0.00637262		0.919666	0.00738444		0.761222	0.02622		0.804136	0.0218858		0.84685	0.0250668
43	Fractional labeling of Pyr.data (data set #4)	0.413082	0.0780362		0.398205	0.0847014		0.420588	0.0813688		0.624961	0.0751335		0.717595	0.0904102		0.632891	0.0753495
44	Fractional labeling of Lact.c (data set #4)	0.30873	0.0570187		0.276974	0.0600486		0.345455	0.0585337		0.542018	0.0569995		0.570701	0.0612043		0.548853	0.0526242
45	Fractional labeling of Ala.data (data set #4)	0.528809	0.0593093		0.539844	0.0763058		0.619735	0.0678075		0.743847	0.071568		0.709046	0.0677415		0.676866	0.0508585
46	Fractional labeling of Fum.data (data set #4)	0.855364	0.0107945		0.844803	0.00900563		0.831623	0.00990006		0.606152	0.0249193		0.778305	0.0424598		0.822548	0.029374
47	Fractional labeling of Mal.data (data set #4)	0.982972	0.0116212		0.963471	0.0102519		0.952889	0.0109366		0.690892	0.0276377		0.936736	0.0328603		0.960311	0.02653
48	Fractional labeling of Asp.data (data set #4)	1	0.00653175		0.990625	0.00623225		0.980371	0.006382		0.667162	0.028572		0.82954	0.049886		0.756303	0.0813423
49	Fractional labeling of AKG.data (data set #4)	0.973077	0.0087815		0.983157	0.00655288		0.982592	0.00766719		0.841339	0.029532		0.924226	0.0246178		0.96984	0.0233858
50	Fractional labeling of Glu.data (data set #4)	0.981601	0.0061365		0.989424	0.00468737		0.989879	0.00541194		0.79705	0.0275303		0.892963	0.0238215		0.920272	0.02479
51	Fractional labeling of Gln.c (data set #4)	0.995129	0.00275675		0.996511	0.00308413		1	0.00292044		0.958557	0.00490775		0.985239	0.00471075		0.956581	0.0051345
52	Fractional labeling of Cit.data (data set #4)	0.991787	0.0040985		1	0.00338212		1	0.00374031		0.815313	0.0307537		0.946695	0.0280345		0.920699	0.0241895
53	Fractional labeling of Glyc3P.c (data set #4)	0.370094	n/a		0.388359	n/a		0.313119	n/a		0.425695	n/a		2.52255e-14	n/a		0.294145	n/a
54	Fractional labeling of PEP.c (data set #4)	0.731221	n/a		1	n/a		1	n/a		0.363091	n/a		0.460637	n/a		0.934005	n/a
55	Fractional labeling of 3PG.c (data set #4)	0.974532	n/a		0.947414	n/a		1	n/a		0.159367	n/a		0.224857	n/a		0.905576	n/a
56	Fractional labeling of Pro.c (data set #4)	0.905909	0.0084145		0.920672	0.006374		0.920158	0.00739425		0.762026	0.026278		0.790659	0.021514		0.85428	0.025271
data set #1 = [1,2-13C]glucose tracer experiment (t = 24h) - biological replicate #1
data set #2 = [1,2-13C]glucose tracer experiment (t = 24h) - biological replicate #2
data set #3 = [U-13C]glutamine tracer experiment (t = 24h) - biological replicate #1
data set #4 = [U-13C]glutamine tracer experiment (t = 24h) - biological replicate #2
