# Supplementary material for: Metabolic and transcriptomic reprogramming during contact inhibition-induced quiescence is mediated by YAP-dependent and YAP-independent mechanisms
Source: Nat Commun. 2024 Aug 8;15:6777. doi: 10.1038/s41467-024-51117-y (PMC11310444; doi:10.1038/s41467-024-51117-y)
Supplement: Supplementary file 6 — Supplementary Data 3 [file 41467_2024_51117_MOESM6_ESM.xlsx]

## Sheet: Results of 13C-MFA
Supplementary Materials. Biomass specific uptake and production rates of extracellular metabolites (nmol/10e6 cells/h; n=8).
Condition :	P - Mef			P - WT			P - 5SA			Q - Mef			Q - WT			Q - 5SA			Calculation of p-value
Metabolite	Mean	SD		Mean	SD		Mean	SD		Mean	SD		Mean	SD		Mean	SD		Mean (1)	SD (1)	Mean (2)	SD (2)
Glucose	-180.307	36.0448		-191	29.2601		-238.438	29.6489		-143.579	20.4943		-164.681	42.444		-406.688	44.3841		-180.307	36.0448	-198.573	44.6576
Lactate	397.044	29.6533		417.636	30.1063		439.681	15.9265		86.5587	25.1481		144.605	35.1424		504.139	40.3524
Glutamine	-69.5798	11.2338		-65.7947	7.2214		-64.5499	6.23875		-83.5809	12.9243		-106.252	12.4156		-162.992	14.8904		n (1)	Var (1)	n (2)	Var (2)
Leucine	-6.77479	0.577544		-6.29586	0.55037		-6.14245	0.690253		-18.8379	2.3679		-15.624	2.4069		-16.6125	1.13018		8	1299.22	8	1994.3
Isoleucine	-7.66722	0.741273		-6.9545	0.508941		-6.72787	0.528912		-20.9529	2.28441		-17.6057	2.17672		-17.7416	1.63392
Valine	-4.67581	0.827662		-3.88048	0.478023		-3.84392	0.685611		-12.9893	1.92153		-11.3196	2.50939		-14.5409	0.677146		t Stat	df
Serine	-5.87159	2.65026		-2.58378	0.92904		-3.57264	0.730775		-3.87816	0.581623		-2.15586	1.06327		-2.95314	0.196298		0.900231	14
Pyruvate	27.3644	1.38874		24.2094	2.27311		23.8778	2.53142		9.58871	3.2466		13.1278	5.27554		24.0291	11.1906
Alanine	27.4861	2.00409		23.7524	0.967209		21.1103	0.551296		42.0337	5.86052		48.3643	4.65042		74.6515	9.01747		P(T<=t) two-tail
Glycine	5.46542	1.51953		3.76625	1.46297		4.29671	0.98035		27.5421	5.48081		27.4988	7.82163		25.8199	5.15761		0.383222
Proline	10.0731	2.06675		10.0566	2.07498		8.02643	2.0155		44.0139	8.04248		54.0392	9.00024		57.0814	13.0708
