# Supplementary material for: Metabolic and transcriptomic reprogramming during contact inhibition-induced quiescence is mediated by YAP-dependent and YAP-independent mechanisms
Source: Nat Commun. 2024 Aug 8;15:6777. doi: 10.1038/s41467-024-51117-y (PMC11310444; doi:10.1038/s41467-024-51117-y)
Supplement: Supplementary file 8 — Source Data [file 41467_2024_51117_MOESM8_ESM.xlsx]

## Sheet: Figure 1
	Fig. 1a
	Day	1	2	3	4	6	7	9	11	13
	p27Kip1	1	0.771248	0.833732	1.16363	1.84584	2.13777	5.28537	6.53821	6.75429
		1	1.06133	1.66236	3.45813	4.26077	4.49623	4.56806	4.92295	5.73674
		1	1.76805	3.0019	2.2211	3.10306	3.0451	4.59324	5.91701	5.73788
		1	1.28406	1.01079	2.24341	3.15864	3.81625	4.7702	5.66153	5.60869
	Average	1	1.22117	1.6272	2.27157	3.09208	3.37384	4.80421	5.75992	5.9594
	SEM	0	0.210359	0.491645	0.468934	0.493584	0.507562	0.16657	0.334241	0.266692
	Fig. 1d
		P	Q
		4	1.1
		3.3	1.3
		5.1	1.5
	Average	4.13333	1.3
	SEM	0.523874	0.11547
	Fig. 1f
		P	Q
		0.0366159	0.262544
		0.0261895	0.267113
		0.0271126	0.263697
	Average	0.0299727	0.264451
	SEM	0.00333229	0.00137166
	Fig. 1h
		P	Q
		0.956291	2.14977
		1.04811	2.17454
		0.96731	2.22494
		1.02829	2.29399
	Average	1	2.21081
	SEM	0.0225353	0.0318336
	Fig. 1j
		P	Q
		3.3	6.4
		3.1	6.1
		4.1	6.6
		2.9	7.3
		4.5	6.9
		3.6	7
	Average	3.58333	6.71667
	SEM	0.250887	0.177795
	Fig. 1m
	Basal respiration
		P (-)	P UK5099	Q (-)	Q UK5099
		3.6	1.7	6.7	2.9
		3.5	2.3	6.1	3
		3.6	2.1	6.7	3.3
		3.8	2.3	7.6	3.3
		3.2	1.8	6.1	3.3
	Average	3.54	2.04	6.64	3.16
	SEM	0.0979796	0.1249	0.274955	0.087178
	ATP production
		P (-)	P UK5099	Q (-)	Q UK5099
		2.4	1.3	6.7	3.6
		2.7	1.6	6	3.2
		2.7	1.3	5.7	3.1
		2.3	1.3	6.1	3.1
		1.8	1.5	5.5	3
		1.5	1.4	5.4	3.1
	Average	2.23333	1.4	5.9	3.18333
	SEM	0.199444	0.0516398	0.194936	0.0872417
	Fig. 1n
		P (-)	P UK5099	Q (-)	Q UK5099
		0.85	2.03	2.92	79.1
		0.84	1.35	2.96	84.84
		0.95	1.43	2.97	83.88
		2.05	1.42	2.11	79.36
	Average	1.1725	1.5575	2.74	81.795
	SEM	0.293552	0.158502	0.210278	1.49475
	Fig. 1k
										Average		SEM
		P				Q				P	Q	P	Q
	HK2	1	1	1	1	0.0157111	0.130733	0.0900158	0.0809725	1	0.0793582	0	0.0238162
	HK1	1	1	1	1	1.35248	1.28701	1.16934	1.15289	1	1.24043	0	0.0478194
	PFK1	1	1	1	1	0.612782	0.675959	0.521761	0.259985	1	0.517622	0	0.0915241
	ALDOA	1	1	1	1	0.360751	0.427993	0.533518		1	0.440754	0	0.0502799
	PKM1	1	1	1	1	0.364776	0.4278	0.3079	0.486452	1	0.396732	0	0.0386514
	PKM2	1	1	1	1	0.290719	0.436493	0.455991	0.424597	1	0.40195	0	0.0376375
	LDHA	1	1	1	1	0.712529	0.669404	0.688473	0.7389	1	0.702327	0	0.0150487
	p27Kip1	1	1	1	1	7.79987	7.62527	9.35812	9.18564	1	8.49222	0	0.452912
	Fig. 1l
										Average		SEM
		P				Q				P	Q	P	Q
	MPC1	1	1	1	1	2.93018	2.93018	4.27152	3.28374	1	3.3539	0	0.31702
	MPC2	1	1	1	1	1.5161	1.5368	1.57712	1.97802	1	1.65201	0	0.109406
	IDH2	1	1	1	1	6.95012		6.43221	6.9326	1	6.77164	0	0.169792
	DLST	1	1	1	1	1.81134	1.97802	1.72599	1.68801	1	1.80084	0	0.0644448
	SDHA	1	1	1	1	4.03906	3.24153	4.19729	4.18647	1	3.91609	0	0.227729
	Fumarase	1	1	1	1	2.98331	4.48935	3.30944	3.50954	1	3.57291	0	0.324156
	MDH2	1	1	1	1	1.08233	1.26155	0.91463	1.21313	1	1.11791	0	0.0776154

## Sheet: Figure 2
	Fig. 2a
	Day	E-Cadherin	HK2	PKM2
	1	1	1	1
		1	1	1
		1	1	1
				1
	Average	1	1	1
	SEM	0	0	0
	2	1.45325	1.00574	1.04116
		5.33058	1.05344	0.925387
		7.81169	0.966248	0.957846
				0.932231
	Average	4.86517	1.00847	0.964157
	SEM	1.85022	0.0252064	0.0266019
	3	5.82988	0.568746	1.12691
		10.3424	0.656892	0.65324
		11.4297	0.604613	0.910107
				1.12697
	Average	9.20066	0.610083	0.954306
	SEM	1.71437	0.0255921	0.11262
	4	25.0945	0.515243	1.09223
		31.0041	0.494197	0.651054
		47.9785	0.414792	0.906598
				0.923084
	Average	34.6924	0.474744	0.89324
	SEM	6.85862	0.0305856	0.0909754
	6	50.5097	0.369244	0.911328
		62.0566	0.156954	0.388401
		79.1018	0.229153	0.827993
				0.658245
	Average	63.8894	0.251783	0.696492
	SEM	8.30456	0.0623186	0.115409
	7	77.0427	0.256415	0.921203
		87.0664	0.204639	0.35801
		130.979	0.315993	0.838598
				0.83316
	Average	98.3628	0.259015	0.737742
	SEM	16.563	0.0321714	0.12817
	9	159.833	0.0557745	0.858828
		136.19	0.0696671	0.250419
		169.71	0.136881	0.635968
				0.673052
	Average	155.245	0.087441	0.604567
	SEM	9.9446	0.0250434	0.127719
	11	184.56	0.0440212	0.64143
		161.754	0.0532492	0.250331
		159.154	0.0925849	0.472421
				0.58082
	Average	168.489	0.0632851	0.48625
	SEM	8.07039	0.0148901	0.0860587
	13	187.857	0.030147	0.442008
		188.247	0.0456686	0.182676
		176.944	0.0747475	0.389986
				0.400192
	Average	184.349	0.0501877	0.353716
	SEM	3.7042	0.0130718	0.0581131
	Fig. 2b
		P (-)	P E-cad KO	Q (-)	Q E-cad KO
		4	2.9	1.4	2.8
		3.2	2.6	1.4	3.2
		3.3	3.1	1.5	2.7
		4	2.7	1.3	3.3
		2.9	3		2.7
		2.6	2.6		3
		2.9	2.8		3.9
	Average	3.27143	2.81429	1.4	3.08571
	SEM	0.206691	0.0737711	0.0408248	0.162464
	Fig. 2c																	Average				SEM
		P (-)				P E-cad KO				Q (-)				Q E-cad KO				P (-)	P E-cad KO	Q (-)	Q E-cad KO	P (-)	P E-cad KO	Q (-)	Q E-cad KO
	E-Cadherin	1	1	1		0.982147	1.07054	0.71418		591.029	584.722	524.475		0.927213	2.44216	0.457855		1	0.922288	566.742	1.27574	0	0.107137	21.2118	0.598742
	HK2	1	1	1		0.908362	0.965396	0.810304		0.271294	0.180825	0.102507		0.741677	1.01144	0.874667		1	0.894687	0.184875	0.875927	0	0.0452903	0.0487666	0.0778754
	PKM1	1	1	1	1	1.42076	1.16003	0.910704	1.1013	0.42777	0.598428	0.363822	0.5741	1.48865	1.54199	1.19664	1.0708	1	1.1482	0.49103	1.32452	0	0.105291	0.0567295	0.113637
	PKM2	1	1	1	1	1.39191	1.20648	0.961087	1.06694	0.543692	0.647726	0.597226	0.828094	1.00394	1.13226	1.24742	1.49949	1	1.1566	0.654184	1.22078	0	0.0931496	0.0617379	0.105374
	p27Kip1	1	1	1	1	1.60393	1.12281	1.18192	0.860633	2.9851	2.48752	3.32267	3.39674	3.05712	2.873	3.37954	3.32251	1	1.19232	3.04801	3.15804	0	0.153943	0.207194	0.118161
	Fig. 2d
			Mean					SD					p-value
	INTRACELLULAR FLUXES (nmol/10e6 cells/h)												P	(-)	Q
	Reaction	P (-)	P E-cad KO	Q (-)	Q E-cad KO			P Mef	P E-cad KO	Q Mef	Q E-cad KO		(-)-EcadKO	P-Q	(-)-EcadKO	P(-)-Q KO
	Gluc.ext -> G6P.c	313.072	312.057	134.518	374.315			3.105	3.31225	3.78725	3.67375		0.843854	0.000751446	0.000483796	0.00611233
	F6P.c <=> FBP.c	307.048	305.347	131.632	360.038			3.01025	3.184	3.82375	3.6545		0.73529	0.000768761	0.000535831	0.00788908
	FBP.c <=> DHAP.c + GAP.c	307.048	305.347	131.632	360.038			3.01025	3.184	3.82375	3.6545		0.73529	0.000768761	0.000535831	0.00788908
	GAP.c <=> 3PG.c	611.51	607.856	262.026	730.948			5.98175	6.31025	7.68625	7.23075		0.71515	0.00077575	0.000506066	0.00611674
	3PG.c <=> PEP.c	611.51	607.856	262.026	730.948			5.98175	6.31025	7.68625	7.23075		0.71515	0.00077575	0.000506066	0.00611674
	PEP.c -> Pyr.c	651.485	621.982	356.735	866.858			10.1675	9.3515	10.9682	10.3013		0.166224	0.00256476	0.000868951	0.00448599
	Pyr.c <=> Lact.c	607.546	551.501	121.61	442.58			6.1365	6.21125	6.619	6.16075		0.0234217	0.000344828	0.000792734	0.0027669
	Fig. 2e
		P (-)	P E-cad KO	Q (-)	Q E-cad KO
		0.973953	0.694811	0.559032	1.56543
		1.15406	0.638144	0.547739	1.73209
		0.871991	1.00134	0.378638	1.66389
	Average	1	0.778098	0.495136	1.6538
	SEM	0.0824601	0.112813	0.0583401	0.0483738
	Fig. 2f
		P (-)	P E-cad KO	Q (-)	Q E-cad KO
		1.08074	0.941623	0.473074	2.08168
		0.825362	0.845604	0.382403	1.92509
		1.0939	1.15297	0.119124	1.44551
	Average	1	0.980065	0.324867	1.81742
	SEM	0.0874016	0.0907867	0.106149	0.191374

## Sheet: Figure 3
	Fig. 3c
																		Average		SEM
		Cyto								Nuc								Cyto	Nuc	Cyto	Nuc
	Q (-)	71.14	72.24	67.97	69.74	76.92	74.07	72.41	75.32	28.86	27.76	32.03	30.26	23.08	25.93	27.59	24.68	72.4762	27.5238	1.03521	1.03521
	Q E-cad KO	25	25.12	22.63	23.6	21.37	20.27	17.5	22.73	75	74.88	77.37	76.4	78.63	79.73	82.5	77.27	22.2775	77.7225	0.898888	0.898888
	Fig. 3d
		P (-)	P E-cad KO	Q (-)	Q E-cad KO
		1.19	0.89	0.73	1.27
		0.97	1.18	0.61	1.34
		0.93	0.89	0.66	1.05
		0.85	1.02
		1.06
	Average	1	0.995	0.666667	1.22
	SEM	0.0583095	0.0688598	0.034801	0.0873689
	Fig. 3e
		P (-)	P TEAD1 KO	Q (-)	Q TEAD1 KO
		1.05	0.56	0.25	0.31
		1.12	0.6	0.25	0.19
		0.97	0.61	0.33	0.13
		0.99	0.44	0.26	0.26
		0.87	0.61	0.31	0.21
	Average	1	0.564	0.28	0.22
	SEM	0.0417133	0.0323419	0.0167332	0.0306594
	Fig. 3f
		P (-)	P TEAD1 KO	Q (-)	Q TEAD1 KO
		11.8	5.9	3	3.3
		8.1	7.9	2.1	3.1
		8.9	6.5	2.7	2.1
		12.5	5.7	3.3	2.3
		7.8	6.5	2.6	2.1
		9.4	7	2.6	1.7
		8.3	6.3	2.8	2.3
		9.9	5.7	3	2.2
		8.6	6	3	2.5
	Average	9.47778	6.38889	2.78889	2.4
	SEM	0.551709	0.236552	0.1148	0.168325
	Fig. 3g
																		Average				SEM
		P (-)				P TEAD1 KO				Q (-)				Q TEAD1 KO				P (-)	P TEAD1 KO	Q (-)	Q TEAD1 KO	P (-)	P TEAD1 KO	Q (-)	Q TEAD1 KO
	TEAD1	1	1	1	1	0.227035	0.227981	0.160592	0.215643	0.823585	0.961714	0.989308	0.858693	0.209679	0.239385	0.236581	0.175341	1	0.207813	0.908325	0.215247	0	0.0159879	0.0398464	0.014892
	HK2	1	1	1	1	0.583539	0.656323	0.606067	0.537712	0.238939	0.325544	0.249413	0.216836	0.168301	0.187587	0.208567	0.11762	1	0.59591	0.257683	0.170519	0	0.0246525	0.0236174	0.0194555
	PFK1	1	1	1	1	0.580759	0.605417	0.554485	0.446631	0.495889	0.437573	0.390482		0.47182	0.45727	0.311121	0.356942	1	0.546823	0.441315	0.399288	0	0.0349787	0.0304861	0.0389329
	PKM2	1	1	1	1	0.668011	0.744274	0.563169	0.711253	0.372906	0.387773	0.44102		0.354931	0.322424	0.390587		1	0.671677	0.400566	0.355981	0	0.0393955	0.0206773	0.019684
	p27Kip1	1	1	1	1	1.0644	1.01643	1.15104	1.01222	2.51467	3.03607	3.17254	2.92223	2.32108	3.08171	3.0585	2.84112	1	1.06103	2.91138	2.8256	0	0.0322548	0.141787	0.176688

## Sheet: Figure 4
	Fig. 4a
		WT P	5SA P	WT Q	5SA Q
		0.99	1.18	0.48	1.43
		0.82	1.18	0.63	1.65
		1.1	1.05	0.62	1.86
		1.09	1.49	0.77	1.57
			1.37
	Average	1	1.254	0.625	1.6275
	SEM	0.0649359	0.0780128	0.0592312	0.0898494
	Fig. 4c
		WT P	5SA P	WT Q	5SA Q
		2.7	3.7	1.1	5.7
		3.5	3.8	0.8	9.3
		2.7	4	1.1	8.4
				0.9
	Average	2.96667	3.83333	0.975	7.8
	SEM	0.266667	0.0881917	0.075	1.08167
	Fig. 4d
																		Average				SEM
		P WT				P 5SA				Q WT				Q 5SA				P WT	P 5SA	Q WT	Q 5SA	P WT	P 5SA	Q WT	Q 5SA
	HK2	1	1	1	1	1.20714	1.4364	1.53652	1.44341	0.145122	0.214985	0.257538	0.145122	2.14287	1.83283	1.76424		1	1.40587	0.190692	1.91331	0	0.0700614	0.0277064	0.116473
	PFK1	1	1	1	1	1.22866	1.17204	1.00087		0.256893	0.344446	0.328969		1.4796	1.62972	1.59012		1	1.13386	0.310103	1.56648	0	0.0684719	0.0269775	0.0449209
	PKM2	1	1	1	1	1.1474	1.06352	1.14861	1.17581	0.450174	0.411114	0.582683	0.3646	0.958346	1.05375	1.04759	1.19379	1	1.13384	0.452143	1.06337	0	0.0243388	0.0468967	0.048633
	ALDOA	1	1	1	1	1.14407	1.0133	1.00287	1.05491	0.692495	0.693554	0.745224	0.675169	1.38485	1.96755	1.29071	1.51935	1	1.05379	0.70161	1.54061	0	0.0321237	0.0151363	0.149845
	LDHA	1	1	1	1	1.06997	1.32279	1.18295	1.45607	0.612137	0.424956	0.517068		1.30135	1.4604	1.47047		1	1.25794	0.518054	1.41074	0	0.0838727	0.0540366	0.0547709
	p27Kip1	1	1	1	1	0.789688	0.98172	0.971982	1.17146	2.76538	2.28017	2.675		2.68273		2.38274	2.58882	1	0.978713	2.57351	2.55143	0	0.0779621	0.148976	0.0885942
	Fig. 4e
	Biomass specific uptake and production rates of extracellular metabolites (nmol/10e6 cells/h)																																	Average				SEM
		P WT								P 5SA								Q WT								Q 5SA								P WT	P 5SA	Q WT	Q 5SA	P WT	P 5SA	Q WT	Q 5SA
	Glucose Cons	179.914	201.323	191						272.719	217.386	221.765	193.801	279.94	229.173	259.221	233.499	142.221	192	174.726	230.546	129.574	119.019			417.564	395.813	406.7						190.746	238.438	164.681	406.692	6.18176	10.4825	17.3277	6.27883
	Lactate Pro	426.9	419.1	406.8						443.4	409.8	447	446.7	465.3	437	438.5	429.6	109.1	102	183.1	178	132.3	163.2			508.6	499.6	504.1						417.6	439.663	144.617	504.1	5.85064	5.63167	14.3412	2.59808
	Fig. 4g
			Mean					SD					p-value
	INTRACELLULAR FLUXES (nmol/10e6 cells/h)												P	WT	Q
	Reaction	P WT	P 5SA	Q WT	Q 5SA			P WT	P 5SA	Q WT	Q 5SA		WT-5SA	P-Q	WT-5SA
	Gluc.ext -> G6P.c	231.053	255.624	179.042	426.325			5.84725	5.85163	6.5925	7.266		0.0249493	0.00105113	2.56863e-07
	F6P.c <=> FBP.c	224.227	246.931	175.488	426.325			5.64063	5.67831	9.01225	7.26575		0.03102	0.00137257	2.3121e-07
	FBP.c <=> DHAP.c + GAP.c	224.227	246.931	175.488	426.325			5.72375	5.72912	6.543	7.26575		0.03102	0.00137257	2.3121e-07
	GAP.c <=> 3PG.c	448.682	494.389	354.52	852.65			11.5401	11.5502	12.8298	14.5315		0.0311878	0.00157744	2.28924e-07
	3PG.c <=> PEP.c	448.682	494.389	354.52	852.65			11.5401	11.5502	12.8298	14.5315		0.0311878	0.00157744	2.28924e-07
	PEP.c -> Pyr.c	453.892	498.046	441.469	900.033			11.8435	11.8717	17.24	18.762		0.0389011	0.574245	1.89309e-06
	Pyr.c <=> Lact.c	393.794	439.681	124.219	477.937			11.8669	11.8927	11.8635	12.7425		0.0341281	3.69621e-06	9.2411e-07

## Sheet: Figure 5
	Fig. 5a
		P	Q
		6.04436	8.93043
		5.78495	9.81678
		5.00845	10.9046
		5.38364	11.7275
		5.33846	10.4935
		5.53571	10.7394
	Average	5.51593	10.4354
	SEM	0.148158	0.392981
	Fig. 5b
		P	Q
		1.03535	2.28376
		0.93176	2.07278
		1.02975	2.25089
		1.00315	2.46606
	Average	1	2.26837
	SEM	0.023807	0.0805587
	Fig. 5c
		P	Q
		0.990474	0.813418
		1.01195	0.776984
		0.974598	0.835638
		1.02297	0.789668
	Average	1	0.803927
	SEM	0.0108269	0.0129901
	Fig. 5d
										Average		SEM
		P				Q				P	Q	P	Q
	MDH1	1	1	1	1	3.35022	3.01798	3.04213	3.36022	1	3.19264	0	0.0940183
	MDH2	1	1	1	1	1.00066	1.00544	0.968232	0.994831	1	0.99229	0	0.00830753
	Fig. 5e
		EV P	cyto P	mito P	EV Q	cyto Q	mito Q
		4.78336	5.48536	6.38856	12.8125	16.7707	17.7901
		4.68672	5.57081	6.70157	13.4082	16.6672	18.3344
		4.6605	5.53782	6.3317	12.5594	16.7259	17.8883
		4.79603	6.30363	6.54349	13.0873	16.8876	18.5835
		4.786	6.38887	5.42919
		4.79863	6.42073	5.47703
	Average	4.75187	5.9512	6.14526	12.9668	16.7628	18.1491
	SEM	0.0250898	0.18875	0.225191	0.182386	0.0466673	0.187075
	Fig. 5f
		EV P	cyto P	mito P	EV Q	cyto Q	mito Q
			4.7	3.4	2.2	1.6	1.8
		3.9	5.4	3.8	2.9	2.4	2.4
		3.3	4.3	3.5		1.6	1.9
		3.5	5	4.1	1.6	1.6	1.8
	Average	3.56667	4.85	3.7	2.23333	1.8	1.975
	SEM	0.176383	0.232737	0.158114	0.375648	0.2	0.143614
	Fig. 5g
		P (-)	P Rotenone	Q (-)	Q Rotenone
		3.7168	1.58995	4.35576	2.35816
		2.95054	1.82408	4.71988	2.71226
		3.96222	2.24434	4.27967	2.77285
		4.59544	2.3569	5.37781	3.53648
			2.66014	5.61493	3.091
	Average	3.80625	2.13508	4.86961	2.89415
	SEM	0.340023	0.191143	0.269097	0.198295
	Fig. 5h
		P (-)	P Rotenone	Q (-)	Q Rotenone
		3.18182	1.23152	7.60553	1.09836
		3.37826	1.26386	7.38773	1.14531
		3.54922	1.24919	7.74802	1.09028
		3.48945	1.26101	7.59856	1.16444
	Average	3.39969	1.2514	7.58496	1.1246
	SEM	0.0807988	0.00734608	0.0742176	0.0179883
	Fig. 5i
		P (-)	P Rotenone	Q (-)	Q Rotenone
		1.01616	1.26413	3.61226	3.23991
		1.00285	1.19849	3.53904	3.03404
		0.951521	1.24863	3.53373	3.1482
		1.02947	1.10281	3.44211	2.96032
		1.051	1.09301	3.44211	2.88888
		1.00446	1.07414	3.33818	2.91453
		0.99209	1.09301
		0.95245
		1.01073
		0.950169
		1.01073
	Average	0.997421	1.15346	3.48457	3.03098
	SEM	0.0100332	0.0306661	0.0394652	0.0566115
	Fig. 5j
		P (-)	P Rotenone	Q (-)	Q Rotenone
		5.13476	7.11386	1.92904	3.71256
		5.60889	7.00578	1.81626	4.29075
		5.06924	7.39414	1.49511	3.27605
		5.24948	8.75402	1.63842	4.06952
		4.7511	8.56847	2.04028	3.62872
		5.01341	8.31558	2.17211	4.34747
		4.83347	8.77954	1.63318
		4.3924	7.64284	1.68357
				2.00822
	Average	5.00659	7.94678	1.82402	3.88751
	SEM	0.127799	0.26202	0.0756207	0.171149
	Fig. 5l
		Q (-)	Q Rotenone
		1.18564	1.40955
		0.885172	1.46488
		0.929185	1.54213
	Average	1	1.47219
	SEM	0.0936868	0.0384489
	Fig. 5m
		Q (-)	Q Rotenone
		0.2285	0.1185
		0.2082	0.1327
		0.1904	0.1356
	Average	0.209033	0.128933
	SEM	0.0110064	0.00528341

## Sheet: Figure 6
	Fig. 6a
										Average		SEM
		P				Q				P	Q	P	Q
	ME1	1	1	1	1	1.03937	1.17833	0.972864	1.10993	1	1.07512	0	0.0443445
	MDH1	1	1	1	1	3.50412	3.01798	3.36022	3.04213	1	3.23111	0	0.119841
	PCK1	1	1	1	1	2.52524	2.75806	3.05588	2.5621	1	2.72532	0	0.121455
	Fig. 6d
	IP-Flag									Average		SEM
		P				Q				P	Q	P	Q
	SIRT6	1	1	1	1	2.62231	1.62901	2.18628		1	2.14587	0	0.287452
	ACAT1	1	1	1	1	0.332596	0.387393	0.516259		1	0.412083	0	0.0544374
	Myc-ME1	1	1	1	1	0.482366	0.438642	0.303797	0.287528	1	0.378083	0	0.0485291
	WCL									Average		SEM
		P				Q				P	Q	P	Q
	SIRT6	1	1	1	1	1.06454	1.04927	1.01131	0.953863	1	1.01975	0	0.0246471
	ACAT1	1	1	1	1	2.23784	2.24161	1.86156	1.92597	1	2.06674	0	0.100735
	Myc-ME1	1	1	1	1	0.938782	1.1587	1.02805	1.04364	1	1.04229	0	0.0451581
	Flag-ME1	1	1	1	1	0.909563	1.0612	0.978601	0.916832	1	0.966549	0	0.0351469
	Fig. 6e
	IP-ME1									Average		SEM
		P				Q				P	Q	P	Q
	SIRT6	1	1	1	1	1.94699	1.75168	1.94442	1.96039	1	1.90087	0	0.0498536
	ACAT1	1	1	1	1	0.228591	0.261067	0.21992	0.288303	1	0.24947	0	0.0156835
	Ac-Lysine	1	1	1	1	0.455617	0.406991	0.264559	0.164753	1	0.32298	0	0.0665202
	WCL									Average		SEM
		P				Q				P	Q	P	Q
	SIRT6	1	1	1	1	0.90769	0.922281	0.953863	1.25523	1	1.00977	0	0.0823878
	ACAT1	1	1	1	1	2.01166	1.86268	1.99633	1.8202	1	1.92272	0	0.0478224
	ME1	1	1	1	1	1.03937	0.937082	1.03362	0.972864	1	0.995736	0	0.0246697
	Fig. 6g
		Mean			SD		p-value
	INTRACELLULAR FLUXES (nmol/10e6 cells/h)
	Reaction	P	Q		P	Q
	Mal.c -> Pyr.c + CO2	31.5742	1e-08		5.2949	0.809422	0.00105826
	Mal.c <=> OAC.c	-24.3921	86.6319		2.4099	8.76523	1.83376e-05
	OAC.c -> PEP.c + CO2	7.43343	104.001		1.87997	8.59573	3.39966e-05

## Sheet: Figure 7
	Fig. 7a
										Average		SEM
		P				Q				P	Q	P	Q
	SLC25A11	1	1	1	1	0.659117	0.492576	0.282313	0.589884	1	0.505973	0	0.0820049
	SLC25A13	1	1	1	1	0.530935	0.572148	0.307351	0.645283	1	0.513929	0	0.072805
	Fig. 7c
		P (-)	P AOA	Q (-)	Q AOA
		1.03305	0.53607	2.35998	2.35705
		0.99339	0.52251	2.38088	2.67539
		0.99339	0.53155	2.42287	2.60606
		0.98017	0.49991	2.46877	2.51617
		0.96557	0.74127	2.48906	2.41473
		0.98524	0.74348	2.48217	2.31907
		1.02178
		1.02741
	Average	1	0.595798	2.43395	2.48141
	SEM	0.00866219	0.0466308	0.0223495	0.0579191
	Fig. 7d
		WT	sgSlc25a11
		1	0.0111543
		1	0.00221633
		1	0.0214988
		1	0.0134656
		1	0.00532807
		1	0.00229107
	Average	1	0.00932569
	SEM	0	0.00308047
	Fig. 7e
		P (-)	P sgSLC25A11	Q (-)	Q sgSLC25A11
		1.00793	0.26342	1.89111	1.82605
		0.97578	0.2604	1.61532	1.70714
		0.98635	0.2604	1.91643	1.6439
		1.02993	0.26536	2.04649	1.80639
	Average	0.999997	0.262395	1.86734	1.74587
	SEM	0.0120126	0.00121799	0.0906383	0.0428071
	Fig. 7f
		(-)	AOA	AOA+MP
		0.950123	0.456476	1.10065
		0.981478	0.50343	1.02931
		0.973249	0.529468	1.09755
		1.09515	0.417264	1.13265
	Average	1	0.47666	1.09004
	SEM	0.0324038	0.0249008	0.0217426
	Fig. 7g
		(-)	AOA	AOA+MP
		1.0006	0.757302	1.34487
		1.01257	0.754429	1.30894
		1.0006	0.751556	1.27044
		0.986236	0.771667	1.10618
	Average	1	0.758739	1.25761
	SEM	0.005386	0.00446614	0.0527136
	Fig. 7h
		(-)	AOA	AOA+MP
		4.6	3.6	5.8
		4.6	3.3	4.7
		6	2.5	4.4
		5	3.5	4.8
		5.6	2.5	4.6
	Average	5.16	3.08	4.86
	SEM	0.278568	0.241661	0.244131
	Fig. 7i
		(-)	sgSLC25A11	sgSLC25A11 MP
		1.00793	0.26342	0.8846
		0.97578	0.2604	0.86296
		0.98635	0.2604	0.87017
		1.02993	0.26536	0.86296
	Average	0.999997	0.262395	0.870173
	SEM	0.0120126	0.00121799	0.0051006

## Sheet: Figure 8
	Fig. 8b
								Average		SEM
		P			Q			P	Q	P	Q
	Col1a1	0.92709	1.11195	0.96096	3.69082	3.7461	3.76777	1	3.7349	0.0568225	0.0229086
	Col1a2	0.970736	1.05086	0.978401	6.1569	6.36485	5.83325	1	6.11833	0.0255276	0.154667
	Col3a1	0.969698	1.02456	1.00574	30.2427	34.2547	29.7102	1	31.4025	0.0160964	1.43433
	Col4a2	1.03675	1.01639	0.946851	2.12787	2.14966	1.99512	1	2.09088	0.0272165	0.0482941
	Col4a6	0.990439	0.800182	1.20938	5.72946	6.34973	5.18351	1	5.75423	0.118222	0.336888
	Col5a1	1.01158	0.98798	1.00044	2.05068	2.13442	1.97953	1	2.05488	0.00681741	0.044761
	Col5a2	1.01365	0.975831	1.01052	1.47766	1.46339	1.39975	1	1.44694	0.0121181	0.0239481
	Col5a3	0.814836	1.20929	0.975874	14.8753	17.4518	16.5253	1	16.2841	0.114506	0.753477
	Col6a1	1.03413	0.983909	0.981964	5.8081	5.48744	5.20146	1	5.499	0.0170726	0.175218
	Col6a2	1.03805	0.995579	0.966373	6.60882	6.25538	6.06121	1	6.30847	0.0208088	0.160296
	Col6a3	1.05553	0.939674	1.00479	3.28201	3.14087	3.08998	1	3.17096	0.0335311	0.05744
	Col8a1	1.01333	0.988947	0.997719	21.2804	20.8889	20.8167	1	20.9953	0.00713171	0.144058
	Col8a2	0.939899	1.04334	1.01676	14.9557	14.963	13.134	1	14.3509	0.0310138	0.608466
	Col11a1	1.02778	0.988555	0.98366	4.64093	4.43879	4.80548	1	4.6284	0.0139641	0.10604
	Col14a1	1.4129	0.92746	0.659644	743.769	731.944	817.902	1	764.538	0.22045	26.8995
	Col16a1	1.11783	0.850928	1.03124	7.15211	7.32384	6.76084	1	7.07893	0.0786156	0.166592
	Col23a1	1.55139	0	1.44861	32.9063	33.1185	36.9725	1	34.3324	0.50088	1.32147
	Fig. 8c
								Average		SEM
		P			Q			P	Q	P	Q
	COL1A1	0.939884	1.00573	1.05439	7.53928	7.24783	7.90834	1	7.56515	0.0331788	0.19111
	COL1A2	0.942808	0.981909	1.07528	7.88079	8.09665	8.30258	1	8.09334	0.0392975	0.121771
	COL3A1	0.91392	1.00741	1.07867	21.6756	29.0609	30.7195	1	27.152	0.0477041	2.77976
	COL4A3	0.956493	1.09482	0.948691	2.75007	3.01075	3.15605	1	2.97229	0.0474615	0.118762
	COL5A1	0.996214	0.957782	1.046	4.1793	4.12397	4.06864	1	4.12397	0.0255378	0.0319451
	COL5A2	0.840544	1.02101	1.13845	3.88795	3.32536	3.29346	1	3.50225	0.0866364	0.193067
	COL5A3	1.15528	1.56305	0.281671	38.1692	30.2807	28.4496	1	32.2998	0.377962	2.98192
	COL6A1	0.983946	1.01428	1.00177	11.6317	10.8624	9.7204	1	10.7381	0.00880172	0.555218
	COL6A3	1.00333	1.01579	0.980881	7.83386	7.68768	8.25011	1	7.92389	0.0102133	0.168483
	COL8A1	1.10832	1.00898	0.8827	20.6353	20.6484	19.8894	1	20.391	0.065285	0.250862
	COL8A2	1.09193	0.942604	0.965465	20.5764	20.0698	20.4666	1	20.3709	0.0464372	0.153856
	COL11A1	0.997048	0.932833	1.07012	12.3331	10.9321	10.5055	1	11.2569	0.0396588	0.552011
	COL14A1	1.03406	0.965936	1	8.02665	7.82577	8.35939	1	8.0706	0.0196667	0.155604
	COL23A1	0.88739	1.11261	1	17.6206	16.4924	11.371	1	15.1613	0.0650154	1.92295
	Fig. 8d
										Average		SEM
		P				Q				P	Q	P	Q
	COL 1A1	1	1	1	1	8.76977	7.42275	12.0704	10.8287	1	9.7729	0	1.03773
	COL 2A1	1	1	1	1	8.1292	8.74792	9.83425	6.4334	1	8.28619	0	0.711053
	COL 3A1	1	1	1		8.99872	7.84269	7.17172		1	8.00438	0	0.53357
	COL 14A1	1	1	1		8.80162	9.35065	9.82904		1	9.3271	0	0.296823
	COL 23A1	1	1	1		10.6003	10.4703	10.8327		1	10.6344	0	0.106003
	Fig. 8e
		P			Q
		Mean	SD	number	Mean	SD	number
	Gln → Glu	57.6	3.9	8	76.4	3.9	8
	Glu → Pro	15	2.3	8	43.9	2.4	8
	Fig. 8f
		P	Q
		0.968083	2.24054
		1.03805	2.18772
		0.993866	2.12165
	Average	1	2.1833
	SEM	0.0204294	0.0343935
	Fig. 8g
										Average		SEM
		P				Q				P	Q	P	Q
	P5CS	1	1	1	1	1.24209	1.26882	1.84091	1.35311	1	1.42623	0	0.140235
	PYCR1	1	1	1	1	1.98021	2.06316	2.43455		1	2.15931	0	0.139687
	Fig. 8h
										Average		SEM
		Vehicle				UK5099				P	Q	P	Q
	COL 1A1	1	1	1	1	0.319769	0.201226	0.468173	0.411448	1	0.350154	0	0.0583012
	COL 2A1	1	1	1	1	0.490859	0.742819	0.724849	0.76081	1	0.679834	0	0.0634179
	COL 3A1	1	1	1	1	0.692645	0.660699	0.737349	0.610193	1	0.675221	0	0.0267754
	COL 14A1	1	1	1	1	0.302644	0.382323	0.34124	0.425436	1	0.362911	0	0.0264386
	COL 23A1	1	1	1	1	0.0405179	0.0398238	0.0530728	0.0411459	1	0.0436401	0	0.0031558
	Fig. 8i
										Average		SEM
		Vehicle				Rotenone				P	Q	P	Q
	COL 1A1	1	1	1	1	0.362428	0.405752	0.38868	0.376705	1	0.383391	0	0.00918393
	COL 2A1	1	1	1	1	0.174003	0.197606	0.218695	0.134879	1	0.181296	0	0.017964
	COL 3A1	1	1	1	1	0.678601	0.275312	0.385647		1	0.44652	0	0.120332
	COL 14A1	1	1	1	1	0.299261	0.370883	0.189734	0.167271	1	0.256787	0	0.0477242
	COL 23A1	1	1	1	1	0.00204439	0.0079102	0.0473246	0.0213041	1	0.0196458	0	0.0100681

## Sheet: Figure S2
	Fig. S2a	Biomass specific uptake and production rates of extracellular metabolites (nmol/10e6 cells/h)
		Mean			SD			p-value
	Metabolite	P	Q		P	Q
	Glucose	180.307	143.579		36.0448	20.4943		0.0252036
	Lactate	397.044	86.5587		29.6533	25.1481		2.05588e-12
	Fig. S2b
			Mean
	INTRACELLULAR FLUXES (nmol/10e6 cells/h)				SD		p-value
	Reaction	P	Q		P	Q
	Gluc.ext -> G6P.c	226.208	139.482		5.856	7.6595	0.000105604
	F6P.c <=> FBP.c	216.464	135.628		5.7345	7.55175	0.000142765
	FBP.c <=> DHAP.c + GAP.c	216.464	135.628		5.7345	7.55175	0.000142765
	GAP.c <=> 3PG.c	434.43	275.111		11.5603	14.9952	0.000153577
	3PG.c <=> PEP.c	434.43	275.111		11.5603	14.9952	0.000153577
	PEP.c -> Pyr.c	441.864	379.112		11.9	21.4892	0.0432209
	Pyr.c <=> Lact.c	352.375	71.1895		11.9185	19.1887	1.64205e-05
	Fig. S2d
		G6P (M+2)			DHAP (M+2)			Pyruvate (M+2)			Lactate (M+2)
		P	Q		P	Q		P	Q		P	Q
		0.800805	0.16318		0.720177	0.0820501		0.836743	0.470174		0.827098	0.0879221
		0.936798	0.200282		1.04383	0.0765216		0.955452	0.514856		0.973452	0.0846626
		1.2624	0.225272		1.23599	0.0789539		1.20781	0.72649		1.19945	0.127668
	Average	1	0.196245		1	0.0791752		1	0.570507		1	0.100084
	SEM	0.136946	0.0180379		0.150507	0.00159974		0.109408	0.0790511		0.108305	0.013824
	Fig. S2e
								Average		SEM
		P			Q			P	Q	P	Q
	HK2	0.915075	1.0488	1.03612	0.264427	0.270664	0.279197	1	0.271429	0.0426198	0.00428098
	HK1	0.921251	0.897995	1.18075	1.65881	1.87345	2.07925	1	1.8705	0.0906262	0.12138
	PFK1	0.927588	1.04041	1.032	0.411822	0.389656	0.416622	1	0.406033	0.0362872	0.00830505
	ALDOA	0.948812	1.02806	1.02313	0.380512	0.358313	0.347467	1	0.362097	0.0256334	0.00972511
	PKM1/2	0.952865	0.976517	1.07062	0.337145	0.363998	0.349781	1	0.350308	0.0359631	0.00775627
	LDHA	1.05125	1.0122	0.936551	0.281151	0.334544	0.242232	1	0.285976	0.0336682	0.0267572
	p27Kip1	0.901618	1.06049	1.03789	3.63836	3.41	4.48883	1	3.84573	0.0496219	0.32824

## Sheet: Figure S3
	Fig. S3a
			Mean
	INTRACELLULAR FLUXES (nmol/10e6 cells/h)				SD		p-value
	Reaction	P	Q		P	Q
	Pyr.c -> Pyr.m	59.8283	256.846		4.0587	19.1887	5.64518e-05
	Pyr.m -> AcCoA.m + CO2	54.3728	185.283		3.38317	15.0558	0.000146716
	Cit.m <=> AKG.m + CO2	37.4732	260.044		3.09397	11.6768	1.64761e-06
	AKG.m -> Suc.m + CO2	62.2343	275.112		6.25158	14.7807	1.13469e-05
	Suc.m <=> Fum.m	62.2343	275.112		6.25158	14.7807	1.13469e-05
	Mal.m <=> OAC.m	54.4141	158.459		3.40865	7.85125	1.88451e-05
	Fig. S3c
		P	Q
		2.163	3.279
		1.852	4.377
		2.147	5.455
		1.783	5.108
		1.325	3.764
		1.567	4.332
		1.741	4.603
		1.454	4.788
		1.302	3.888
		1.617	7.607
		2.223	2.412
		2.129	3.801
		1.554	4.889
		1.357	4.787
		1.856	7.278
		1.42	4.724
		1.135	3.236
		1.038	5.527
		1.172	4.496
		0.71	5.185
		0.92	2.902
		1.844	6.821
		1.085	3.037
		1.426	2.89
		1.312	6.041
		0.989	4.885
		1.14	4.674
		0.758	5.595
		1.469	4.61
		1.385	7.044
		1.458
		1.682
		1.53
		1.984
		1.263
		1.319
		1.412
		0.995
		0.946
		1.294
		1.429
		2.024
		1.064
		1.399
		1.305
		1.299
	Average	1.44078	4.7345
	SEM	0.0554079	0.241428
	Fig. S3d
								Average		SEM
		P			Q			P	Q	P	Q
	MPC1	1.1367	0.884457	0.978848	1.87412	2.07066	1.96998	1	1.97158	0.0735789	0.056741
	MPC2	1.00513	1.0104	0.984467	3.45719	3.13264	2.77769	1	3.12251	0.00791404	0.196219
	NDUFS2	0.975284	0.955494	1.06922	1.3298	1.28211	1.09096	1	1.23429	0.0350794	0.0729739
	IDH2	0.897964	1.05582	1.04621	1.69438	1.83973	1.63099	1	1.7217	0.0510933	0.0617883
	DLST	0.993221	1.02357	0.983209	0.966359	0.979664	0.893064	1	0.946362	0.0121338	0.0269245
	SDHA	1.08665	0.952178	0.961173	1.55654	1.53582	1.55774	1	1.55003	0.0434022	0.00711396
	Fig. S3f
		(-)	MPC1+2
		3.36261	6.8
		2.92441	5.6
		3.09356	5.5
		2.5548	6.4
		2.77482
	Average	2.94204	6.075
	SEM	0.13749	0.314576

[truncated: 8 more sheets: Figure S4, Figure S5, Figure S6, Figure S7, Figure S8, Figure S9, Figure S10, Figure S11]
